# Supplementary material for: Identification of PCSK9-like human gene knockouts using metabolomics, proteomics, and whole-genome sequencing in a consanguineous population
Source: Cell Genom. 2022 Nov 15;3(1):100218. doi: 10.1016/j.xgen.2022.100218 (PMC9903797; doi:10.1016/j.xgen.2022.100218)
Supplement: Table S1. List of 71 laboratory phenotypes assessed for QBB participants, related to STAR Methods [file mmc2.xlsx]

## Sheet: Legend
Table S1: List of laboratory phenotypes measured for QBB participants
Trait	Measured trait
n	Number of QBB participants measured

## Sheet: Table S1
Trait	n
Calcium (CA)	2925
Chloride (CL)	2925
Iron (FE)	2918
Magnesium (MG)	2904
Potasium (K)	2925
Sodium (NA)	2925
Bicarbonate (HCO3)	2924
Alkaline Phosphatase (ALP)	2917
Alanine aminotransferase (ALT)	2925
Aspartate aminotransferase (AST)	2925
Creatine Kinase (CK)	2260
Gamma glutamyl transferase (GGT)	2560
A.Partial Thromboplast. Time (APTT)	2895
Prothrombin Time (PT)	2896
International Normalized Ratio (INR)	2894
Fibrinogen (FIB)	2891
White Blood Cell (WBC)	2916
Red Blood Cell (RBC)	2916
Mean Corp. HGB Cocentration (MCHC)	2916
Mean Corpuscular Hemoglobin (MCH)	2916
Mean Corp. Volume (MCV)	2916
Platelet (PLT)	2890
Mean Platelet Volume (MPV)	2788
Hematocrit (HCT)	2916
Hemoglobin (HGB)	2915
Cholesterol (CHOL)	2925
High Density Lipoprotein (HDL)	2923
Low Density Lipoprotein (LDL)	2920
Triglycerides (TG)	2924
Total Protein (TP)	2924
Albumin (ALB)	2925
Ferritin (FER)	2861
C-Peptide of insulin (CPEP)	2841
Pro B-type natriuretic peptide (P-BNP)	2280
Total Iron Binding Capacityc (TIBC)	2918
Unsaturated iron binding capacity (UIBC)	2918
Total Bilirubin (TBIL)	2829
Uric Acid (UA)	2923
Folate Serum (FOLS)	2852
Serum Creatinine (CREAT)	2925
Homocysteine	2545
Vitamin B12 (B12)	2770
BMI	2928
Urea Nitrogen (UREA)	2925
Glucose (GLU)	2925
Free triiodothyronine (FT3)	2495
Insulin (INS)	2854
Estradiol (EST)	2803
Testosterone (TESTO)	2851
Thyroid Stimulating Hormone (TSH) (TSH)	2862
Free Thyroxine (FT4A)	2869
Rheumatiod Factor (RMF)	1358
SexHormone Binding Globulin (SHBG)	2815
Myoglobin (MYO)	2128
Vit. D (VIT.D)	2842
Phosphorus (PO4)	2920
Basophil Auto %	2786
Basophils Auto #	2786
Eosinophil Auto %	2789
Eosinophils Auto #	2789
Lymphocyte Auto #	2789
Lymphocyte Auto %	2789
Neutrophil Auto #	2788
Neutrophil Auto %	2788
Monocyte Auto %	2789
Monocytes Auto #	2789
Mean Cell Volume	2790
Mean Cell Hemoglobin	2790
HBA 1C %	2682
Calcium Corrected	2801
RDW	2787
