# Supplementary material for: Identification of PCSK9-like human gene knockouts using metabolomics, proteomics, and whole-genome sequencing in a consanguineous population
Source: Cell Genom. 2022 Nov 15;3(1):100218. doi: 10.1016/j.xgen.2022.100218 (PMC9903797; doi:10.1016/j.xgen.2022.100218)
Supplement: Table S4. In-cis extreme protein-level variant associations (pPCVs), related to Figure 3 [file mmc5.xlsx]

## Sheet: Legend
Table S4. In cis extreme protein-variant associations (pPCV)
N_associations	Number of variant-protein pairs identified
var_chr	Variant chromosome
var_pos	Variant position
Ref	Variant reference allele
Alt	Variant alternative allele
Gene	Gene carrying variant
rs_id	Variant rs identified
Category	Variant functional consequence
MAF_QBB	Variant minor allele frequency in QBB
N_WT	Number of homozygous for the reference allele individuals
N_het	Number of heterozygous individuals
N_hom	Number of homozygous for the alternative allele
Prot	Variant protein change
ROH	Length of the run of homozygositry run covering the homozygous variant
Protein	Extreme protein name
Ranks	Extreme protein ranks
Total	Total number of individuals for whome the protein level was measured
Protein_level	Protein measured level
P	Approximate P value for more than one homozygote
MAF_Gnomad	Variant minor allele frequency in gnomad
nhomalt_Gnomad	Number of homozygous for the alternative allele in all Gnomad populations
AN_Gnomad	Allele number in all Gnomad populations
nhomalt_sas	Number of homozygous for the alternative allele in the Gnomad south Asian population
nhomalt_asj	Number of homozygous for the alternative allele in the Gnomad Ashkenaz population
nhomalt_afr	Number of homozygous for the alternative allele in the Gnomad African population
nhomalt_nfe	Number of homozygous for the alternative allele in the Gnomad non Finnish European opulation
nhomalt_amr	Number of homozygous for the alternative allele in the Gnomad American population
nhomalt_fin	Number of homozygous for the alternative allele in the Gnomad Finiish population
nhomalt_eas	Number of homozygous for the alternative allele in the Gnomad east Asian population
nhomalt_oth	Number of homozygous for the alternative allele in the other population of Gnomad
Clinvar_gene	Diseases associated with the gene in Clinvar
Clinvar_var	Diseases associated with the variant in Clinvar
GWAS	Diseases and trait associated with the variant in Phenoscanner
eQTL	Gene expression associated with the variant in Phenoscanner
pQTL	protein level associated with the variant in Phenoscanner
mQTL	Metabolite level associated with the variant in Phenoscanner
methQTL	Methylation sites associated with the variant in Phenoscanner
drug_name	Drug name associated with the gene carrying the variant in Drugbank
CADD_PHRED	CADD Phred score if available for the identified variant
CADD_RAW	CADD raw score if available for the identified variant
REVEL	Revel score for the identified variant

## Sheet: Table S4
N_associations	var_chr	var_pos	Ref	Alt	Gene	rs_id	Category	MAF_QBB	N_WT	N_het	N_hom	Prot	ROH	Protein	Ranks	Total	Protein_level	P	MAF_Gnomad	nhomalt_Gnomad	AN_Gnomad	nhomalt_sas	nhomalt_asj	nhomalt_afr	nhomalt_nfe	nhomalt_amr	nhomalt_fin	nhomalt_eas	nhomalt_oth	Clinvar_gene	Clinvar_var	GWAS	eQTL	pQTL	mQTL	methQTL	drug_name	CADD_PHRED	CADD_RAW	REVEL
1	1	27699670	A	AG	FCN3	rs28357092;rs532781899	frameshift_variant	0.01567	2844	90	1	p.Leu117fs	-	FCN3	1	2935	low	-	0.0161315	53	251186	22	1	2	24	2	1	0	1	Immunodeficiency due to ficolin 3 deficiency	NA	NA	NA	NA	NA	NA	NA	24.1	3.21098	-
1	1	43775167	A	G	TIE1	rs767153303	missense_variant	0.003237	2917	17	1	p.Gly433Ser	14140966	TIE1	1	2935	low	-	2.96e-05	0	236826	0	0	0	0	0	0	0	0	NA	NA	NA	NA	NA	NA	NA	NA	28.7	4.10888	0.581
1	1	55505647	T	G	PCSK9	rs11591147	missense_variant	0.005451	2904	30	1	p.Arg46Leu	42866729	PCSK9	5	2935	low	-	0.0119305	29	196220	0	0	0	9	1	19	0	0	Familial hypercholesterolemia 3	Familial hypercholesterolemia 3	APOB assay lipoprotein fraction concentration;APOB assay lipoprotein fraction concentration in fasting sample;Cholesterol ldl;Cholesterol total;Circulating PCSK9 levels;Coronary artery disease;LDL cholesterol;LDL cholesterol female;LDL cholesterol large lipoprotein fraction concentration;LDL cholesterol lipoprotein fraction concentration;LDL cholesterol lipoprotein fraction concentration in fasti…	NA	NA	18:2 linoleic acid (LA);ApoB;Cholesterol esters in large LDL;Cholesterol esters in medium LDL;Cholesterol esters in medium VLDL;Concentration of IDL particles;Concentration of large LDL particles;Concentration of medium LDL particles;Concentration of small LDL particles;Concentration of very small VLDL particles;Esterified cholesterol;Free cholesterol;Free cholesterol in IDL;Free cholesterol in l…	NA	Alirocumab;Evolocumab	15.53	1.36441	0.028
1	1	55521821	T	C	PCSK9	rs746442570	missense_variant	0.001704	2926	8	1	p.Arg319Trp	23220489	PCSK9	6	2935	low	-	5.28e-06	0	189510	0	0	0	0	0	0	0	0	Familial hypercholesterolemia 3	Familial hypercholesterolemia 3	NA	NA	NA	NA	NA	Alirocumab;Evolocumab	24.8	3.43861	0.49
1	1	157803101	T	C	CD5L	rs149534244	missense_variant	0.0003407	2934	0	1	p.Arg307His	7676455	CD5L	1	2935	low	-	3.18e-05	0	251476	0	0	0	0	0	0	0	0	NA	NA	NA	NA	NA	NA	NA	NA	15.42	1.3434	0.113
1	1	169586281	A	C	SELP	chr1_169586281	missense_variant	0.001704	2926	8	1	p.Ala156Ser	37391706	SELP	1	2935	low	-	0	0	0	0	0	0	0	0	0	0	0	NA	NA	NA	NA	NA	NA	NA	Crizanlizumab	22.5	2.45247	0.24
1	1	169698442	T	G	SELE	rs79478039	missense_variant	0.008688	2885	49	1	p.Phe325Leu	1360428	SELE	2917	2935	high	-	0.00352329	2	250902	0	1	0	1	0	0	0	0	NA	NA	NA	NA	NA	NA	NA	NA	1.1	-0.136666	0.198
1	1	196963213	A	G	CFHR5	rs57960694	missense_variant	0.01533	2846	88	1	p.Gly145Glu	7197296	CFHR5	3	2935	low	-	0.0110466	121	249760	1	1	115	0	0	0	4	0	CFHR5 deficiency,CFHR5-Related Dense Deposit Disease / Membranoproliferative Glomerulonephritis Type II	CFHR5 deficiency,CFHR5-Related Dense Deposit Disease / Membranoproliferative Glomerulonephritis Type II	NA	NA	NA	NA	NA	NA	0.001	-1.69262	0.044
1	1	196965193	A	G	CFHR5	rs139017763	missense_variant	0.0003407	2934	0	1	p.Gly278Ser	43278524	CFHR5	2	2935	low	-	0.00726703	10	251272	0	0	0	5	0	4	0	1	CFHR5 deficiency,CFHR5-Related Dense Deposit Disease / Membranoproliferative Glomerulonephritis Type II	CFHR5 deficiency,CFHR5-Related Dense Deposit Disease / Membranoproliferative Glomerulonephritis Type II	Age-related macular degeneration	NA	Complement factor H-related protein 5	NA	NA	NA	22.1	2.32645	0.409
1	1	196967354	A	G	CFHR5	rs35662416	missense_variant	0.009373	2880	53	1	p.Arg356His	12036898	CFHR5	1	2935	low	-	0.016325	54	249494	0	0	0	43	7	2	0	2	CFHR5 deficiency,CFHR5-Related Dense Deposit Disease / Membranoproliferative Glomerulonephritis Type II	CFHR5 deficiency,CFHR5-Related Dense Deposit Disease / Membranoproliferative Glomerulonephritis Type II	NA	NA	Complement factor H;Complement factor H-related protein 5;Platelet-derived growth factor receptor alpha	NA	NA	NA	14.11	1.10624	0.129
1	2	102956584	T	C	IL1RL1	rs141061248	missense_variant	0.001704	2926	8	1	p.Ala100Val	16217039	IL1RL1	2930	2935	high	-	3.44e-05	0	232552	0	0	0	0	0	0	0	0	NA	NA	NA	NA	NA	NA	NA	NA	0.401	-0.28637	0.048
2	2	113890284	A	G	IL1RN	rs45507693	missense_variant	0.01704	2837	96	2	p.Ala127Thr	255571, -	IL1RN	1, 2	2935	low	9.28696e-07	0.00312754	6	251316	3	0	0	1	0	0	2	0	Osteomyelitis, sterile multifocal, with periostitis and pustulosis,Microvascular complications of diabetes 4,Hereditary diffuse gastric cancer	Osteomyelitis, sterile multifocal, with periostitis and pustulosis,Microvascular complications of diabetes 4,Hereditary diffuse gastric cancer	NA	NA	NA	NA	NA	NA	7.656	0.335036	0.029
1	2	128186038	T	C	PROC	rs121918144	missense_variant	0.00477	2908	26	1	p.Ala301Val	15537317	PROC	1	2935	low	-	0	0	0	0	0	0	0	0	0	0	0	Thrombophilia, hereditary, due to protein C deficiency, autosomal recessive,Thrombophilia, hereditary, due to protein C deficiency, autosomal dominant	Thrombophilia, hereditary, due to protein C deficiency, autosomal recessive,Thrombophilia, hereditary, due to protein C deficiency, autosomal dominant	NA	NA	NA	NA	NA	Sodium tetradecyl sulfate	24.6	3.37024	0.894
1	2	216300478	C	G	FN1	chr2_216300478	missense_variant	0.0003407	2934	0	1	p.Cys16Trp	10042376	FN1	15	2935	low	-	0	0	0	0	0	0	0	0	0	0	0	Spondylometaphyseal dysplasia - Sutcliffe type,Glomerulopathy with fibronectin deposits 2	NA	NA	NA	NA	NA	NA	Ocriplasmin	23.1	2.76029	0.088
1	3	9976159	A	G	CRELD1	rs279552	missense_variant	0.005626	2901	31	1	p.Met13Val	5973917	CRELD1	2928	2935	high	-	0	0	0	0	0	0	0	0	0	0	0	Atrioventricular septal defect 2	Atrioventricular septal defect 2	NA	NA	NA	NA	NA	NA	-	-	-
1	3	52022837	T	C	ACY1	rs121912698	missense_variant	0.005114	2904	28	1	p.Arg353Cys	57321547	ACY1	1	2935	low	-	0.00268454	4	251440	2	0	0	2	0	0	0	0	Neurological conditions associated with aminoacylase 1 deficiency	Neurological conditions associated with aminoacylase 1 deficiency	NA	NA	NA	NA	NA	NA	25.2	3.55356	0.623
1	3	52023020	T	C	ACY1	rs2229152	missense_variant	0.0008524	2929	3	1	p.Arg386Cys	1345288	ACY1	2	2935	low	-	0.00148416	2	251320	0	0	2	0	0	0	0	0	Neurological conditions associated with aminoacylase 1 deficiency	Neurological conditions associated with aminoacylase 1 deficiency	NA	NA	NA	NA	NA	NA	32	4.43148	0.233
2	3	186364046	A	G	FETUB	rs6785067	missense_variant	0.02164	2810	123	2	p.Gly202Ser	-, -	FETUB	5, 1	2935	low	2.32174e-06	0.0237214	268	251250	11	2	215	0	18	1	19	2	NA	NA	NA	NA	NA	NA	NA	NA	25.5	3.63895	0.185
4	3	186445048	A	G	KNG1	rs144123648	missense_variant	0.02078	2817	114	4	p.Arg196Gln	9519318, -, -, 658946	KNG1	4, 2, 3, 1	2935	low	5.17486e-12	0.000497204	0	251406	0	0	0	0	0	0	0	0	High molecular weight kininogen deficiency	NA	NA	NA	NA	NA	NA	NA	0.281	-0.338366	0.015
1	3	187447701	A	C	BCL6	rs61752081	missense_variant	0.00971	2879	55	1	p.Glu164Asp	-	BCL6	14	2935	low	-	0.0221023	80	251196	1	13	1	58	2	4	0	1	NA	NA	NA	NA	NA	NA	NA	NA	17.16	1.65095	0.046
1	4	981673	A	G	IDUA	rs58037052	missense_variant	0.002385	2922	12	1	p.Ala79Thr	3728949	IDUA	12	2935	low	-	0.00239164	7	239166	0	0	7	0	0	0	0	0	Mucopolysaccharidosis, MPS-I-H/S,Hurler syndrome,Mucopolysaccharidosis, MPS-I-S	Mucopolysaccharidosis, MPS-I-H/S,Hurler syndrome,Mucopolysaccharidosis, MPS-I-S	NA	NA	NA	NA	NA	NA	23.3	2.90177	0.53
1	4	3446150	G	C	HGFAC	rs201082880	missense_variant	0.000853	2927	3	1	p.Cys237Trp	-	HGFAC	5	2935	low	-	0.000270588	0	218044	0	0	0	0	0	0	0	0	NA	NA	NA	NA	NA	NA	NA	NA	21.4	2.20364	0.616
1	4	74363401	A	C	AFM	rs866253965	missense_variant	0.002899	2916	15	1	p.Ser408Arg	11490485	AFM	4	2935	low	-	0	0	0	0	0	0	0	0	0	0	0	NA	NA	NA	NA	NA	NA	NA	NA	22.1	2.31455	0.527
3	4	74365745	C	T	AFM	rs373381900	missense_variant	0.01091	2872	58	3	p.Cys483Arg	39368089, 29729175, 11842963	AFM	1, 3, 2	2935	low	1.89853e-09	1.2e-05	0	250684	0	0	0	0	0	0	0	0	NA	NA	NA	NA	NA	NA	NA	NA	24.6	3.36864	0.85
1	4	74702951	G	C	CXCL6	rs140549348	missense_variant	0.002556	2920	13	1	p.Leu92Val	17789738	CXCL6	1	2935	low	-	0.000561431	1	251144	0	0	1	0	0	0	0	0	NA	NA	NA	NA	NA	NA	NA	NA	22.4	2.44409	0.129
1	4	88903899	T	C	SPP1	rs146563765	missense_variant	0.0003409	2932	0	1	p.Leu252Phe	28119751	SPP1	6	2935	low	-	0.00112135	2	251482	1	0	0	0	1	0	0	0	NA	NA	NA	NA	NA	NA	NA	NA	8.32	0.392792	0.024
1	4	154624947	T	A	TLR2	chr4_154624947	missense_variant	0.0008524	2929	3	1	p.Arg296Ser	10996545	TLR2	3	2935	low	-	0	0	0	0	0	0	0	0	0	0	0	Leprosy 3,Colorectal cancer,Mycobacterium tuberculosis, susceptibility to	NA	NA	NA	NA	NA	NA	Lyme disease vaccine (recombinant OspA);Tuberculin purified protein derivative	0.001	-1.30909	0.065
4	4	159642576	A	G	PPID	rs2070631	missense_variant	0.03595	2728	203	4	p.Arg49Cys	-, 10662777, 3173049, -	PPID	1, 4, 3, 2	2935	low	5.17486e-12	0.0255913	90	251414	17	5	3	35	10	8	4	8	NA	NA	NA	FNIP2	NA	NA	NA	NA	27.2	3.94186	0.25
2	5	9052140	C	T	SEMA5A	rs199709959	missense_variant	0.007836	2891	42	2	p.Glu897Gly	-, 14383487	SEMA5A	2922, 2921	2935	high	9.75131e-05	9.38e-05	0	234430	0	0	0	0	0	0	0	0	NA	NA	NA	NA	NA	NA	NA	NA	22.7	2.57065	0.079
1	5	40955530	C	G	C7	rs121964921	missense_variant	0.003069	2916	16	1	p.Gly379Arg	18101875	C7	1	2935	low	-	0.000133447	0	247290	0	0	0	0	0	0	0	0	Complement component 7 deficiency	Complement component 7 deficiency	NA	NA	NA	NA	NA	NA	24.7	3.41145	0.955
1	5	96139107	A	T	ERAP1	rs141992697	missense_variant	0.002216	2921	11	1	p.Arg175Trp	57327122	ERAP1	1	2935	low	-	0.000263726	0	250260	0	0	0	0	0	0	0	0	NA	NA	NA	NA	NA	NA	NA	NA	34	5.59774	0.484
1	5	176518071	A	C	FGFR4	rs751043027	missense_variant	0.0005111	2933	1	1	p.Ala190Asp	3306691	FGFR4	2935	2935	high	-	1.63e-05	0	245470	0	0	0	0	0	0	0	0	NA	NA	NA	NA	NA	NA	NA	NA	17.35	1.68012	0.075
1	6	31913076	T	G	C2	rs146067615	missense_variant	0.002045	2923	10	1	p.Arg734Leu	19027728	C2	7	2935	low	-	5.68e-05	0	246592	0	0	0	0	0	0	0	0	Complement component 2 deficiency,Age-related macular degeneration 14	Complement component 2 deficiency,Age-related macular degeneration 14	NA	NA	NA	NA	NA	NA	19.78	2.00643	0.223
1	6	161152905	T	C	PLG	rs4252129	missense_variant	0.002726	2920	14	1	p.Arg523Trp	35581708	Angiostatin	8	2935	low	-	0.0065669	15	251260	0	0	0	13	1	0	0	1	Plasminogen deficiency, type I	Plasminogen deficiency, type I	Plasma plasminogen levels	NA	Angiostatin;ATP-dependent RNA helicase DHX8	NA	NA	Alteplase;Urokinase;Reteplase;Anistreplase;Tenecteplase;Streptokinase;Tranexamic acid;Aminocaproic acid	19.54	1.97503	0.027
1	6	161152905	T	C	PLG	rs4252129	missense_variant	0.002726	2920	14	1	p.Arg523Trp	35581708	Plasminogen	13	2935	low	-	0.0065669	15	251260	0	0	0	13	1	0	0	1	Plasminogen deficiency, type I	Plasminogen deficiency, type I	Plasma plasminogen levels	NA	Angiostatin;ATP-dependent RNA helicase DHX8	NA	NA	Alteplase;Urokinase;Reteplase;Anistreplase;Tenecteplase;Streptokinase;Tranexamic acid;Aminocaproic acid	19.54	1.97503	0.027
1	7	100773851	T	C	SERPINE1	rs377193732	missense_variant	0.0003408	2933	0	1	p.Arg141Trp	1495967	SERPINE1	1	2935	low	-	4.37e-05	0	251472	0	0	0	0	0	0	0	0	Congenital plasminogen activator inhibitor type 1 deficiency	NA	NA	NA	NA	NA	NA	NA	25.8	3.71526	0.152
4	7	143097100	A	G	EPHA1	rs4725617	missense_variant	0.02044	2819	112	4	p.Val160Ala	-, -, -, -	EPHA1	8, 2, 7, 5	2935	low	1.20747e-10	0	0	0	0	0	0	0	0	0	0	0	NA	NA	Blood protein levels	EPHA1-AS1;EPHA1,ZYX;FAM115D;TAS2R41;TAS2R60;TAS2R62P;ZYX;ZYX,EPHA1	Ephrin type-A receptor 1	NA	cg18074834;cg20332503;cg27033231	NA	-	-	-
1	9	5522575	T	TG	PDCD1LG2	rs567501802	frameshift_variant	0.01124	2870	64	1	p.Leu10fs	18545178	PDCD1LG2	1	2935	low	-	0.00207444	6	251152	2	2	0	2	0	0	0	0	NA	NA	NA	NA	NA	NA	NA	NA	25.2	3.55973	-
1	9	21206972	G	C	IFNA10	rs2230853	missense_variant	0.009029	2883	51	1	p.Gly42Ala	-	IFNA10	6	2935	low	-	0.00376072	12	251282	0	1	11	0	0	0	0	0	NA	NA	NA	NA	NA	NA	NA	NA	0.001	-1.22067	0.033
1	9	120475610	G	A	TLR4	rs539153708	missense_variant	0.0003407	2934	0	1	p.Lys402Glu	35649312	TLR4	1	2935	low	-	0.000175678	0	250458	0	0	0	0	0	0	0	0	NA	NA	NA	NA	NA	NA	NA	Mifamurtide	18.46	1.8338	0.154
1	9	130914563	A	G	LCN2	rs766819234	missense_variant	0.002215	2923	11	1	p.Asp193Asn	14747879	LCN2	1	2935	low	-	1.6e-05	0	250142	0	0	0	0	0	0	0	0	NA	NA	NA	NA	NA	NA	NA	NA	33	5.37911	0.201
1	9	136290692	A	G	ADAMTS13	rs587602236	missense_variant	0.001533	2927	7	1	p.Arg125Gln	9918185	ADAMTS13	19	2935	low	-	2.4e-05	0	249864	0	0	0	0	0	0	0	0	Upshaw-Schulman syndrome	NA	NA	NA	NA	NA	NA	NA	18.35	1.81953	0.312
1	9	137801759	C	T	FCN1	rs138055828	missense_variant	0.005622	2903	31	1	p.Asn289Ser	-	FCN1	6	2935	low	-	0.000516907	0	251496	0	0	0	0	0	0	0	0	NA	NA	Cause of death: heart failure, unspecified	NA	NA	NA	NA	NA	22.4	2.42381	0.727
1	10	43600559	C	T	RET	rs139790943	missense_variant	0.009032	2882	51	1	p.Val262Ala	9792649	RET	1	2935	low	-	0.000247452	0	246512	0	0	0	0	0	0	0	0	Multiple endocrine neoplasia, type 2b,Multiple endocrine neoplasia, type 2a,Familial medullary thyroid carcinoma,Pheochromocytoma,Hirschsprung disease 1,Congenital central hypoventilation	Multiple endocrine neoplasia, type 2b,Multiple endocrine neoplasia, type 2a,Familial medullary thyroid carcinoma,Pheochromocytoma,Hirschsprung disease 1,Congenital central hypoventilation	NA	NA	NA	NA	NA	Selpercatinib	25.5	3.64789	0.748
1	10	90771767	A	G	FAS	rs56006128	missense_variant	0.01618	2841	93	1	p.Glu194Lys	1701536	FAS	3	2935	low	-	0.00154422	1	251260	1	0	0	0	0	0	0	0	Autoimmune lymphoproliferative syndrome	Autoimmune lymphoproliferative syndrome	NA	NA	NA	NA	NA	NA	4.214	0.097154	0.447
1	11	18290880	C	G	SAA1	rs28720026;rs1671926	missense_variant	0.00494	2907	27	1	p.Thr77Ser	9213576	SAA1	1	2935	low	-	0	0	0	0	0	0	0	0	0	0	0	NA	NA	NA	NA	NA	NA	NA	NA	-	-	-
1	11	57379317	G	T	SERPING1	rs772683510	missense_variant	0.001874	2925	9	1	p.Leu386Arg	13374589	SERPING1	2935	2935	high	-	3.98e-06	0	251480	0	0	0	0	0	0	0	0	Hereditary angioedema type 1,Complement component 4, partial deficiency of	NA	NA	NA	NA	NA	NA	NA	26.6	3.85682	0.747
1	11	71712453	A	G	IL18BP	rs5743673	missense_variant	0.003748	2914	20	1	p.Arg121Gln	-	IL18BP	1	2935	low	-	0.00575142	49	249156	0	0	49	0	0	0	0	0	HEPATITIS, FULMINANT VIRAL, SUSCEPTIBILITY TO	HEPATITIS, FULMINANT VIRAL, SUSCEPTIBILITY TO	NA	NA	NA	NA	NA	NA	15.55	1.36816	0.045
1	11	102398387	A	G	MMP7	rs749022134	stop_gained	0.003578	2915	19	1	p.Arg118Ter	8230098	MMP7	2	2935	low	-	1.99e-05	0	251414	0	0	0	0	0	0	0	0	NA	NA	NA	NA	NA	NA	NA	NA	34	5.82135	-
1	12	6128388	T	C	VWF	rs1800382	missense_variant	0.002555	2921	13	1	p.Arg1399His	9963912	VWF	1	2935	low	-	0.00858068	21	250796	0	3	0	14	0	4	0	0	von Willebrand disease type 2,Von Willebrand disease, recessive form,von Willebrand disease type 1	von Willebrand disease type 2,Von Willebrand disease, recessive form,von Willebrand disease type 1	NA	NA	NA	NA	NA	Simoctocog alfa;Antihemophilic Factor (Recombinant), PEGylated;Susoctocog alfa;Efmoroctocog alfa	22.8	2.61423	0.698
1	13	107187291	T	C	EFNB2	chr13_107187291	missense_variant	0.003407	2916	18	1	p.Val8Met	8060587	EFNB2	2921	2935	high	-	0	0	0	0	0	0	0	0	0	0	0	NA	NA	NA	NA	NA	NA	NA	NA	20.8	2.11446	0.155
2	14	94844865	C	G	SERPINA1	rs199422209	missense_variant	0.003748	2915	18	2	p.Pro393Arg	7954338, 7954338	SERPINA1	2931, 2923	2935	high	3.01826e-05	1.19e-05	0	251476	0	0	0	0	0	0	0	0	Alpha-1-antitrypsin deficiency	Alpha-1-antitrypsin deficiency	NA	NA	NA	NA	NA	NA	23.2	2.84363	0.836
1	14	106311774	C	CT	IGHD	chr14_106311774	frameshift_variant	0.0005111	2933	1	1	p.Gln79fs	-	IGHD	5	2935	low	-	0	0	0	0	0	0	0	0	0	0	0	NA	NA	NA	NA	NA	NA	NA	NA	-	-	-
1	15	41137177	G	C	SPINT1	rs12323939	missense_variant	0.003407	2916	18	1	p.Thr142Arg	2560453	SPINT1	1	2935	low	-	0.00780178	102	247892	0	0	102	0	0	0	0	0	NA	NA	NA	NA	NA	NA	NA	NA	13.02	0.941824	0.272
1	15	64215025	G	C	DAPK2	rs111424786	missense_variant	0.01039	2875	59	1	p.Gly459Ala	9360622	DAPK2	9	2935	low	-	0.0013855	0	134248	0	0	0	0	0	0	0	0	NA	NA	NA	NA	NA	NA	NA	NA	7.363	0.311791	-
1	16	30435687	T	C	DCTPP1	rs751978200	missense_variant	0.0008518	2931	3	1	p.Arg127Gln	24020256	DCTPP1	6	2935	low	-	3.98e-05	0	251388	0	0	0	0	0	0	0	0	NA	NA	NA	NA	NA	NA	NA	NA	5.504	0.177696	0.002
1	16	30440446	T	TTCCCAGTCTCGTTCC	DCTPP1	chr16_30440446	inframe_deletion	0.001533	2927	7	1	p.AlaGluArgAspTrpGlu43-48Ala	28156111	DCTPP1	1	2935	low	-	0	0	0	0	0	0	0	0	0	0	0	NA	NA	NA	NA	NA	NA	NA	NA	-	-	-
1	17	1548983	CA	C	SCARF1	chr17_1548983	frameshift_variant	0.0006814	2932	2	1	p.Leu3Leufs	9389074	SCARF1	1	2935	low	-	0	0	0	0	0	0	0	0	0	0	0	NA	NA	NA	NA	NA	NA	NA	NA	-	-	-
1	17	42018863	A	G	PPY	rs143749575	missense_variant	0.002215	2923	11	1	p.Arg54Cys	18231418	PPY	1	2935	low	-	1.19e-05	0	251406	0	0	0	0	0	0	0	0	NA	NA	NA	NA	NA	NA	NA	NA	29.7	4.2338	0.476
1	17	77710990	T	C	ENPP7	rs139719997	missense_variant	0.005792	2902	32	1	p.Arg393Trp	-	ENPP7	17	2935	low	-	0.00326196	2	247704	1	0	0	0	0	0	0	1	NA	NA	NA	NA	NA	NA	NA	NA	23.4	2.92029	0.26
3	18	334837	A	G	COLEC12	rs145828426	missense_variant	0.0138	2856	75	3	p.Pro574Leu	5731544, 321975, 5731544	COLEC12	2923, 2929, 2932	2935	high	1.15177e-07	0.00387248	10	155714	9	0	0	0	0	0	0	1	NA	NA	NA	NA	NA	NA	NA	NA	23	2.72885	0.629
4	19	846150	G	A	PRTN3	rs144775105	missense_variant	0.0138	2858	73	4	p.Ser125Gly	-, 1221539, 1682841, 1204928	PRTN3	1, 2, 3, 4	2935	low	5.17486e-12	0.000205297	0	68194	0	0	0	0	0	0	0	0	NA	NA	NA	NA	NA	NA	NA	NA	9.817	0.54501	0.315
2	19	6707129	A	G	C3	rs117793540	missense_variant	0.006133	2901	32	2	p.Arg735Trp	254675, 1904691	C3	1.5, 7.5	2935	low	5.22392e-06	0.00218304	0	249194	0	0	0	0	0	0	0	0	Age-related macular degeneration 9,Complement component 3 deficiency, autosomal recessive,Atypical hemolytic-uremic syndrome 5	Age-related macular degeneration 9,Complement component 3 deficiency, autosomal recessive,Atypical hemolytic-uremic syndrome 5	NA	NA	NA	NA	NA	NA	23.1	2.80216	0.345
1	19	7761711	T	C	FCER2	rs147631849	missense_variant	0.001363	2928	6	1	p.Gly157Ser	455647	FCER2	3	2935	low	-	0.000889767	2	184318	2	0	0	0	0	0	0	0	NA	NA	NA	NA	NA	NA	NA	NA	33	5.29394	0.132
1	19	7810428	C	G	CD209	rs11465380	missense_variant	0.01108	2870	63	1	p.Leu198Val	1732759	CD209	1	2935	low	-	0.000988791	5	249800	0	0	5	0	0	0	0	0	Mycobacterium tuberculosis, susceptibility to,Dengue virus, susceptibility to,Human immunodeficiency virus type 1, susceptibility to	NA	NA	NA	NA	NA	NA	NA	2.004	-0.044874	0.026
1	19	54778579	AGAG	A	LILRB2	rs771433769	inframe_insertion	0.02044	2816	118	1	p.Pro584ProSer	-	LILRB2	2935	2935	high	-	1.59e-05	0	251290	0	0	0	0	0	0	0	0	NA	NA	NA	NA	NA	NA	NA	NA	5.733	0.192832	-
1	19	54778581	G	GTT	LILRB2	rs781576541	frameshift_variant	0.02044	2816	118	1	p.Glu583fs	-	LILRB2	2935	2935	high	-	1.59e-05	0	251290	0	0	0	0	0	0	0	0	NA	NA	NA	NA	NA	NA	NA	NA	15.12	1.28661	-
1	19	54778586	C	CT	LILRB2	rs745907042	frameshift_variant	0.02044	2816	118	1	p.Arg582fs	-	LILRB2	2935	2935	high	-	7.96e-06	0	251290	0	0	0	0	0	0	0	0	NA	NA	NA	NA	NA	NA	NA	NA	18.43	1.83022	-
1	19	54782135	A	G	LILRB2	rs188934193	missense_variant	0.002217	2920	11	1	p.Pro413Ser	500133	LILRB2	1	2935	low	-	4.77e-05	0	251418	0	0	0	0	0	0	0	0	NA	NA	NA	NA	NA	NA	NA	NA	14.73	1.21482	0.037
2	19	55667647	A	C	TNNI3	rs3729711	missense_variant	0.02487	2791	142	2	p.Gly56Val	-, -	TNNI3	1, 15	2935	low	6.96522e-06	0.0406313	259	236074	14	13	0	162	5	57	0	8	Familial restrictive cardiomyopathy 1,Dilated cardiomyopathy 1FF,Dilated cardiomyopathy 2A,Familial hypertrophic cardiomyopathy 7	Familial restrictive cardiomyopathy 1,Dilated cardiomyopathy 1FF,Dilated cardiomyopathy 2A,Familial hypertrophic cardiomyopathy 7	NA	CTC-550B14.7;NLRP2;PPP6R1;RDH13;TMEM86B	NA	NA	NA	NA	13.89	1.07043	-
1	20	23807162	A	G	CST2	rs111349461	missense_variant	0.003066	2918	16	1	p.Arg46Cys	15798234	CST2	1	2935	low	-	0.00270829	8	251450	0	0	8	0	0	0	0	0	NA	NA	NA	NA	NA	NA	NA	NA	14.78	1.22349	0.023
1	20	57572691	A	ATCT	CTSZ	rs779407075	inframe_deletion	0.001874	2925	9	1	p.LysMet201-202Met	1049966	CTSZ	1	2935	low	-	6.58e-05	0	243236	0	0	0	0	0	0	0	0	NA	NA	NA	NA	NA	NA	NA	NA	22.4	2.40292	-
1	20	57581379	A	G	CTSZ	rs369011055	missense_variant	0.0003407	2934	0	1	p.Ala102Val	12873041	CTSZ	2	2935	low	-	5.15e-05	0	233044	0	0	0	0	0	0	0	0	NA	NA	NA	NA	NA	NA	NA	NA	34	5.59618	0.519
