# Supplementary material for: Identification of PCSK9-like human gene knockouts using metabolomics, proteomics, and whole-genome sequencing in a consanguineous population
Source: Cell Genom. 2022 Nov 15;3(1):100218. doi: 10.1016/j.xgen.2022.100218 (PMC9903797; doi:10.1016/j.xgen.2022.100218)
Supplement: Table S5. Extreme metabolite-level variant associations for the metabolite/gene pairs reported in the mGWAS, related to Figure 3 [file mmc6.xlsx]

## Sheet: Legend
Table S3. All extreme metabolite-variant associations
N_associations	Number of variant-metabolite pairs identified
var_chr	Variant chromosome
var_pos	Variant position
Ref	Variant reference allele
Alt	Variant alternative allele
Gene	Gene carrying variant
rs_id	Variant rs identified
Category	Variant functional consequence
MAF_QBB	Variant minor allele frequency in QBB
N_WT	Number of homozygous for the reference allele individuals
N_het	Number of heterozygous individuals
N_hom	Number of homozygous for the alternative allele
Prot	Variant protein change
ROH	Length of the run of homozygositry run covering the homozygous variant
Metabolite	Extreme metabolite name
Ranks	Extreme protein ranks
Total	Total number of individuals for whome the protein level was measured
Metabolite_level	Metabolite measured level
P	Approximate P value for more than one homozygote
MAF_Gnomad	Variant minor allele frequency in gnomad
nhomalt_Gnomad	Number of homozygous for the alternative allele in all Gnomad populations
AN_Gnomad	Allele number in all Gnomad populations
nhomalt_sas	Number of homozygous for the alternative allele in the Gnomad south Asian population
nhomalt_asj	Number of homozygous for the alternative allele in the Gnomad Ashkenaz population
nhomalt_afr	Number of homozygous for the alternative allele in the Gnomad African population
nhomalt_nfe	Number of homozygous for the alternative allele in the Gnomad non Finnish European opulation
nhomalt_amr	Number of homozygous for the alternative allele in the Gnomad American population
nhomalt_fin	Number of homozygous for the alternative allele in the Gnomad Finiish population
nhomalt_eas	Number of homozygous for the alternative allele in the Gnomad east Asian population
nhomalt_oth	Number of homozygous for the alternative allele in the other population of Gnomad
Clinvar_gene	Diseases associated with the gene in Clinvar
Clinvar_var	Diseases associated with the variant in Clinvar
GWAS	Diseases and trait associated with the variant in Phenoscanner
eQTL	Gene expression associated with the variant in Phenoscanner
pQTL	protein level associated with the variant in Phenoscanner
mQTL	Metabolite level associated with the variant in Phenoscanner
methQTL	Methylation sites associated with the variant in Phenoscanner
drug_name	Drug name associated with the gene carrying the variant in Drugbank
CADD_PHRED	CADD Phred score if available for the identified variant
CADD_RAW	CADD raw score if available for the identified variant
REVEL	Revel score for the identified variant
Reference	The reference that identified the gene/metabolite association

## Sheet: Table S5
N_associations	var_chr	var_pos	Ref	Alt	Gene	rs_id	Category	MAF_QBB	N_WT	N_het	N_hom	Prot	ROH	Metabolite	Ranks	Total	Metabolite_level	P	MAF_Gnomad	nhomalt_Gnomad	AN_Gnomad	nhomalt_sas	nhomalt_asj	nhomalt_afr	nhomalt_nfe	nhomalt_amr	nhomalt_fin	nhomalt_eas	nhomalt_oth	Clinvar_gene	Clinvar_var	GWAS	eQTL	pQTL	mQTL	methQTL	drug_name	CADD_PHRED	CADD_RAW	REVEL	Reference
1	1	47395874	C	A	CYP4A11	rs148507594	missense_variant	0.006814	2896	38	1	p.Ile491Met	2000748	palmitoyl ethanolamide	2921	2933	high	-	0.00128287	1	250220	1	0	0	0	0	0	0	0	NA	NA	NA	NA	NA	NA	NA		0.006	-0.864306	0.05	Surendran et al. In Press
1	1	47395874	C	A	CYP4A11	rs148507594	missense_variant	0.006814	2896	38	1	p.Ile491Met	2000748	X - 18899	2928	2933	high	-	0.00128287	1	250220	1	0	0	0	0	0	0	0	NA	NA	NA	NA	NA	NA	NA		0.006	-0.864306	0.05	Surendran et al. In Press
1	1	171083500	A	AG	FMO3	rs754992629	frameshift_variant	0.001022	2930	4	1	p.Lys394fs	24475195	S-allylcysteine	2580	2587	high	-	3.27e-05	0	244638	0	0	0	0	0	0	0	0	Trimethylaminuria,Trimethylaminuria	NA	NA	NA	NA	NA	NA		22	2.30682	-	Feofanova et al. Am J Hum Genet. 2020
1	1	245861512	T	C	KIF26B	rs145035793	missense_variant	0.003579	2914	19	1	p.Arg1596Trp	5146756	citrulline	6	2931	low	-	0.000590068	1	249124	0	0	1	0	0	0	0	0	NA	NA	NA	NA	NA	NA	NA		22.6	2.52515	0.534	Rhee et al. Cell Metab. 2013
1	2	27719786	ACGGTTT	A	GCKR	rs748731892	inframe_insertion	0.002044	2924	10	1	p.5-6ArgPhe	43271966	1-palmitoyl-2-docosahexaenoyl-GPE (16:0/22:6)*	12	2929	low	-	0.000167023	0	251462	0	0	0	0	0	0	0	0	Fasting plasma glucose level quantitative trait locus 5	NA	NA	NA	NA	NA	NA		8.695	0.428093	-	Surendran et al. In Press
1	2	44059096	C	T	ABCG5	rs569748582	missense_variant	0.0003408	2933	0	1	p.Tyr131Cys	15281053	campesterol	1443	1458	high	-	9.21e-05	0	152038	0	0	0	0	0	0	0	0	SITOSTEROLEMIA 2	SITOSTEROLEMIA 2	NA	NA	NA	NA	NA		31	4.3147	0.741	Yin et al. Nat Commun. 2022
2	2	44059195	C	G	ABCG5	rs145164937	missense_variant	0.009543	2880	52	2	p.Ala98Gly	549145, 549145	campesterol	1457, 1456	1458	high	1.12901e-05	0.00237438	1	194998	1	0	0	0	0	0	0	0	SITOSTEROLEMIA 2	SITOSTEROLEMIA 2	Cause of death: alcoholic hepatic failure	NA	NA	NA	NA		28.5	4.08927	0.871	Yin et al. Nat Commun. 2022
1	2	73650009	A	C	ALMS1	rs11889925	missense_variant	0.006135	2899	34	1	p.Pro224His	344139	N-acetyltryptophan	6	2924	low	-	0.00396669	24	249326	0	0	24	0	0	0	0	0	Alstrom syndrome	Alstrom syndrome	NA	NA	NA	NA	NA		26.3	3.81354	0.2	Feofanova et al. Am J Hum Genet. 2020
1	2	73677808	G	C	ALMS1	rs115517108	missense_variant	0.006817	2895	38	1	p.Thr1384Arg	344139	N-acetyltryptophan	6	2924	low	-	0.00410112	25	249200	0	0	25	0	0	0	0	0	Alstrom syndrome	Alstrom syndrome	NA	NA	NA	NA	NA		0.31	-0.324012	0.017	Feofanova et al. Am J Hum Genet. 2020
1	2	73800058	A	G	ALMS1	rs11896293	missense_variant	0.007157	2893	40	1	p.Ser3684Asn	344139	N-acetyltryptophan	6	2924	low	-	0.00535671	39	249220	0	0	39	0	0	0	0	0	Alstrom syndrome	Alstrom syndrome	NA	NA	NA	NA	NA		11.49	0.742315	0.034	Feofanova et al. Am J Hum Genet. 2020
1	2	234545898	A	C	UGT1A10	rs28969685	missense_variant	0.001874	2925	9	1	p.Leu244Ile	10371882	gamma-CEHC	13	2934	low	-	0.00290323	20	251100	0	0	19	0	1	0	0	0	NA	NA	NA	NA	NA	NA	NA		16.49	1.53805	0.127	Surendran et al. In Press
1	2	234638114	A	G	UGT1A3	rs28898619	missense_variant	0.003918	2913	21	1	p.Met114Ile	10371882	gamma-CEHC	13	2934	low	-	0.00252592	17	251394	0	0	16	0	0	0	0	1	NA	NA	NA	NA	NA	NA	NA		0.1	-0.483346	0.037	Surendran et al. In Press
1	3	52022837	T	C	ACY1	rs121912698	missense_variant	0.005114	2904	28	1	p.Arg353Cys	57321547	N-acetylglutamate	2711	2711	high	-	0.00268454	4	251440	2	0	0	2	0	0	0	0	Neurological conditions associated with aminoacylase 1 deficiency	Neurological conditions associated with aminoacylase 1 deficiency	NA	NA	NA	NA	NA		25.2	3.55356	0.623	Surendran et al. In Press
1	3	52022837	T	C	ACY1	rs121912698	missense_variant	0.005114	2904	28	1	p.Arg353Cys	57321547	N-acetylisoleucine	2896	2897	high	-	0.00268454	4	251440	2	0	0	2	0	0	0	0	Neurological conditions associated with aminoacylase 1 deficiency	Neurological conditions associated with aminoacylase 1 deficiency	NA	NA	NA	NA	NA		25.2	3.55356	0.623	Surendran et al. In Press
1	3	52022837	T	C	ACY1	rs121912698	missense_variant	0.005114	2904	28	1	p.Arg353Cys	57321547	N-acetylleucine	2904	2905	high	-	0.00268454	4	251440	2	0	0	2	0	0	0	0	Neurological conditions associated with aminoacylase 1 deficiency	Neurological conditions associated with aminoacylase 1 deficiency	NA	NA	NA	NA	NA		25.2	3.55356	0.623	Surendran et al. In Press
1	3	52022837	T	C	ACY1	rs121912698	missense_variant	0.005114	2904	28	1	p.Arg353Cys	57321547	N-acetylserine	2920	2921	high	-	0.00268454	4	251440	2	0	0	2	0	0	0	0	Neurological conditions associated with aminoacylase 1 deficiency	Neurological conditions associated with aminoacylase 1 deficiency	NA	NA	NA	NA	NA		25.2	3.55356	0.623	Surendran et al. In Press
1	3	52022837	T	C	ACY1	rs121912698	missense_variant	0.005114	2904	28	1	p.Arg353Cys	57321547	N-acetylvaline	2926	2927	high	-	0.00268454	4	251440	2	0	0	2	0	0	0	0	Neurological conditions associated with aminoacylase 1 deficiency	Neurological conditions associated with aminoacylase 1 deficiency	NA	NA	NA	NA	NA		25.2	3.55356	0.623	Surendran et al. In Press
1	3	52022837	T	C	ACY1	rs121912698	missense_variant	0.005114	2904	28	1	p.Arg353Cys	57321547	N-acetylmethionine	2929	2929	high	-	0.00268454	4	251440	2	0	0	2	0	0	0	0	Neurological conditions associated with aminoacylase 1 deficiency	Neurological conditions associated with aminoacylase 1 deficiency	NA	NA	NA	NA	NA		25.2	3.55356	0.623	Surendran et al. In Press
1	3	52022837	T	C	ACY1	rs121912698	missense_variant	0.005114	2904	28	1	p.Arg353Cys	57321547	N-formylmethionine	2933	2934	high	-	0.00268454	4	251440	2	0	0	2	0	0	0	0	Neurological conditions associated with aminoacylase 1 deficiency	Neurological conditions associated with aminoacylase 1 deficiency	NA	NA	NA	NA	NA		25.2	3.55356	0.623	Surendran et al. In Press
1	3	52022837	T	C	ACY1	rs121912698	missense_variant	0.005114	2904	28	1	p.Arg353Cys	57321547	N-acetylalanine	2934	2934	high	-	0.00268454	4	251440	2	0	0	2	0	0	0	0	Neurological conditions associated with aminoacylase 1 deficiency	Neurological conditions associated with aminoacylase 1 deficiency	NA	NA	NA	NA	NA		25.2	3.55356	0.623	Surendran et al. In Press
1	3	52023020	T	C	ACY1	rs2229152	missense_variant	0.0008524	2929	3	1	p.Arg386Cys	1345288	N-acetylglutamate	2710	2711	high	-	0.00148416	2	251320	0	0	2	0	0	0	0	0	Neurological conditions associated with aminoacylase 1 deficiency	Neurological conditions associated with aminoacylase 1 deficiency	NA	NA	NA	NA	NA		32	4.43148	0.233	Surendran et al. In Press
1	3	52023020	T	C	ACY1	rs2229152	missense_variant	0.0008524	2929	3	1	p.Arg386Cys	1345288	N-acetylleucine	2903	2905	high	-	0.00148416	2	251320	0	0	2	0	0	0	0	0	Neurological conditions associated with aminoacylase 1 deficiency	Neurological conditions associated with aminoacylase 1 deficiency	NA	NA	NA	NA	NA		32	4.43148	0.233	Surendran et al. In Press
1	3	52023020	T	C	ACY1	rs2229152	missense_variant	0.0008524	2929	3	1	p.Arg386Cys	1345288	N-acetylthreonine	2895	2909	high	-	0.00148416	2	251320	0	0	2	0	0	0	0	0	Neurological conditions associated with aminoacylase 1 deficiency	Neurological conditions associated with aminoacylase 1 deficiency	NA	NA	NA	NA	NA		32	4.43148	0.233	Surendran et al. In Press
1	3	52023020	T	C	ACY1	rs2229152	missense_variant	0.0008524	2929	3	1	p.Arg386Cys	1345288	N-acetylserine	2916	2921	high	-	0.00148416	2	251320	0	0	2	0	0	0	0	0	Neurological conditions associated with aminoacylase 1 deficiency	Neurological conditions associated with aminoacylase 1 deficiency	NA	NA	NA	NA	NA		32	4.43148	0.233	Surendran et al. In Press
1	3	52023020	T	C	ACY1	rs2229152	missense_variant	0.0008524	2929	3	1	p.Arg386Cys	1345288	N-acetylvaline	2923	2927	high	-	0.00148416	2	251320	0	0	2	0	0	0	0	0	Neurological conditions associated with aminoacylase 1 deficiency	Neurological conditions associated with aminoacylase 1 deficiency	NA	NA	NA	NA	NA		32	4.43148	0.233	Surendran et al. In Press
1	3	52023020	T	C	ACY1	rs2229152	missense_variant	0.0008524	2929	3	1	p.Arg386Cys	1345288	N-acetylmethionine	2927	2929	high	-	0.00148416	2	251320	0	0	2	0	0	0	0	0	Neurological conditions associated with aminoacylase 1 deficiency	Neurological conditions associated with aminoacylase 1 deficiency	NA	NA	NA	NA	NA		32	4.43148	0.233	Surendran et al. In Press
1	3	52023020	T	C	ACY1	rs2229152	missense_variant	0.0008524	2929	3	1	p.Arg386Cys	1345288	methionine sulfone	9	2931	low	-	0.00148416	2	251320	0	0	2	0	0	0	0	0	Neurological conditions associated with aminoacylase 1 deficiency	Neurological conditions associated with aminoacylase 1 deficiency	NA	NA	NA	NA	NA		32	4.43148	0.233	Surendran et al. In Press
1	3	52023020	T	C	ACY1	rs2229152	missense_variant	0.0008524	2929	3	1	p.Arg386Cys	1345288	N-formylmethionine	2931	2934	high	-	0.00148416	2	251320	0	0	2	0	0	0	0	0	Neurological conditions associated with aminoacylase 1 deficiency	Neurological conditions associated with aminoacylase 1 deficiency	NA	NA	NA	NA	NA		32	4.43148	0.233	Surendran et al. In Press
1	3	52023020	T	C	ACY1	rs2229152	missense_variant	0.0008524	2929	3	1	p.Arg386Cys	1345288	N-acetylalanine	2932	2934	high	-	0.00148416	2	251320	0	0	2	0	0	0	0	0	Neurological conditions associated with aminoacylase 1 deficiency	Neurological conditions associated with aminoacylase 1 deficiency	NA	NA	NA	NA	NA		32	4.43148	0.233	Surendran et al. In Press
1	3	124458976	A	G	UMPS	rs201332523	missense_variant	0.002386	2921	12	1	p.Arg363Gln	14312004	orotate	2734	2734	high	-	0.000103426	0	251388	0	0	0	0	0	0	0	0	Orotic aciduria	Orotic aciduria	NA	NA	NA	NA	NA		29.5	4.19989	0.408	Surendran et al. In Press
1	4	102783698	G	T	BANK1	rs28485258	missense_variant	0.005792	2902	32	1	p.Phe214Val	-	lysine	18	2931	low	-	0.00193851	7	241938	0	0	6	0	1	0	0	0	NA	NA	NA	NA	NA	NA	NA		26.8	3.87861	0.133	Schlosser et al. Nat Genet. 2020
1	5	35010233	A	G	AGXT2	rs200532818	stop_gained	0.003578	2915	19	1	p.Gln404Ter	23051864	5alpha-pregnan-3beta,20alpha-diol disulfate	4	2934	low	-	2.39e-05	0	251274	0	0	0	0	0	0	0	0	Beta-aminoisobutyric aciduria	Beta-aminoisobutyric aciduria	NA	NA	NA	NA	NA		45	8.75911	-	Surendran et al. In Press
1	5	35013058	T	C	AGXT2	rs114286107	splice_donor_variant	0.0109	2872	62	1	-	1921439	3-aminoisobutyrate	2912	2929	high	-	0.0123593	21	156400	0	0	0	9	1	11	0	0	Beta-aminoisobutyric aciduria	Beta-aminoisobutyric aciduria	NA	NA	NA	3-aminoisobutyrate;3-Aminoisobutyrate concentration	NA		33	5.1942	-	Surendran et al. In Press
1	5	78340223	A	G	DMGDH	rs145258663	missense_variant	0.0008518	2931	3	1	p.Leu300Phe	27705751	dimethylglycine	2930	2931	high	-	0.00478062	13	251432	0	8	0	4	0	1	0	0	Dimethylglycine dehydrogenase deficiency	Dimethylglycine dehydrogenase deficiency	NA	NA	NA	NA	NA		22.8	2.60397	0.333	Surendran et al. In Press
1	5	78340247	A	G	DMGDH	rs771709813	missense_variant	0.0005111	2933	1	1	p.Arg292Cys	47147506	dimethylglycine	2931	2931	high	-	1.19e-05	0	251450	0	0	0	0	0	0	0	0	Dimethylglycine dehydrogenase deficiency	Dimethylglycine dehydrogenase deficiency	NA	NA	NA	NA	NA		28.9	4.13394	0.568	Surendran et al. In Press
1	5	78417119	C	T	BHMT	chr5_78417119	missense_variant	0.004259	2911	23	1	p.Cys186Arg	15761555	betaine	2930	2931	high	-	0	0	0	0	0	0	0	0	0	0	0	NA	NA	NA	NA	NA	NA	NA		24.2	3.25726	0.524	Surendran et al. In Press
1	5	78417119	C	T	BHMT	chr5_78417119	missense_variant	0.004259	2911	23	1	p.Cys186Arg	15761555	dimethylglycine	1	2931	low	-	0	0	0	0	0	0	0	0	0	0	0	NA	NA	NA	NA	NA	NA	NA		24.2	3.25726	0.524	Surendran et al. In Press
1	6	11005714	G	A	ELOVL2	rs377580517	missense_variant	0.005792	2902	32	1	p.Ile49Thr	15412371	1-oleoyl-2-docosahexaenoyl-GPC (18:1/22:6)*	16	2925	low	-	7.16e-05	0	251316	0	0	0	0	0	0	0	0	NA	NA	NA	NA	NA	NA	NA		25.3	3.57945	0.427	Surendran et al. In Press
1	6	11005714	G	A	ELOVL2	rs377580517	missense_variant	0.005792	2902	32	1	p.Ile49Thr	15412371	1-stearoyl-2-docosahexaenoyl-GPC (18:0/22:6)	15	2929	low	-	7.16e-05	0	251316	0	0	0	0	0	0	0	0	NA	NA	NA	NA	NA	NA	NA		25.3	3.57945	0.427	Surendran et al. In Press
1	6	110752403	A	G	SLC22A16	rs369433211	missense_variant	0.002215	2923	11	1	p.Leu464Phe	1269103	ergothioneine	6	2680	low	-	1.2e-05	0	250252	0	0	0	0	0	0	0	0	NA	NA	NA	NA	NA	NA	NA		14.1	1.10526	0.209	Surendran et al. In Press
1	6	110778065	T	C	SLC22A16	rs145653089	missense_variant	0.0046	2909	25	1	p.Ser70Asn	23777473	gamma-glutamyltyrosine	1	2929	low	-	0.000756243	2	251242	2	0	0	0	0	0	0	0	NA	NA	NA	NA	NA	NA	NA		1.419	-0.098617	0.044	Surendran et al. In Press
1	6	160523585	A	G	IGF2R	rs865882500	missense_variant	0.0008518	2931	3	1	p.Gly2293Arg	22619095	serotonin	2676	2695	high	-	0	0	0	0	0	0	0	0	0	0	0	Hepatocellular carcinoma	NA	NA	NA	NA	NA	NA		6.691	0.260122	0.035	Rhee et al. Cell Metab. 2013
1	8	17421188	G	C	SLC7A2	rs140440674	missense_variant	0.0005111	2933	1	1	p.Thr623Ser	8361788	arginine	2929	2931	high	-	0.00221276	1	250818	0	0	0	1	0	0	0	0	NA	NA	NA	NA	NA	NA	NA		27.4	3.96654	0.788	Surendran et al. In Press
1	8	18257704	A	G	NAT2	rs1801279	missense_variant	0.006985	2895	39	1	p.Arg64Gln	-	arginine	5	2931	low	-	0.00619919	53	250678	1	0	51	0	1	0	0	0	Slow acetylator due to N-acetyltransferase enzyme variant	Slow acetylator due to N-acetyltransferase enzyme variant	NA	NA	NA	NA	NA		22.1	2.33352	0.225	Surendran et al. In Press
1	9	107457083	G	T	OR13D1	rs145961687	missense_variant	0.001704	2926	8	1	p.Ile127Met	5524293	serotonin	17	2695	low	-	0.00118206	2	251256	0	0	0	0	0	0	2	0	NA	NA	NA	NA	NA	NA	NA		4.815	0.133698	0.008	Rhee et al. Cell Metab. 2013
2	9	131698735	A	G	PHYHD1	rs372846213	missense_variant	0.003237	2918	15	2	p.Ala109Thr	7850098, 13096188	2'-O-methyluridine	2838, 2839	2841	high	5.94701e-06	4.04e-05	0	247242	0	0	0	0	0	0	0	0	NA	NA	NA	NA	NA	NA	NA		23.2	2.85442	0.655	Schlosser et al. Nat Genet. 2020
1	9	136513037	C	T	DBH	rs200103371	missense_variant	0.008518	2890	40	5	p.Met365Thr	1144151	X - 12707	1709	1719	high	-	0.000191104	0	251172	0	0	0	0	0	0	0	0	Orthostatic hypotension 1	Orthostatic hypotension 1	NA	NA	NA	NA	NA		25.7	3.69132	0.932	Surendran et al. In Press
2	10	101563960	T	C	ABCC2	rs867979691	missense_variant	0.002215	2924	9	2	p.Ala465Val	38000650, 38000650	X - 21441	2886, 2888	2892	high	1.67391e-05	1.19e-05	0	251202	0	0	0	0	0	0	0	0	Dubin-Johnson syndrome	Dubin-Johnson syndrome	NA	NA	NA	NA	NA	Sulfinpyrazone	32	4.59925	0.771	Surendran et al. In Press
2	10	101563960	T	C	ABCC2	rs867979691	missense_variant	0.002215	2924	9	2	p.Ala465Val	38000650, 38000650	X - 21471	2912, 2917	2918	high	6.57684e-06	1.19e-05	0	251202	0	0	0	0	0	0	0	0	Dubin-Johnson syndrome	Dubin-Johnson syndrome	NA	NA	NA	NA	NA	Sulfinpyrazone	32	4.59925	0.771	Surendran et al. In Press
2	10	101563960	T	C	ABCC2	rs867979691	missense_variant	0.002215	2924	9	2	p.Ala465Val	38000650, 38000650	glycocholenate sulfate*	2930, 2926	2934	high	2.09099e-05	1.19e-05	0	251202	0	0	0	0	0	0	0	0	Dubin-Johnson syndrome	Dubin-Johnson syndrome	NA	NA	NA	NA	NA	Sulfinpyrazone	32	4.59925	0.771	Surendran et al. In Press
2	10	101595933	C	T	ABCC2	rs140680467	missense_variant	0.00971	2880	53	2	p.Val1167Ala	43655136, 42014981	X - 21471	2911, 2907	2918	high	4.50983e-05	0.00120085	2	251488	2	0	0	0	0	0	0	0	Dubin-Johnson syndrome	Dubin-Johnson syndrome	NA	NA	NA	NA	NA	Sulfinpyrazone	25	3.51044	0.886	Surendran et al. In Press
2	10	135195005	T	C	PAOX	rs150446594	missense_variant	0.004089	2913	20	2	p.Pro237Leu	23232856, 20780374	acisoga	2832, 2827	2837	high	3.28009e-05	0.000880668	2	250946	2	0	0	0	0	0	0	0	NA	NA	NA	NA	NA	NA	NA		24.2	3.24148	0.594	Surendran et al. In Press
1	11	61588857	GA	G	FADS2	rs199573356	frameshift_variant	0.01262	2860	72	1	p.Arg40Argfs	7896646	1-(1-enyl-stearoyl)-GPE (P-18:0)*	2926	2929	high	-	0.0049287	0	110374	0	0	0	0	0	0	0	0	NA	NA	NA	NA	NA	NA	NA		1.533	-0.086919	-	Surendran et al. In Press
1	11	62951262	A	G	SLC22A25	rs118140791	missense_variant	0.01755	2833	101	1	p.His144Tyr	7089081	sphingomyelin (d18:2/24:1, d18:1/24:2)*	11	2929	low	-	0.00945742	26	250914	10	7	0	7	1	0	0	1	NA	NA	NA	NA	NA	NA	NA		5.849	0.200565	-	Surendran et al. In Press
1	11	62996774	CA	C	SLC22A25	rs112260121	frameshift_variant	0.0138	2855	79	1	p.Val117Valfs	7896646	1-(1-enyl-stearoyl)-2-linoleoyl-GPE (P-18:0/18:2)*	15	2926	low	-	0.00228766	9	237798	0	0	8	1	0	0	0	0	NA	NA	NA	NA	NA	NA	NA		24.9	3.4786	-	Surendran et al. In Press
1	11	62996774	CA	C	SLC22A25	rs112260121	frameshift_variant	0.0138	2855	79	1	p.Val117Valfs	7896646	1-(1-enyl-palmitoyl)-2-linoleoyl-GPE (P-16:0/18:2)*	14	2928	low	-	0.00228766	9	237798	0	0	8	1	0	0	0	0	NA	NA	NA	NA	NA	NA	NA		24.9	3.4786	-	Surendran et al. In Press
2	12	301795	A	AAGG	SLC6A12	chr12_301795	inframe_deletion	0.001704	2927	6	2	p.SerLeu516-517Leu	1989621, 1989621	betaine	2928, 2929	2931	high	5.5874e-06	0	0	0	0	0	0	0	0	0	0	0	NA	NA	NA	NA	NA	NA	NA		-	-	-	Surendran et al. In Press
1	12	330193	T	C	SLC6A13	rs61741313	missense_variant	0.01073	2873	61	1	p.Arg577Gln	-	imidazole propionate	1	2714	low	-	0.0129065	240	246930	1	0	238	0	1	0	0	0	NA	NA	NA	NA	NA	NA	NA		11.77	0.77723	0.046	Surendran et al. In Press
1	12	21051399	G	C	SLCO1B3	rs76963574	missense_variant	0.01943	2821	112	1	p.Ala571Gly	45098427	X - 17653	8	2821	low	-	0.000348642	1	249540	0	0	0	1	0	0	0	0	Rotor syndrome	NA	NA	NA	NA	NA	NA		19.27	1.94143	0.22	Surendran et al. In Press
1	12	21051399	G	C	SLCO1B3	rs76963574	missense_variant	0.01943	2821	112	1	p.Ala571Gly	45098427	5alpha-androstan-3beta,17beta-diol disulfate	19	2932	low	-	0.000348642	1	249540	0	0	0	1	0	0	0	0	Rotor syndrome	NA	NA	NA	NA	NA	NA		19.27	1.94143	0.22	Surendran et al. In Press
1	12	21051399	G	C	SLCO1B3	rs76963574	missense_variant	0.01943	2821	112	1	p.Ala571Gly	45098427	X - 11308	6	2933	low	-	0.000348642	1	249540	0	0	0	1	0	0	0	0	Rotor syndrome	NA	NA	NA	NA	NA	NA		19.27	1.94143	0.22	Surendran et al. In Press
1	12	21051399	G	C	SLCO1B3	rs76963574	missense_variant	0.01943	2821	112	1	p.Ala571Gly	45098427	X - 11372	14	2933	low	-	0.000348642	1	249540	0	0	0	1	0	0	0	0	Rotor syndrome	NA	NA	NA	NA	NA	NA		19.27	1.94143	0.22	Surendran et al. In Press
1	12	21051399	G	C	SLCO1B3	rs76963574	missense_variant	0.01943	2821	112	1	p.Ala571Gly	45098427	X - 11880	17	2934	low	-	0.000348642	1	249540	0	0	0	1	0	0	0	0	Rotor syndrome	NA	NA	NA	NA	NA	NA		19.27	1.94143	0.22	Surendran et al. In Press
1	12	21355590	T	C	SLCO1B1	chr12_21355590	missense_variant	0.0005111	2933	1	1	p.Ser434Leu	29716526	X - 21470	12	2893	low	-	0	0	0	0	0	0	0	0	0	0	0	Statin-induced myopathy,Simvastatin response,Rotor syndrome	NA	NA	NA	NA	NA	NA		17.16	1.64981	0.098	Surendran et al. In Press
1	12	21355590	T	C	SLCO1B1	chr12_21355590	missense_variant	0.0005111	2933	1	1	p.Ser434Leu	29716526	X - 21467	18	2927	low	-	0	0	0	0	0	0	0	0	0	0	0	Statin-induced myopathy,Simvastatin response,Rotor syndrome	NA	NA	NA	NA	NA	NA		17.16	1.64981	0.098	Surendran et al. In Press
1	13	103718406	A	G	SLC10A2	rs112657170	missense_variant	0.004089	2912	22	1	p.Pro65Leu	4410875	glycolithocholate sulfate*	13	2931	low	-	0.00154359	0	251362	0	0	0	0	0	0	0	0	Bile acid malabsorption, primary	Bile acid malabsorption, primary	Cause of death: abdominal aortic aneurysm, ruptured	NA	NA	NA	NA	Volixibat	27.7	4.00614	0.614	Surendran et al. In Press
1	14	23282336	A	G	SLC7A7	rs11568438	missense_variant	0.001363	2928	6	1	p.Ala91Val	3508806	methionine sulfone	3	2931	low	-	0.0124835	28	251372	0	0	1	20	1	6	0	0	Lysinuric protein intolerance	Lysinuric protein intolerance	NA	NA	NA	NA	NA		27.1	3.93143	0.648	Surendran et al. In Press
1	15	45361216	C	CG	SORD	rs55901542;rs397787697;rs747847507	frameshift_variant	0.01207	2831	68	1	p.Thr251fs	3409528	ribitol	2720	2723	high	-	8.53e-05	0	246274	0	0	0	0	0	0	0	0	SORBITOL DEHYDROGENASE DEFICIENCY WITH PERIPHERAL NEUROPATHY	NA	NA	NA	NA	NA	NA		5.871	0.202026	-	Surendran et al. In Press
1	15	45660340	G	T	GATM	rs748600834	missense_variant	0.0006814	2932	2	1	p.Lys201Asn	12967987	X - 11315	2890	2909	high	-	2.39e-05	0	251404	0	0	0	0	0	0	0	0	Fanconi renotubular syndrome 1,Arginine:glycine amidinotransferase deficiency	Fanconi renotubular syndrome 1,Arginine:glycine amidinotransferase deficiency	NA	NA	NA	NA	NA		24.1	3.22778	0.247	Surendran et al. In Press
1	15	78825825	T	G	HYKK	rs61741253	missense_variant	0.003578	2915	19	1	p.Arg312Leu	4410877	5-hydroxylysine	2929	2930	high	-	0.00230387	0	249580	0	0	0	0	0	0	0	0	NA	NA	NA	NA	NA	NA	NA		28.6	4.09917	0.765	Surendran et al. In Press
4	16	20477004	T	C	ACSM2A	rs59261767	stop_gained	0.01857	2830	101	4	p.Arg115Ter	2847562, 1100183, 1161793, 2894210	indolepropionate	2916, 2913, 2911, 2914	2916	high	1.59332e-11	0.0260426	460	251050	10	3	0	2	31	0	413	1	NA	NA	NA	NA	NA	NA	NA		40	7.8688	-	Surendran et al. In Press
1	16	20480888	T	G	ACSM2A	chr16_20480888	missense_variant	0.001363	2928	6	1	p.Arg148Met	10572526	X - 21319	2686	2688	high	-	0	0	0	0	0	0	0	0	0	0	0	NA	NA	NA	NA	NA	NA	NA		26.4	3.82332	0.445	Surendran et al. In Press
1	16	20480888	T	G	ACSM2A	chr16_20480888	missense_variant	0.001363	2928	6	1	p.Arg148Met	10572526	X - 11478	2849	2851	high	-	0	0	0	0	0	0	0	0	0	0	0	NA	NA	NA	NA	NA	NA	NA		26.4	3.82332	0.445	Surendran et al. In Press
1	16	20480888	T	G	ACSM2A	chr16_20480888	missense_variant	0.001363	2928	6	1	p.Arg148Met	10572526	X - 18921	2893	2910	high	-	0	0	0	0	0	0	0	0	0	0	0	NA	NA	NA	NA	NA	NA	NA		26.4	3.82332	0.445	Surendran et al. In Press
1	16	20480888	T	G	ACSM2A	chr16_20480888	missense_variant	0.001363	2928	6	1	p.Arg148Met	10572526	indolepropionate	2909	2916	high	-	0	0	0	0	0	0	0	0	0	0	0	NA	NA	NA	NA	NA	NA	NA		26.4	3.82332	0.445	Surendran et al. In Press
1	16	20492206	T	C	ACSM2A	rs369633543	missense_variant	0.001533	2927	7	1	p.Thr491Met	742164	3-phenylpropionate (hydrocinnamate)	2857	2865	high	-	0.000334504	0	251118	0	0	0	0	0	0	0	0	NA	NA	NA	NA	NA	NA	NA		23.6	3.00087	0.338	Surendran et al. In Press
1	16	20552071	A	C	ACSM2B	rs770071398	missense_variant	0.001022	2930	4	1	p.Ala512Ser	742164	3-phenylpropionate (hydrocinnamate)	2857	2865	high	-	3.98e-06	0	251468	0	0	0	0	0	0	0	0	NA	NA	NA	NA	NA	NA	NA		12.45	0.864753	0.032	Surendran et al. In Press
1	16	20554295	C	T	ACSM2B	rs1054968	missense_variant	0.00477	2908	26	1	p.Lys484Glu	722545	phenylacetate	2515	2534	high	-	0.000159589	8	250644	1	0	7	0	0	0	0	0	NA	NA	NA	NA	NA	NA	NA		13.87	1.06721	0.095	Surendran et al. In Press
1	16	81173136	T	C	PKD1L2	rs12918619	missense_variant	0.01397	2854	80	1	p.Met1867Val	-	carotene diol (2)	2885	2885	high	-	0	0	0	0	0	0	0	0	0	0	0	NA	NA	NA	NA	NA	NA	NA		-	-	-	Feofanova et al. Am J Hum Genet. 2020
4	17	76187108	C	G	AFMID	rs77585764	missense_variant	0.01687	2840	91	4	p.Ala41Pro	-, 12225936, -, 79831	N-formylanthranilic acid	2699, 2695, 2701, 2692	2704	high	9.33787e-10	0.0304009	310	251144	37	0	76	7	2	42	142	4	NA	NA	Cause of death: malignant neoplasm of ureter;Cause of death: secondary malignant neoplasm of retroperitoneum and peritoneum	NA	NA	NA	NA		21.7	2.2451	0.093	Schlosser et al. Nat Genet. 2020
1	17	79995558	A	T	DCXR	rs771533492	start_lost	0.0003407	2934	0	1	p.Met1Leu	-	arabitol/xylitol	2927	2928	high	-	9.73e-06	0	205542	0	0	0	0	0	0	0	0	Essential pentosuria	NA	NA	NA	NA	NA	NA		22.3	2.3888	-	Surendran et al. In Press
1	18	29175210	A	C	TTR	rs121918074	missense_variant	0.009373	2880	53	1	p.His110Asn	14938471	retinol (Vitamin A)	19	2929	low	-	0.000604576	0	251416	0	0	0	0	0	0	0	0	Dystransthyretinemic euthyroidal hyperthyroxinemia,Amyloidogenic transthyretin amyloidosis	Dystransthyretinemic euthyroidal hyperthyroxinemia,Amyloidogenic transthyretin amyloidosis	NA	NA	NA	NA	NA	Tafamidis	18.55	1.8465	0.43	Surendran et al. In Press
1	19	1052285	A	G	ABCA7	rs769611040	missense_variant	0.008007	2889	45	1	p.Gly1074Ser	1024445	lactosyl-N-palmitoyl-sphingosine (d18:1/16:0)	6	2929	low	-	0.000128878	0	155186	0	0	0	0	0	0	0	0	Alzheimer disease, type 9	NA	NA	NA	NA	NA	NA		29.6	4.22244	0.169	Feofanova et al. Am J Hum Genet. 2020
1	19	41355876	A	G	CYP2A6	rs199515342	missense_variant	0.001363	2928	4	2	p.Arg64Cys	387180	X - 12216	4	1985	low	-	0.000297363	3	248854	0	0	0	1	0	0	2	0	Warfarin response,Tobacco addiction, susceptibility to	NA	NA	NA	NA	NA	NA		12.55	0.878179	0.167	Surendran et al. In Press
1	19	41355885	A	T	CYP2A6	rs200554095	missense_variant	0.001363	2928	4	2	p.Ile61Phe	387180	X - 12216	4	1985	low	-	4e-06	0	250180	0	0	0	0	0	0	0	0	Warfarin response,Tobacco addiction, susceptibility to	NA	NA	NA	NA	NA	NA		8.871	0.445333	0.189	Surendran et al. In Press
1	21	44482454	A	G	CBS	rs398123151	missense_variant	0.00494	2907	27	1	p.Arg336Cys	2854551	betaine	2931	2931	high	-	1.99e-05	0	250690	0	0	0	0	0	0	0	0	Classic homocystinuria	Classic homocystinuria	NA	NA	NA	NA	NA		27.9	4.02198	0.966	Surendran et al. In Press
2	22	24896073	G	A	UPB1	rs138081800	splice_acceptor_variant	0.005963	2902	31	2	-	7633787, 4191452	3-ureidopropionate	2895, 2896	2896	high	9.53878e-07	0.000382029	1	251290	0	0	0	0	1	0	0	0	Deficiency of beta-ureidopropionase	Deficiency of beta-ureidopropionase	NA	NA	NA	NA	NA		33	4.98076	-	Surendran et al. In Press
1	22	24916355	A	C	UPB1	rs145766755	missense_variant	0.001533	2927	7	1	p.Ser264Arg	3947787	3-ureidopropionate	2894	2896	high	-	0.000927651	0	251172	0	0	0	0	0	0	0	0	Deficiency of beta-ureidopropionase	Deficiency of beta-ureidopropionase	NA	NA	NA	NA	NA		18.76	1.87367	0.696	Surendran et al. In Press
