# Supplementary material for: Identification of PCSK9-like human gene knockouts using metabolomics, proteomics, and whole-genome sequencing in a consanguineous population
Source: Cell Genom. 2022 Nov 15;3(1):100218. doi: 10.1016/j.xgen.2022.100218 (PMC9903797; doi:10.1016/j.xgen.2022.100218)
Supplement: Table S6. Gene-wide significant burden associations with metabolites, for an MAF <1%, related to STAR Methods [file mmc7.xlsx]

## Sheet: Legend
Table S6. Gene-wide significant burden and SKAT tests with laboratory data and metabolites using MAF < 1%
Gene	Gene name
RANGE	Gene position
N_INFORMATIVE	Number of QBB participants measured
NumVar	Number of variants
Beta	Beta
Pvalue	Pvalue
Pheno	Lab data or metabolite name
Identified	Association already reported in our extreme ranking analysis
Q	Test statistic of SKAT

## Sheet: CMC on lab data
Gene	RANGE	N_INFORMATIVE	NumVar	Beta	Pvalue	Pheno	Identtified
HBB	11:5246695-5248301	2766	18	-1.25522	9.47e-34	Mean Corp. Volume (MCV)	No
HBB	11:5246695-5248301	2766	18	0.943148	7.71e-29	Red Blood Cell (RBC)	No
HBB	11:5246695-5248301	2766	18	-1.13571	6.9e-29	Mean Corp. HGB Cocentration (MCHC)	No
APOC3	11:116700623-116703787	2774	6	-0.936428	1.42e-11	Triglycerides (TG)	No
SLC22A12	11:64358281-64369820,11:64358281-64369820	2774	23	-0.985701	2.42e-25	Uric Acid (UA)	No
HBB	11:5246695-5248301	2645	14	-1.22625	3.39e-30	Mean Cell Volume	No
HBB	11:5246695-5248301	2645	14	-1.11086	7.1e-26	Mean Cell Hemoglobin	No
HBB	11:5246695-5248301	2645	14	0.745529	2.53e-12	RDW	No

## Sheet: SKAT on lab dats
Gene	RANGE	N_INFORMATIVE	NumVar	Q	Pvalue	Pheno	Identtified
HBB	11:5246695-5248301	2893	18	363515	6.83349e-10	Hemoglobin (HGB)	No
ABHD2	15:89631380-89745591,15:89631380-89745591	2873	4	272082	2.1618e-10	A.Partial Thromboplast. Time (APTT)	No
GPT	8:145729464-145732555	2903	20	544401	2.15202e-10	Alanine aminotransferase (ALT)	No
GSDMD	8:144635556-144645231,8:144640476-144645231	2903	30	590992	2.16671e-10	Alanine aminotransferase (ALT)	No
GPLD1	6:24473325-24489799,6:24428404-24489850	2895	38	451539	2.15192e-10	Alkaline Phosphatase (ALP)	No
APOC3	11:116700623-116703787	2902	6	521863	2.15206e-10	Triglycerides (TG)	No
SLC22A12	11:64358281-64369820,11:64358281-64369820	2901	23	1043580	2.15206e-10	Uric Acid (UA)	No
HBB	11:5246695-5248301	2768	14	1491470	2.15206e-10	Mean Cell Volume	No
HBA1	16:226678-227520	2768	10	170373	4.77039e-10	Mean Cell Volume	No
WDR90	16:699362-717829	2768	114	577026	1.5404e-09	Mean Cell Volume	No
HBB	11:5246695-5248301	2768	14	1308710	2.15206e-10	Mean Cell Hemoglobin	No
HBA1	16:226678-227520	2768	10	192039	2.17262e-10	Mean Cell Hemoglobin	No
WDR90	16:699362-717829	2768	114	602281	4.61758e-10	Mean Cell Hemoglobin	No
HBB	11:5246695-5248301	2765	14	588027	2.15207e-10	RDW	No

## Sheet: CMC on metabolites
Gene	RANGE	N_INFORMATIVE	NumVar	Beta	Pvalue	Pheno	Identtified
SLC22A7	6:43265997-43273276,6:43265997-43273276	2756	19	-0.652126	1.55793e-09	gamma-glutamylglutamate	No
CD36	7:80267831-80303734,7:80275761-80303734,7:80275644-80303734,7:80267831-80308593,7:80231503-80303734	2549	80	0.364231	1.14605e-09	N-stearoyl-sphingosine (d18:1/18:0)*	No
APOC3	11:116700623-116703787	2746	6	-0.876032	1.09206e-09	1-stearoyl-2-linoleoyl-GPE (18:0/18:2)*	No
PHYHD1	9:131684561-131704320,9:131683173-131704320,9:131683173-131704320	2735	33	0.656922	9.33849e-10	2'-O-methylcytidine	No
ABHD14A-ACY1	3:52009041-52023218	2763	42	0.437175	6.6808e-10	N-acetylthreonine	yes
SLC28A1	15:85427912-85489027,15:85427912-85439268	2769	45	-0.479132	6.1933e-10	cytidine	No
SLC10A1	14:70242551-70264006	2696	31	0.736675	3.25846e-10	glycocholate	No
NAT8	2:73867849-73869537	2783	18	-0.5492	2.03003e-10	N-acetylarginine	No
ACY3	11:67410025-67418130	2776	17	0.76433	1.55836e-10	N-acetyltryptophan	No
PFKFB4	3:48555116-48594227	2784	9	0.985534	9.9424e-11	N-formylmethionine	No
APOC3	11:116700623-116703787	2751	6	-0.932347	8.00581e-11	1-palmitoyl-2-linoleoyl-GPE (16:0/18:2)	No
ACY1	3:52017299-52023218,3:52017299-52023218,3:52017299-52023218,3:52017299-52023218,3:52017299-52023218	2504	19	0.614357	6.68766e-11	propionylglycine	No
PFKFB4	3:48555116-48594227	2784	9	1.00763	3.50327e-11	N-acetylalanine	No
ABHD14A-ACY1	3:52009041-52023218	2777	42	0.472814	1.94748e-11	N-acetylvaline	Yes
APOC3	11:116700623-116703787	2780	6	-0.957317	1.46789e-11	1-palmitoyl-GPE (16:0)	No
ABCG5	2:44039610-44065958	1571	29	0.650142	1.10154e-11	beta-sitosterol	Yes
ABCC2	10:101542462-101611662	2777	67	0.419734	9.36673e-12	X - 21467	yes
APOC3	11:116700623-116703787	2779	6	-0.968677	9.0047e-12	1-stearoyl-GPE (18:0)	No
ACADSB	10:124768428-124817806	2083	12	1.04	8.47413e-12	2-methylbutyrylcarnitine (C5)	No
HAL	12:96367141-96390071	2784	27	0.890706	8.40102e-12	histidine	No
FAM83G	17:18874380-18908060	2782	42	-0.43738	5.38716e-12	1,5-anhydroglucitol (1,5-AG)	No
HBB	11:5246695-5248301	2771	18	0.735504	3.81873e-12	5,6-dihydrothymine	No
AOX1	2:201450730-201536217	2778	56	-0.483771	2.15737e-12	X - 12026	No
ABHD14A-ACY1	3:52009041-52023218	2764	42	0.511133	1.3889e-13	3-hydroxybutyroylglycine**	No
CTH	1:70876900-70905534,1:70876900-70905534,1:70876900-70905534	2361	8	1.66918	4.63378e-14	cystathionine	No
APOC3	11:116700623-116703787	2778	6	-1.07689	3.67942e-14	1-palmitoyl-2-arachidonoyl-GPE (16:0/20:4)*	No
ADSL	22:40742503-40762575,22:40742503-40762575	2180	12	1.11956	2.8244e-14	N6-succinyladenosine	No
APOC3	11:116700623-116703787	2779	6	-1.07904	1.83185e-14	1-stearoyl-2-arachidonoyl-GPE (18:0/20:4)	No
APOC3	11:116700623-116703787	2780	6	-1.08223	1.34832e-14	1-palmitoyl-2-docosahexaenoyl-GPE (16:0/22:6)*	No
ABCC2	10:101542462-101611662	2784	67	0.468818	4.91635e-15	glycocholenate sulfate*	Yes
PFKFB4	3:48555116-48594227	2779	9	1.20082	4.56092e-15	N-acetylmethionine	No
ABHD14A-ACY1	3:52009041-52023218	2772	42	0.556462	4.17389e-15	N-acetylserine	Yes
PAOX	10:135192740-135205198,10:135192740-135205198,10:135192740-135205198	2692	33	0.571329	2.08637e-15	acisoga	Yes
PAOX	10:135192740-135205198,10:135192740-135205198,10:135192740-135205198	2623	33	0.5798	7.42967e-16	(N(1) + N(8))-acetylspermidine	Yes
ABHD14A-ACY1	3:52009041-52023218	2575	41	0.591031	1.66159e-16	N-acetylglutamate	Yes
ABCC2	10:101542462-101611662	2744	67	0.518273	6.05311e-17	X - 21441	Yes
PAOX	10:135192740-135205198,10:135192740-135205198,10:135192740-135205198	2783	33	0.609804	1.17375e-17	N-acetyl-isoputreanine	Yes
ATIC	2:216176678-216214496	2440	26	0.757831	5.87537e-18	X - 24337	No
AGPHD1	15:78799905-78829715,15:78799905-78826012	2782	12	1.26449	2.8086e-18	5-hydroxylysine	No
ABHD14A-ACY1	3:52009041-52023218	2784	42	0.632862	6.2896e-19	N-acetylalanine	Yes
ACY1	3:52017299-52023218,3:52017299-52023218,3:52017299-52023218,3:52017299-52023218,3:52017299-52023218	2777	20	0.831268	2.57666e-20	N-acetylvaline	Yes
ACY1	3:52017299-52023218,3:52017299-52023218,3:52017299-52023218,3:52017299-52023218,3:52017299-52023218	2763	20	0.850643	7.06668e-21	N-acetylthreonine	Yes
ABCC2	10:101542462-101611662	2769	67	0.592161	1.38923e-21	X - 21471	Yes
ABHD14A-ACY1	3:52009041-52023218	2784	42	0.682664	1.0886e-21	N-formylmethionine	yes
UPB1	22:24891250-24922553	2750	32	1.04863	1.20889e-24	3-ureidopropionate	yes
SLC5A10	17:18855477-18924003,17:18855477-18924003	2782	71	-0.569545	2.25726e-25	1,5-anhydroglucitol (1,5-AG)	No
SLC22A12	11:64358281-64369820,11:64358281-64369820	2784	23	-1.00886	7.36677e-26	urate	No
AGXT2	5:34998205-35048240	2781	21	0.921098	6.85555e-26	3-aminoisobutyrate	No
PTER	10:16478966-16555736,10:16478966-16555736	2381	18	1.10314	4.64976e-26	N-acetyl-beta-alanine	No
ACY1	3:52017299-52023218,3:52017299-52023218,3:52017299-52023218,3:52017299-52023218,3:52017299-52023218	2764	20	0.942626	1.19383e-26	3-hydroxybutyroylglycine**	No
ACY1	3:52017299-52023218,3:52017299-52023218,3:52017299-52023218,3:52017299-52023218,3:52017299-52023218	2575	20	1.02603	5.82749e-29	N-acetylglutamate	Yes
ACY1	3:52017299-52023218,3:52017299-52023218,3:52017299-52023218,3:52017299-52023218,3:52017299-52023218	2772	20	1.01767	3.98104e-29	N-acetylserine	Yes
ABHD14A-ACY1	3:52009041-52023218	2779	42	0.826172	1.49887e-30	N-acetylmethionine	Yes
PHYHD1	9:131684561-131704320,9:131683173-131704320,9:131683173-131704320	2697	32	1.23563	9.99088e-31	2'-O-methyluridine	No
PTER	10:16478966-16555736,10:16478966-16555736	1857	19	1.28745	2.336e-32	N-acetyltaurine	No
ACY1	3:52017299-52023218,3:52017299-52023218,3:52017299-52023218,3:52017299-52023218,3:52017299-52023218	2784	20	1.11187	4.01272e-34	N-formylmethionine	No
ACY1	3:52017299-52023218,3:52017299-52023218,3:52017299-52023218,3:52017299-52023218,3:52017299-52023218	2784	20	1.20646	5.13861e-40	N-acetylalanine	Yes
ACY1	3:52017299-52023218,3:52017299-52023218,3:52017299-52023218,3:52017299-52023218,3:52017299-52023218	2779	20	1.44217	1.94004e-55	N-acetylmethionine	Yes
DMGDH	5:78293428-78365449	2783	26	1.46199	6.67503e-59	dimethylglycine	No

## Sheet: SKAT on metabolites
Gene	RANGE	N_INFORMATIVE	NumVar	NumPolyVar	Q	Pvalue	mett	Identtified
HBB	11:5246695-5248301	2897	18	18	481487	2.44036e-10	5,6-dihydrothymine	No
ACY1	3:52017299-52023218,3:52017299-52023218,3:52017299-52023218,3:52017299-52023218,3:52017299-52023218	2912	21	21	1944130	2.15206e-10	N-formylmethionine	Yes
PFKFB4	3:48555116-48594227	2912	9	9	388036	2.15206e-10	N-formylmethionine	No
CELSR3	3:48673895-48700348	2912	90	90	552572	2.48092e-10	N-formylmethionine	No
ZMYND10	3:50378536-50383156	2912	22	22	489170	3.43672e-10	N-formylmethionine	No
ABHD14A-ACY1	3:52009041-52023218	2912	43	43	1494140	2.15206e-10	N-formylmethionine	Yes
RRP9	3:51967445-51975922	2912	23	23	588128	2.15211e-10	N-formylmethionine	No
CTH	1:70876900-70905534,1:70876900-70905534,1:70876900-70905534	2467	8	8	201866	2.15206e-10	cystathionine	No
SLC22A7	6:43265997-43273276,6:43265997-43273276	2879	20	20	585290	2.15198e-10	gamma-glutamylglutamate	No
HAL	12:96367141-96390071	2912	28	28	936409	2.15306e-10	histidine	No
DMGDH	5:78293428-78365449	2909	26	26	2175260	2.15206e-10	dimethylglycine	No
SLC28A1	15:85427912-85489027,15:85427912-85439268	2896	45	45	944652	2.15206e-10	cytidine	No
PGM1	1:64059479-64125916,1:64058946-64125916,1:64088886-64125916	2909	35	35	1983710	1.89243e-09	sarcosine	No
OR4D11	11:59271048-59271984	2909	20	20	2702080	2.15214e-10	sarcosine	No
FRAS1	4:78978723-79465423,4:78978723-79367787	2909	148	148	1667470	2.15658e-10	sarcosine	No
DSTYK	1:205111630-205180727,1:205111630-205180727	2909	35	35	1368130	7.43749e-10	sarcosine	No
UNC13C	15:54305100-54920806	2909	69	69	3215520	5.79153e-10	sarcosine	No
ABCA13	7:48211056-48687091	2909	203	203	947080	3.68475e-10	sarcosine	No
CAMSAP1L1	1:200708685-200829831	2909	37	37	3029510	2.15206e-10	sarcosine	No
CANX	5:179125929-179158639,5:179125929-179158639	2909	16	16	2027540	2.15206e-10	sarcosine	No
ACY1	3:52017299-52023218,3:52017299-52023218,3:52017299-52023218,3:52017299-52023218,3:52017299-52023218	2907	21	21	2825530	2.15206e-10	N-acetylmethionine	Yes
PFKFB4	3:48555116-48594227	2907	9	9	648475	2.15206e-10	N-acetylmethionine	No
CELSR3	3:48673895-48700348	2907	90	90	734189	2.15206e-10	N-acetylmethionine	No
ZMYND10	3:50378536-50383156	2907	22	22	528199	2.16326e-10	N-acetylmethionine	No
ABHD14A-ACY1	3:52009041-52023218	2907	43	43	2058950	2.15206e-10	N-acetylmethionine	Yes
BSN	3:49591921-49708982	2907	143	143	902736	2.1525e-10	N-acetylmethionine	No
RRP9	3:51967445-51975922	2907	23	23	759600	2.15206e-10	N-acetylmethionine	No
ACY1	3:52017299-52023218,3:52017299-52023218,3:52017299-52023218,3:52017299-52023218,3:52017299-52023218	2912	21	21	2249740	2.15206e-10	N-acetylalanine	Yes
PFKFB4	3:48555116-48594227	2912	9	9	508058	2.15206e-10	N-acetylalanine	No
CELSR3	3:48673895-48700348	2912	90	90	662342	2.15202e-10	N-acetylalanine	No
ZMYND10	3:50378536-50383156	2912	22	22	498337	2.23115e-10	N-acetylalanine	No
ABHD14A-ACY1	3:52009041-52023218	2912	43	43	1733730	2.15206e-10	N-acetylalanine	Yes
RRP9	3:51967445-51975922	2912	23	23	629380	2.15192e-10	N-acetylalanine	No
AGXT2	5:34998205-35048240	2907	21	21	1395440	2.15206e-10	3-aminoisobutyrate	No
DNAJC21	5:34929697-34959069,5:34929697-34959069	2907	22	22	419206	2.15216e-10	3-aminoisobutyrate	No
SLC22A12	11:64358281-64369820,11:64358281-64369820	2912	23	23	1060830	2.15206e-10	urate	No
APOC3	11:116700623-116703787	2782	5	5	394365	9.56578e-10	1-palmitoyl-2-oleoyl-GPE (16:0/18:1)	No
AGPHD1	15:78799905-78829715,15:78799905-78826012	2908	12	12	701147	2.15206e-10	5-hydroxylysine	No
SORD	15:45315301-45367287,15:45315301-45367287	2704	21	21	467716	2.15307e-10	ribitol	No
EHD4	15:42191638-42264755	2704	18	18	375735	2.15203e-10	ribitol	No
CDAN1	15:43015759-43029417	2704	57	57	444158	4.05182e-10	ribitol	No
CCBL1	9:131595391-131644354,9:131595391-131644354,9:131595391-131644354	2912	31	31	237474	2.17945e-10	indolelactate	No
SLC5A10	17:18855477-18924003,17:18855477-18924003	2910	73	73	4413100	2.15206e-10	1,5-anhydroglucitol (1,5-AG)	No
FAM83G	17:18874380-18908060	2910	42	42	1150210	2.15206e-10	1,5-anhydroglucitol (1,5-AG)	No
PGM1	1:64059479-64125916,1:64058946-64125916,1:64088886-64125916	2909	35	35	2327010	2.15205e-10	iminodiacetate (IDA)	No
ITGAE	17:3617918-3704537	2909	88	88	761149	6.989e-10	iminodiacetate (IDA)	No
COL6A3	2:238232654-238322850,2:238280259-238322850,2:238280259-238322850,2:238232654-238322850,2:238232654-238322850	2909	142	142	1210580	2.19359e-10	iminodiacetate (IDA)	No
FAM135A	6:71123106-71270877,6:71123106-71270877,6:71136141-71270877	2909	37	37	1492060	6.20728e-10	iminodiacetate (IDA)	No
OR4D11	11:59271048-59271984	2909	20	20	3214460	2.15206e-10	iminodiacetate (IDA)	No
GPRC5D	12:13093708-13103318	2909	18	18	700761	1.82797e-09	iminodiacetate (IDA)	No
OR4D1	17:56232514-56233447	2909	25	25	3173100	2.15213e-10	iminodiacetate (IDA)	No
FRAS1	4:78978723-79465423,4:78978723-79367787	2909	148	148	1790030	2.15218e-10	iminodiacetate (IDA)	No
DSTYK	1:205111630-205180727,1:205111630-205180727	2909	35	35	1420600	3.18317e-10	iminodiacetate (IDA)	No
UNC13C	15:54305100-54920806	2909	69	69	3698090	2.15205e-10	iminodiacetate (IDA)	No
ABCA13	7:48211056-48687091	2909	203	203	1067510	2.152e-10	iminodiacetate (IDA)	No
CAMSAP1L1	1:200708685-200829831	2909	37	37	3488970	2.15206e-10	iminodiacetate (IDA)	No
MAS1L	6:29454542-29455679,6_apd_hap1:758020-759157,6_cox_hap2:973323-974460,6_dbb_hap3:757873-759010,6_mann_hap4:757510-758647,6_mcf_hap5:757724-758861,6_qbl_hap6:757827-758964,6_ssto_hap7:795074-796211	2909	28	28	1794620	3.92289e-10	iminodiacetate (IDA)	No
CANX	5:179125929-179158639,5:179125929-179158639	2909	16	16	2109630	2.15206e-10	iminodiacetate (IDA)	No
MPEG1	11:58975982-58980494	2909	31	31	857755	1.10668e-09	iminodiacetate (IDA)	No
CAMSAP1L1	1:200708685-200829831	2099	34	34	1836830	2.16245e-10	8-hydroxyoctanoate	No
ACY1	3:52017299-52023218,3:52017299-52023218,3:52017299-52023218,3:52017299-52023218,3:52017299-52023218	2613	20	20	712985	2.15206e-10	propionylglycine	No
ABHD14A-ACY1	3:52009041-52023218	2613	40	40	609665	2.15206e-10	propionylglycine	No
ACY3	11:67410025-67418130	2903	18	18	1658080	2.15207e-10	N-acetyltryptophan	No
ACY3	11:67410025-67418130	2894	18	18	1098740	6.77301e-10	N-acetylphenylalanine	No
ALMS1	2:73612885-73837046	2909	197	197	1757630	2.15283e-10	N-acetylarginine	No
NAT8	2:73867849-73869537	2909	19	19	447440	2.23236e-10	N-acetylarginine	No
ABCG5	2:44039610-44065958	1450	30	30	872714	2.15206e-10	campesterol	Yes
ACY1	3:52017299-52023218,3:52017299-52023218,3:52017299-52023218,3:52017299-52023218,3:52017299-52023218	2888	21	21	995466	2.15206e-10	N-acetylthreonine	Yes
ABHD14A-ACY1	3:52009041-52023218	2888	43	43	729463	2.15206e-10	N-acetylthreonine	Yes
TRRAP	7:98476112-98610864	2911	63	63	475162	3.76396e-10	epiandrosterone sulfate	No
ACY1	3:52017299-52023218,3:52017299-52023218,3:52017299-52023218,3:52017299-52023218,3:52017299-52023218	2321	21	21	314690	6.21044e-10	N-acetylhistidine	Yes
HAO2	1:119911401-119936751,1:119911401-119936751	2910	18	18	495576	2.15227e-10	alpha-hydroxyisovalerate	No
NT5C	17:73126322-73127877	2440	13	13	158149	2.15374e-10	orotidine	No
SLC28A1	15:85427912-85489027,15:85427912-85439268	2862	45	45	600951	3.07525e-10	5,6-dihydrouridine	No
APOC3	11:116700623-116703787	2906	6	6	648600	2.15206e-10	1-stearoyl-GPE (18:0)	No
ACADSB	10:124768428-124817806	2176	12	12	261640	2.15207e-10	2-methylbutyrylcarnitine (C5)	No
APOC3	11:116700623-116703787	2907	6	6	561430	2.15206e-10	1-palmitoyl-GPE (16:0)	No
ADSL	22:40742503-40762575,22:40742503-40762575	2270	12	12	380199	2.15206e-10	N6-succinyladenosine	No
ACY1	3:52017299-52023218,3:52017299-52023218,3:52017299-52023218,3:52017299-52023218,3:52017299-52023218	2899	21	21	1436530	2.15206e-10	N-acetylserine	Yes
PFKFB4	3:48555116-48594227	2899	9	9	268756	1.70847e-09	N-acetylserine	No
ABHD14A-ACY1	3:52009041-52023218	2899	43	43	1056590	2.15206e-10	N-acetylserine	Yes
APOC3	11:116700623-116703787	2875	6	6	537780	2.15206e-10	1-palmitoyl-2-linoleoyl-GPE (16:0/18:2)	No
DMGDH	5:78293428-78365449	2909	26	26	430705	4.31004e-10	N-methylproline	No
ABCC2	10:101542462-101611662	2912	69	69	2808320	2.15206e-10	glycocholenate sulfate*	Yes
TRRAP	7:98476112-98610864	2894	63	63	559378	2.15361e-10	5alpha-androstan-3alpha,17beta-diol monosulfate (1)	No
PTER	10:16478966-16555736,10:16478966-16555736	2487	18	18	1166710	2.15206e-10	N-acetyl-beta-alanine	No
TRRAP	7:98476112-98610864	2906	63	63	830150	2.15206e-10	16a-hydroxy DHEA 3-sulfate	No
TRRAP	7:98476112-98610864	2871	63	63	726906	2.15206e-10	andro steroid monosulfate C19H28O6S (1)*	No
NAALAD2	11:89867817-89925779	2912	23	23	448363	2.2365e-10	beta-citrylglutamate	No
C10orf28	10:99894380-100004654	2909	39	39	451079	5.97717e-10	N6-methyllysine	No
GADL1	3:30767691-30936153	2886	35	35	697337	2.15366e-10	N-acetylcarnosine	No
ALMS1	2:73612885-73837046	2613	189	189	1324760	6.35583e-10	N-acetyl-1-methylhistidine*	No
PTER	10:16478966-16555736,10:16478966-16555736	1938	19	19	1252220	2.15206e-10	N-acetyltaurine	No
LASS4	19:8274216-8327304	2907	20	20	275514	2.15628e-10	sphingomyelin (d18:1/20:1, d18:2/20:0)*	No
APOC3	11:116700623-116703787	2872	6	6	481110	2.15332e-10	1-stearoyl-2-linoleoyl-GPE (18:0/18:2)*	No
APOC3	11:116700623-116703787	2906	6	6	740567	2.15206e-10	1-stearoyl-2-arachidonoyl-GPE (18:0/20:4)	No
APOC3	11:116700623-116703787	2905	6	6	692525	2.15206e-10	1-palmitoyl-2-arachidonoyl-GPE (16:0/20:4)*	No
APOC3	11:116700623-116703787	2907	6	6	669206	2.15206e-10	1-palmitoyl-2-docosahexaenoyl-GPE (16:0/22:6)*	No
SLCO1B1	12:21284127-21392730	2886	32	32	714699	1.06614e-09	glycochenodeoxycholate glucuronide (1)	No
ABCC2	10:101542462-101611662	2886	69	69	675270	9.90601e-10	glycochenodeoxycholate glucuronide (1)	Yes
PHYHD1	9:131684561-131704320,9:131683173-131704320,9:131683173-131704320	2859	34	34	409266	2.20042e-10	2'-O-methylcytidine	No
ACY1	3:52017299-52023218,3:52017299-52023218,3:52017299-52023218,3:52017299-52023218,3:52017299-52023218	2891	21	21	1378070	2.15206e-10	3-hydroxybutyroylglycine**	No
ABHD14A-ACY1	3:52009041-52023218	2891	43	43	1023360	2.15206e-10	3-hydroxybutyroylglycine**	No
CAMSAP1L1	1:200708685-200829831	2697	37	37	2101380	5.93945e-10	X - 11407	No
CANX	5:179125929-179158639,5:179125929-179158639	2697	16	16	1736650	2.15206e-10	X - 11407	No
AOX1	2:201450730-201536217	2905	56	56	1199170	2.15206e-10	X - 12026	No
AGXT2	5:34998205-35048240	2803	22	22	605576	2.71623e-10	X - 12117	No
MRI1	19:13875336-13885096,19:13875336-13885096	2295	36	36	436647	2.16056e-10	X - 12411	No
SULT1A1	16:28616917-28621357,16:28616917-28621357,16:28616915-28620649,16:28616915-28620649,16:28616915-28634866	2743	22	22	291242	9.10736e-10	X - 13553	No
ABCC2	10:101542462-101611662	2894	68	68	854704	2.15281e-10	X - 16935	No
ABCC2	10:101542462-101611662	2870	69	69	2766160	2.15206e-10	X - 21441	Yes
ABCC2	10:101542462-101611662	2905	69	69	2551550	2.15206e-10	X - 21467	Yes
PKDREJ	22:46651559-46659219	2909	71	71	896712	2.15192e-10	X - 22162	No
GTSE1	22:46692637-46726707	2909	39	39	900691	2.15421e-10	X - 22162	No
PWWP2A	5:159502891-159546452,5:159518346-159546452	2909	18	18	354859	2.2165e-10	X - 23636	No
ATIC	2:216176678-216214496	2551	26	26	1112410	2.15206e-10	X - 24337	No
AOX1	2:201450730-201536217	2857	56	56	441818	1.38785e-09	X - 24422	No
C3orf24	3:10123003-10149915,3:10145818-10149915	2892	19	19	186840	9.97503e-10	X - 24970	No
PWWP2A	5:159502891-159546452,5:159518346-159546452	2892	18	18	328554	4.0495e-10	X - 24970	No
OR1J4	9:125281419-125282361	2892	11	11	150217	2.1949e-10	X - 24970	No
DDAH2	6_cox_hap2:3204433-3207656,6_dbb_hap3:2980385-2983608,6_mann_hap4:3037706-3040929,6_mcf_hap5:3074499-3077722,6_qbl_hap6:2988446-2991669,6_ssto_hap7:3025633-3028856,6:31694816-31698039	2883	11	11	263641	2.15249e-10	X - 25810	No
