# Supplementary material for: Identification of PCSK9-like human gene knockouts using metabolomics, proteomics, and whole-genome sequencing in a consanguineous population
Source: Cell Genom. 2022 Nov 15;3(1):100218. doi: 10.1016/j.xgen.2022.100218 (PMC9903797; doi:10.1016/j.xgen.2022.100218)
Supplement: Table S7. Associations of N-acetylated and free amino acid levels with two ACY1 missense variants, related to Table 1 and Figure 5 [file mmc8.xlsx]

## Sheet: Legend
Table S7. Associations of N-acetylated and free amino acids with ACY1 variants.
barplotID	Participant identifier
SumExp	Plateform
meta	Metabolite
rs121912698_hom_rank	Rank of rs121912698 homozygous
rs2229152_hom_rank	Rank of rs2229152 homozygous
rs34017492_het_rank	Rank of rs34017492 heterozygous
nvalid	Number of participant measured
mdata	Metabolite concentration
mean	Average metabolite concentrations
sd	Standard deviation of metabolite concentrations
min	Minimum of metabolite concentrations
q_0.01	1% quantile of metabolite concentrations
q_0.1	10% quantile of metabolite concentrations
q_0.25	25% quantile of metabolite concentrations
median	Median of metabolite concentrations
q_0.75	75% quantile of metabolite concentrations
q_0.9	90% quantile of metabolite concentrations
q_9.99	99% quantile of metabolite concentrations
max	Maximum of metabolite concentrations
P	Approximative P value

## Sheet: N-acetylated AA
SumExp	meta	rs121912698_hom_rank	rs2229152_hom_rank	rs34017492_het_rank	nvalid	mean	sd	min	q_0.01	q_0.1	q_0.25	median	q_0.75	q_0.9	q_9.99	max	P
ADLQ	N-acetylmethionine	2929	2927	2928	2929	1.04297	1.00715	0.117089	0.36363	0.674051	0.809964	0.977333	1.14888	1.36588	2.48809	38.9896	1.39876e-06
ADLQ	N-acetylalanine	2934	2932	2920	2934	0.994152	0.201111	0.501307	0.629926	0.787604	0.872246	0.973723	1.08226	1.21005	1.67748	3.24862	1.39399e-06
ADLQ	N-acetylisoleucine	2896	2874	2897	2897	0.988553	0.307111	0.247929	0.473171	0.670778	0.793393	0.952475	1.12667	1.34587	1.96056	6.58773	2.28773e-05
ADLQ	N-acetylleucine	2904	2903	2905	2905	0.99853	0.697029	0.266473	0.433187	0.626229	0.762002	0.938989	1.1536	1.37237	2.14505	33.3534	2.84393e-06
ADLQ	N-acetylvaline	2926	2923	2927	2927	0.995392	0.368355	0.260632	0.497103	0.702028	0.805855	0.960263	1.11853	1.32533	1.87004	12.7964	4.6689e-06
ADLQ	N-acetylglutamate	2711	2710	2709	2711	1.00657	1.12013	0.121743	0.314945	0.547496	0.70185	0.927513	1.17201	1.47409	2.34117	53.8051	1.08851e-06
ADLQ	N-acetylhistidine	2311	2314	2340	2340	1.0007	0.416557	0.0958786	0.226826	0.564123	0.757602	0.980138	1.18127	1.43996	2.33816	8.45173	0.000591716
ADLQ	N-acetylserine	2920	2916	2919	2921	1.02221	0.354444	0.0554633	0.578243	0.736926	0.840905	0.965571	1.12463	1.34371	2.03075	8.58036	5.62572e-06
ADLQ	N-acetylthreonine	2867	2895	2907	2909	1.01915	0.330858	0.204632	0.464132	0.717753	0.828257	0.973175	1.13518	1.34797	2.2478	6.2057	0.000304882
ADLQ	N-acetylglycine	2784	2623	1513	2931	1.22015	0.807821	0.264801	0.449467	0.631542	0.766329	0.992501	1.3708	2.06874	4.31474	14.0725	0.0212936
ADLQ	N-acetylproline	1655	2794	1563	2896	0.986325	0.475467	0.105174	0.338718	0.550225	0.698268	0.917483	1.15657	1.47328	2.64747	9.93631	0.0610129
ADLQ	N-acetylaspartate (NAA)	2311	2150	2719	2821	1.28765	1.40149	0.0156026	0.0500172	0.538078	0.80373	1.04441	1.34585	1.79463	8.78281	17.6998	0.172601
ADLQ	N-acetyltyrosine	1865	1995	2886	2886	1.05423	0.499836	0.201612	0.356384	0.569077	0.73615	0.977733	1.27107	1.61173	2.51927	10.7357	0.437807
ADLQ	N-acetylasparagine	1528	1790	269	2365	1.15579	0.600011	0.145093	0.273975	0.542241	0.792133	1.04559	1.37597	1.84406	3.26309	7.397	0.345195
ADLQ	N-acetyltryptophan	2618	761	2923	2924	1.02525	0.433874	0.1669	0.350148	0.570926	0.727975	0.955118	1.23329	1.54548	2.45571	4.74351	0.310814
ADLQ	N2-acetyllysine	7	1884	1951	1961	1.18293	0.717507	0.132891	0.262803	0.510486	0.697994	0.992987	1.48399	2.11602	3.74596	6.0845	0.158616
ADLQ	N-acetylarginine	1134	2702	2926	2931	1.04543	0.477308	0.116725	0.397555	0.593052	0.740151	0.967555	1.2257	1.61196	2.42791	11.3567	0.192551
ADLQ	N-acetylphenylalanine	1277	2217	2916	2916	1.0258	1.21014	0.194468	0.40718	0.599429	0.738508	0.937521	1.18322	1.47778	2.39178	62.782	0.540041
ADLQ	N-acetylhistamine	667	751	542	754	1.9321	3.7885	0.134949	0.176128	0.308447	0.472846	0.943583	1.91477	4.17628	13.5676	59.8706	0.00247662

## Sheet: Free AA
SumExp	meta	rs121912698_hom_rank	rs2229152_hom_rank	rs34017492_het_rank	nvalid	mean	sd	min	q_0.01	q_0.1	q_0.25	median	q_0.75	q_0.9	q_9.99	max	P
ADLQ	methionine	281	2321	2914	2934	1.01694	0.582594	0.557914	0.671606	0.805691	0.88739	0.988353	1.09761	1.23037	1.60114	30.944	>0.001
ADLQ	alanine	406	550	1981	2931	0.968709	0.190342	0.420242	0.593565	0.740701	0.83762	0.957045	1.07809	1.21285	1.50359	2.02327	>0.001
ADLQ	isoleucine	700	2490	2903	2931	0.983542	0.188727	0.356534	0.609364	0.759803	0.855578	0.973285	1.08847	1.21834	1.51462	2.28179	>0.001
ADLQ	leucine	180	2385	2923	2931	0.983238	0.205813	0.293827	0.571054	0.740341	0.846238	0.972158	1.09623	1.23642	1.57215	2.49428	>0.001
ADLQ	valine	845	1546	2927	2934	1.00101	0.23551	0.342625	0.549684	0.728021	0.838508	0.980835	1.1356	1.29797	1.6646	2.71627	>0.001
ADLQ	histidine	882	2418	2274	2934	1.01471	0.152201	0.556669	0.677376	0.828761	0.916115	1.00472	1.1051	1.21098	1.43457	1.68855	>0.001
ADLQ	serine	322	2008	2927	2931	0.997761	0.218211	0.375214	0.578848	0.753487	0.853271	0.981033	1.11303	1.27132	1.62911	3.04101	>0.001
ADLQ	threonine	50	2894	2568	2931	1.01702	0.290155	0.230821	0.526647	0.720122	0.841236	0.989517	1.14528	1.32989	1.81593	6.0808	>0.001
ADLQ	glycine	211	765	2886	2931	1.03697	0.277703	0.36347	0.582745	0.754917	0.858972	0.990329	1.15626	1.38066	1.90674	4.03592	>0.001
ADLQ	proline	558	2674	1714	2931	0.977905	0.260776	0.307365	0.513965	0.675461	0.801119	0.956715	1.12035	1.30412	1.77643	2.57627	>0.001
ADLQ	aspartate	509	1647	2931	2931	0.9646	0.483635	0.310452	0.465838	0.626311	0.747865	0.921822	1.10765	1.31016	1.88523	18.8356	>0.001
ADLQ	tyrosine	666	1195	2931	2931	1.01421	0.276701	0.00950304	0.497919	0.693801	0.827255	0.987095	1.16633	1.36835	1.79896	2.89406	>0.001
ADLQ	asparagine	44	2347	1	2931	1.00491	0.215418	0.106752	0.631808	0.781573	0.868925	0.980092	1.10119	1.25946	1.64941	4.26819	>0.001
ADLQ	tryptophan	158	1785	1622	2931	1.01237	0.236101	0.291654	0.538444	0.737443	0.851064	0.992026	1.15172	1.31104	1.70324	2.30719	>0.001
ADLQ	lysine	119	806	2928	2931	0.975942	0.177812	0.278992	0.575289	0.765576	0.861289	0.971358	1.07824	1.1927	1.40893	2.59258	>0.001
ADLQ	arginine	470	482	2219	2931	1.05476	0.234949	0.303792	0.580326	0.780131	0.915202	1.03948	1.1836	1.32675	1.61799	5.07544	>0.001
ADLQ	phenylalanine	49	2715	2931	2931	0.977604	0.161038	0.270758	0.635748	0.787319	0.873646	0.971159	1.06649	1.16952	1.43704	2.63691	>0.001
ADLQ	glutamate	2288	702	2931	2931	0.945214	0.402177	0.15428	0.293816	0.472708	0.644126	0.89324	1.19247	1.48096	2.02956	4.92346	>0.001
