# Supplementary material for: Identification of PCSK9-like human gene knockouts using metabolomics, proteomics, and whole-genome sequencing in a consanguineous population
Source: Cell Genom. 2022 Nov 15;3(1):100218. doi: 10.1016/j.xgen.2022.100218 (PMC9903797; doi:10.1016/j.xgen.2022.100218)
Supplement: Table S8. Associations of lipid metabolites with the ALOX15 variant rs41432647, related to Table 1 [file mmc9.xlsx]

## Sheet: Legend
Table S8. Associations of lipid metabolites with ALOX15 variant rs41432647.
barplotID	Participant identifier
SumExp	Plateform
meta	Metabolite
extrank	Extreme rank of rs41432647 homozygous
idxrank	Rank of rs41432647 homozygous
nvalid	Number of participant measured
mdata	Metabolite concentration
mean	Average metabolite concentrations
sd	Standard deviation of metabolite concentrations
min	Minimum of metabolite concentrations
q_0.01	1% quantile of metabolite concentrations
q_0.1	10% quantile of metabolite concentrations
q_0.25	25% quantile of metabolite concentrations
median	Median of metabolite concentrations
q_0.75	75% quantile of metabolite concentrations
q_0.9	90% quantile of metabolite concentrations
q_9.99	99% quantile of metabolite concentrations
max	Maximum of metabolite concentrations

## Sheet: ALOX15
barplotID	SumExp	meta	extrank	idxrank	nvalid	mdata	mean	sd	min	q_0.01	q_0.1	q_0.25	median	q_0.75	q_0.9	q_9.99	max
53023	ADLQ	arachidonate (20:4n6)	3	2932	2934	4.55237	1.08391	0.439965	0.222115	0.378574	0.64463	0.816023	1.00981	1.27241	1.58269	2.5521	5.18201
53023	ADLQ	linoleate (18:2n6)	6	2929	2934	4.25256	1.1541	0.57181	0.181515	0.321657	0.545711	0.761094	1.03984	1.43632	1.88453	2.94483	7.19261
53023	ADLQ	dihomo-linoleate (20:2n6)	4	2931	2934	11.7469	1.26059	1.0323	0.103591	0.269352	0.507548	0.70542	1.01407	1.52817	2.17617	4.94756	21.9141
53023	ADLQ	docosadienoate (22:2n6)	6	2929	2934	10.1674	1.16727	0.941642	0.104445	0.252368	0.481978	0.686978	0.96781	1.38204	1.95572	4.44104	18.0706
53023	ADLQ	adrenate (22:4n6)	13	2780	2792	5.45453	1.24346	0.855244	0.0762776	0.211237	0.487978	0.713496	1	1.51829	2.30708	4.4046	7.90208
53023	ADLQ	docosapentaenoate (n6 DPA; 22:5n6)	3	2853	2855	5.60005	1.12811	0.566551	0.145883	0.333828	0.566242	0.754739	1.01524	1.3661	1.78048	3.10448	5.89162
53023	ADLQ	dihomo-linolenate (20:3n3 or n6)	8	2927	2934	5.01088	1.14965	0.577836	0.165979	0.311912	0.598178	0.786993	1.03094	1.37706	1.7677	3.31995	6.34196
53023	ADLQ	docosahexaenoate (DHA; 22:6n3)	7	2928	2934	5.00832	1.1521	0.677785	0.157281	0.302566	0.540183	0.727719	1.0046	1.39583	1.90886	3.64766	8.96663
53023	ADLQ	10-nonadecenoate (19:1n9)	12	2919	2930	7.24712	1.27064	1.05896	0.0770436	0.214455	0.432765	0.661386	1.02881	1.5886	2.23914	5.06187	20.9592
53023	ADLQ	nisinate (24:6n3)	208	1823	2030	2.37353	1.25547	0.994762	0.109566	0.204308	0.415187	0.637252	0.984302	1.51287	2.39809	5.3769	10.0428
53023	ADLQ	eicosapentaenoate (EPA; 20:5n3)	137	2798	2934	3.0075	1.26945	1.02097	0.109691	0.294779	0.50965	0.712678	1.00804	1.47002	2.18589	5.21477	15.4268
53023	ADLQ	docosapentaenoate (n3 DPA; 22:5n3)	26	2889	2914	5.12632	1.26255	0.950568	0.155905	0.284447	0.538234	0.739634	1.04739	1.50199	2.10558	4.82212	16.4641
53023	ADLQ	stearidonate (18:4n3)	390	2532	2921	2.07156	1.21763	0.940369	0.0758386	0.146581	0.387708	0.609435	1	1.56136	2.2733	4.37457	13.3413
53023	ADLQ	linolenate [alpha or gamma; (18:3n3 or 6)]	44	2891	2934	3.87618	1.2383	0.842473	0.0956287	0.210093	0.436316	0.665344	1.02858	1.57092	2.25785	4.14263	9.28518
53023	ADLQ	erucate (22:1n9)	205	205	2890	0.470942	1.17003	0.996439	0.0149115	0.176014	0.52486	0.718213	0.97124	1.31104	1.87557	5.29853	22.5858
53023	ADLQ	palmitate (16:0)	5	2930	2934	4.69647	1.105	0.49526	0.155624	0.377723	0.625759	0.791681	1.00981	1.31574	1.63918	2.78138	5.67968
53023	ADLQ	stearate (18:0)	4	2931	2934	6.12438	1.10404	0.497496	0.218465	0.452026	0.704293	0.853657	1.00921	1.23251	1.51406	3.09112	6.8231
53023	ADLQ	margarate (17:0)	4	2931	2934	8.75163	1.19151	0.843797	0.129641	0.34216	0.584256	0.755327	1.01726	1.38611	1.83393	4.27847	15.5654
53023	ADLQ	nonadecanoate (19:0)	6	2929	2934	5.49554	1.12159	0.551864	0.264303	0.435884	0.723185	0.856924	1.01838	1.24958	1.5585	3.15316	10.6624
53023	ADLQ	pentadecanoate (15:0)	19	2916	2934	3.3896	1.13566	0.57308	0.172381	0.395891	0.613698	0.764887	1.01288	1.35442	1.77244	3.06271	8.83999
53023	ADLQ	1-stearoyl-2-arachidonoyl-GPI (18:0/20:4)	7	2920	2926	2.28591	1.00798	0.297106	0.0794866	0.432148	0.672261	0.805537	0.980962	1.1651	1.38291	1.90774	2.81506
53023	ADLQ	1-stearoyl-GPI (18:0)	15	2920	2934	5.7603	1.19779	0.83662	0.0771736	0.293893	0.606788	0.805748	1.0388	1.35515	1.78586	4.38098	16.0473
53023	ADLQ	2-linoleoylglycerol (18:2)	18	1809	1826	4.34776	1.15532	0.733106	0.125965	0.246374	0.499964	0.70764	0.986355	1.40601	1.94675	4.28144	6.79744
53023	ADLQ	1-linoleoylglycerol (18:2)	8	2894	2901	9.90161	1.18931	0.965162	0.11389	0.248338	0.498101	0.67926	0.96497	1.40366	2.02744	4.52791	15.967
53023	ADLQ	eicosenoate (20:1)	8	2927	2934	9.38899	1.27508	1.13325	0.0868105	0.251637	0.451783	0.667349	1.00885	1.5364	2.23732	5.47819	25.6135
53023	ADLQ	1-arachidonylglycerol (20:4)	8	2548	2555	10.0389	1.24019	1.17597	0.129195	0.247397	0.468002	0.663725	0.956497	1.45896	2.2116	5.31252	20.3567
53023	ADLQ	1-linolenoylglycerol (18:3)	16	2350	2365	6.20965	1.21674	1.00584	0.0766503	0.189373	0.429432	0.637972	0.976486	1.4584	2.18078	5.42492	12.7795
53023	ADLQ	2-palmitoyl-GPC (16:0)*	15	2915	2929	6.01357	1.13913	0.784103	0.0970673	0.295187	0.56701	0.761043	0.995407	1.28544	1.74485	3.95118	15.3545
53023	ADLQ	1-oleoyl-GPE (18:1)	3	2932	2934	10.2785	1.14193	0.880869	0.0902671	0.245306	0.474228	0.654543	0.950394	1.34533	1.93005	4.55376	12.7448
53023	ADLQ	1-arachidonoyl-GPI (20:4)*	4	2931	2934	12.2594	1.15349	0.741577	0.130733	0.364033	0.647156	0.810409	1.01883	1.30819	1.67212	3.68671	12.4337
53023	ADLQ	1-palmitoyl-GPI (16:0)	2	2933	2934	14.7118	1.27695	1.01199	0.0611644	0.259764	0.55435	0.756325	1.04727	1.48318	2.11715	5.0687	15.3695
53023	ADLQ	1-oleoyl-GPI (18:1)	3	2927	2929	10.4599	1.25491	0.873108	0.0827863	0.237544	0.54134	0.767412	1.06749	1.50029	2.0317	4.60688	14.3426
53023	ADLQ	1-linoleoyl-GPI (18:2)*	6	2929	2934	8.49804	1.22734	0.773123	0.117656	0.315714	0.625917	0.824751	1.05624	1.40572	1.92193	4.34247	10.6309
53023	ADLQ	2-stearoyl-GPE (18:0)*	5	2879	2883	12.5554	1.16012	0.997957	0.0292949	0.200724	0.47184	0.67839	0.961657	1.3396	1.90281	4.74707	15.5513
53023	ADLQ	1-dihomo-linolenylglycerol (20:3)	12	2380	2391	6.12538	1.1541	0.850291	0.0921649	0.23714	0.522265	0.71743	0.983382	1.36638	1.88385	3.99772	17.2551
53023	ADLQ	oleate/vaccenate (18:1)	6	2929	2934	5.41104	1.17866	0.707586	0.0922671	0.202439	0.431387	0.665627	1.04518	1.54985	2.07218	3.33808	7.6053
53023	ADLQ	1-palmitoleoylglycerol (16:1)*	9	2595	2603	8.63087	1.25378	1.21166	0.0449384	0.12896	0.342023	0.568659	0.959659	1.53128	2.45322	5.53448	24.0833
53023	ADLQ	1-linoleoyl-GPG (18:2)*	9	1451	1459	5.79121	1.17219	0.82463	0.152628	0.311038	0.533045	0.715705	0.987583	1.37003	1.87943	5.02285	10.988
