# Supplementary material for: Identification of PCSK9-like human gene knockouts using metabolomics, proteomics, and whole-genome sequencing in a consanguineous population
Source: Cell Genom. 2022 Nov 15;3(1):100218. doi: 10.1016/j.xgen.2022.100218 (PMC9903797; doi:10.1016/j.xgen.2022.100218)
Supplement: Table S9. List of metabolite-gene associations from the mGWAS and the HMDB used to annotate the metabolite associations (mPCVs), related to Figure 3 and STAR Methods [file mmc10.xlsx]

## Sheet: Legend
Table S9. List of metabolite-gene associations from the mGWAS and the HMDB used to annotate the metabolite associations (mPCVs).
mGWAS
Metabolite	Metabolite name
Gene	Associated gene
Reference	Reference that reported the metabolite-gene association
HMDB
accession	HMDB ID
name	metabolite name
gene_name	linked genes
uniprot_id	uniprot IDs for the linked genes
protein_type	protein type: enzym, transporter, carrier or unknown

## Sheet: mGWAS
Metabolite	Gene	Reference
1-arachidonoyl-GPA (20:4)	FADS2	Feofanova et al. Am J Hum Genet. 2020
1-arachidonylglycerol (20:4)	TMEM258	Feofanova et al. Am J Hum Genet. 2020
1-dihomo-linolenylglycerol (20:3)	PDXDC1	Feofanova et al. Am J Hum Genet. 2020
1-dihomo-linolenylglycerol (20:3)	RRN3	Feofanova et al. Am J Hum Genet. 2020
1-linoleoyl-GPC (18:2)	FADS2	Feofanova et al. Am J Hum Genet. 2020
1-methylhistidine	FBXL20	Feofanova et al. Am J Hum Genet. 2020
1-methylxanthine	NAT2	Feofanova et al. Am J Hum Genet. 2020
1-methylxanthine	PSD3	Feofanova et al. Am J Hum Genet. 2020
1-oleoyl-GPE (18:1)	ALDH1A2	Feofanova et al. Am J Hum Genet. 2020
1-oleoyl-GPE (18:1)	LIPC	Feofanova et al. Am J Hum Genet. 2020
1-oleoyl-GPE (18:1)	LIPC	Feofanova et al. Am J Hum Genet. 2020
1-oleoyl-GPE (18:1)	LOC100507389	Feofanova et al. Am J Hum Genet. 2020
1-palmitoyl-2-arachidonoyl-GPC (16:0/20:4n6)	CREB3L1	Feofanova et al. Am J Hum Genet. 2020
1-palmitoyl-2-arachidonoyl-GPC (16:0/20:4n6)	FADS2	Feofanova et al. Am J Hum Genet. 2020
1-palmitoyl-2-arachidonoyl-GPC (16:0/20:4n6)	OR9Q1	Feofanova et al. Am J Hum Genet. 2020
1-palmitoyl-2-arachidonoyl-GPC (16:0/20:4n6)	PHF21A	Feofanova et al. Am J Hum Genet. 2020
1-palmitoyl-2-arachidonoyl-GPC (16:0/20:4n6)	TMX2-CTNND1	Feofanova et al. Am J Hum Genet. 2020
1-palmitoyl-2-linoleoyl-GPC (16:0/18:2)	MYRF	Feofanova et al. Am J Hum Genet. 2020
1-palmitoyl-2-linoleoyl-GPE (16:0/18:2)	ALDH1A2	Feofanova et al. Am J Hum Genet. 2020
1-palmitoyl-2-linoleoyl-GPE (16:0/18:2)	C11orf85	Feofanova et al. Am J Hum Genet. 2020
1-palmitoyl-2-linoleoyl-GPE (16:0/18:2)	FADS2	Feofanova et al. Am J Hum Genet. 2020
1-palmitoyl-2-linoleoyl-GPE (16:0/18:2)	LIPC	Feofanova et al. Am J Hum Genet. 2020
1-palmitoyl-2-linoleoyl-GPE (16:0/18:2)	LIPC	Feofanova et al. Am J Hum Genet. 2020
1-palmitoyl-2-linoleoyl-GPI (16:0/18:2)	MBOAT7	Feofanova et al. Am J Hum Genet. 2020
1-palmitoyl-2-oleoyl-GPE (16:0/18:1)	ALDH1A2	Feofanova et al. Am J Hum Genet. 2020
1-palmitoyl-2-oleoyl-GPE (16:0/18:1)	LIPC	Feofanova et al. Am J Hum Genet. 2020
1-palmitoyl-2-oleoyl-GPE (16:0/18:1)	LIPC	Feofanova et al. Am J Hum Genet. 2020
1-palmitoyl-GPE (16:0)	ALDH1A2	Feofanova et al. Am J Hum Genet. 2020
1-palmitoyl-GPE (16:0)	LIPC	Feofanova et al. Am J Hum Genet. 2020
1-palmitoyl-GPE (16:0)	LIPC	Feofanova et al. Am J Hum Genet. 2020
1-stearoyl-2-arachidonoyl-GPC (18:0/20:4)	CREB3L1	Feofanova et al. Am J Hum Genet. 2020
1-stearoyl-2-arachidonoyl-GPC (18:0/20:4)	FADS2	Feofanova et al. Am J Hum Genet. 2020
1-stearoyl-2-arachidonoyl-GPC (18:0/20:4)	OR9Q1	Feofanova et al. Am J Hum Genet. 2020
1-stearoyl-2-arachidonoyl-GPC (18:0/20:4)	PHF21A	Feofanova et al. Am J Hum Genet. 2020
1-stearoyl-2-arachidonoyl-GPC (18:0/20:4)	TMX2-CTNND1	Feofanova et al. Am J Hum Genet. 2020
1-stearoyl-2-arachidonoyl-GPC (18:0/20:4)	TSPAN18	Feofanova et al. Am J Hum Genet. 2020
1-stearoyl-2-arachidonoyl-GPE (18:0/20:4)	ALDH1A2	Feofanova et al. Am J Hum Genet. 2020
1-stearoyl-2-arachidonoyl-GPE (18:0/20:4)	FADS2	Feofanova et al. Am J Hum Genet. 2020
1-stearoyl-2-arachidonoyl-GPE (18:0/20:4)	LIPC	Feofanova et al. Am J Hum Genet. 2020
1-stearoyl-2-arachidonoyl-GPE (18:0/20:4)	LIPC	Feofanova et al. Am J Hum Genet. 2020
1-stearoyl-2-arachidonoyl-GPI (18:0/20:4)	C19orf80	Feofanova et al. Am J Hum Genet. 2020
1-stearoyl-2-arachidonoyl-GPI (18:0/20:4)	DOCK7	Feofanova et al. Am J Hum Genet. 2020
1-stearoyl-2-arachidonoyl-GPI (18:0/20:4)	MIR1908	Feofanova et al. Am J Hum Genet. 2020
1-stearoyl-2-arachidonoyl-GPI (18:0/20:4)	ZNF259	Feofanova et al. Am J Hum Genet. 2020
1-stearoyl-2-linoleoyl-GPI (18:0/18:2)	DOCK6	Feofanova et al. Am J Hum Genet. 2020
1-stearoyl-2-linoleoyl-GPI (18:0/18:2)	MYRF	Feofanova et al. Am J Hum Genet. 2020
1-stearoyl-2-linoleoyl-GPI (18:0/18:2)	TMC4	Feofanova et al. Am J Hum Genet. 2020
1-stearoyl-2-linoleoyl-GPI (18:0/18:2)	ZNF259	Feofanova et al. Am J Hum Genet. 2020
1-stearoyl-2-oleoyl-GPE (18:0/18:1)	ALDH1A2	Feofanova et al. Am J Hum Genet. 2020
1-stearoyl-2-oleoyl-GPE (18:0/18:1)	LIPC	Feofanova et al. Am J Hum Genet. 2020
1-stearoyl-2-oleoyl-GPE (18:0/18:1)	LIPC	Feofanova et al. Am J Hum Genet. 2020
1-stearoyl-GPC (18:0)	FADS1	Feofanova et al. Am J Hum Genet. 2020
1-stearoyl-GPE (18:0)	ALDH1A2	Feofanova et al. Am J Hum Genet. 2020
1-stearoyl-GPE (18:0)	LIPC	Feofanova et al. Am J Hum Genet. 2020
1-stearoyl-GPE (18:0)	LIPC	Feofanova et al. Am J Hum Genet. 2020
1,2-dilinoleoyl-GPC (18:2/18:2)	FADS2	Feofanova et al. Am J Hum Genet. 2020
1,2-dipalmitoyl-GPC (16:0/16:0)	FADS2	Feofanova et al. Am J Hum Genet. 2020
1,5-anhydroglucitol (1,5-AG)	DARS	Feofanova et al. Am J Hum Genet. 2020
10-undecenoate (11:1n1)	CYP4A11	Feofanova et al. Am J Hum Genet. 2020
10-undecenoate (11:1n1)	CYP4Z2P	Feofanova et al. Am J Hum Genet. 2020
16a-hydroxy DHEA 3-sulfate	CYP3A5	Feofanova et al. Am J Hum Genet. 2020
16a-hydroxy DHEA 3-sulfate	CYP3A7	Feofanova et al. Am J Hum Genet. 2020
16a-hydroxy DHEA 3-sulfate	CYP3A7-CYP3AP1	Feofanova et al. Am J Hum Genet. 2020
16a-hydroxy DHEA 3-sulfate	SLC51A	Feofanova et al. Am J Hum Genet. 2020
16a-hydroxy DHEA 3-sulfate	ZDHHC19	Feofanova et al. Am J Hum Genet. 2020
2-aminobutyrate	SLC1A4	Feofanova et al. Am J Hum Genet. 2020
2-aminooctanoate	ALMS1P	Feofanova et al. Am J Hum Genet. 2020
2-hydroxy-3-methylvalerate	GTF2H1	Feofanova et al. Am J Hum Genet. 2020
2-hydroxy-3-methylvalerate	HAO2	Feofanova et al. Am J Hum Genet. 2020
2-hydroxyglutarate	D2HGDH	Feofanova et al. Am J Hum Genet. 2020
2-hydroxyglutarate	L2HGDH	Feofanova et al. Am J Hum Genet. 2020
2-hydroxyhippurate (salicylurate)	FAM222A	Feofanova et al. Am J Hum Genet. 2020
2-hydroxyhippurate (salicylurate)	MVK	Feofanova et al. Am J Hum Genet. 2020
2-hydroxyoctanoate	ALMS1	Feofanova et al. Am J Hum Genet. 2020
2-hydroxyoctanoate	NAT8	Feofanova et al. Am J Hum Genet. 2020
2-hydroxypalmitate	LOC157273	Feofanova et al. Am J Hum Genet. 2020
2-hydroxyphenylacetate	CCBL1	Feofanova et al. Am J Hum Genet. 2020
2-hydroxyphenylacetate	HPD	Feofanova et al. Am J Hum Genet. 2020
2-hydroxystearate	LOC157273	Feofanova et al. Am J Hum Genet. 2020
2-hydroxystearate	U6	Feofanova et al. Am J Hum Genet. 2020
2-methylbutyrylcarnitine (C5)	LOC553103	Feofanova et al. Am J Hum Genet. 2020
2'-deoxyuridine	NCAPH2	Feofanova et al. Am J Hum Genet. 2020
2'-O-methylcytidine	CDA	Feofanova et al. Am J Hum Genet. 2020
2'-O-methylcytidine	PHYHD1	Feofanova et al. Am J Hum Genet. 2020
2'-O-methyluridine	PHYHD1	Feofanova et al. Am J Hum Genet. 2020
21-hydroxypregnenolone disulfate	SLC17A1	Feofanova et al. Am J Hum Genet. 2020
3-aminoisobutyrate	AGXT2	Feofanova et al. Am J Hum Genet. 2020
3-aminoisobutyrate	SLC6A13	Feofanova et al. Am J Hum Genet. 2020
3-hydroxy-2-ethylpropionate	C10orf129	Feofanova et al. Am J Hum Genet. 2020
3-hydroxy-2-ethylpropionate	CYP2C8	Feofanova et al. Am J Hum Genet. 2020
3-hydroxydecanoate	S100A10	Feofanova et al. Am J Hum Genet. 2020
3-hydroxydecanoate	THEM4	Feofanova et al. Am J Hum Genet. 2020
3-hydroxyhexanoate	AX747287	Feofanova et al. Am J Hum Genet. 2020
3-hydroxyoctanoate	THEM4	Feofanova et al. Am J Hum Genet. 2020
3-hydroxysebacate	CYP4A11	Feofanova et al. Am J Hum Genet. 2020
3-hydroxysebacate	CYP4Z2P	Feofanova et al. Am J Hum Genet. 2020
3-hydroxysebacate	S100A10	Feofanova et al. Am J Hum Genet. 2020
3-hydroxysebacate	THEM4	Feofanova et al. Am J Hum Genet. 2020
3-methoxytyrosine	DDC	Feofanova et al. Am J Hum Genet. 2020
3-methylglutaconate	CPS1	Feofanova et al. Am J Hum Genet. 2020
3-methylglutaconate	GLDC	Feofanova et al. Am J Hum Genet. 2020
3-methylglutaconate	KDM4C	Feofanova et al. Am J Hum Genet. 2020
3-methylglutarylcarnitine (2)	CPS1	Feofanova et al. Am J Hum Genet. 2020
3-methylglutarylcarnitine (2)	GLDC	Feofanova et al. Am J Hum Genet. 2020
3-methylglutarylcarnitine (2)	KDM4C	Feofanova et al. Am J Hum Genet. 2020
3-ureidopropionate	UPB1	Feofanova et al. Am J Hum Genet. 2020
3b-hydroxy-5-cholenoic acid	ARHGAP20	Feofanova et al. Am J Hum Genet. 2020
3b-hydroxy-5-cholenoic acid	CPS1	Feofanova et al. Am J Hum Genet. 2020
3b-hydroxy-5-cholenoic acid	FDX1	Feofanova et al. Am J Hum Genet. 2020
3beta-hydroxy-5-cholestenoate	AK094117	Feofanova et al. Am J Hum Genet. 2020
3beta-hydroxy-5-cholestenoate	AK124179	Feofanova et al. Am J Hum Genet. 2020
4-acetamidobutanoate	NAT2	Feofanova et al. Am J Hum Genet. 2020
4-acetamidobutanoate	PSD3	Feofanova et al. Am J Hum Genet. 2020
4-guanidinobutanoate	AGMAT	Feofanova et al. Am J Hum Genet. 2020
4-guanidinobutanoate	CASP9	Feofanova et al. Am J Hum Genet. 2020
4-guanidinobutanoate	DDI2	Feofanova et al. Am J Hum Genet. 2020
4-hydroxychlorothalonil	ABCG2	Feofanova et al. Am J Hum Genet. 2020
4-hydroxyhippurate	C9orf123	Feofanova et al. Am J Hum Genet. 2020
4-hydroxyhippurate	KDM4C	Feofanova et al. Am J Hum Genet. 2020
5-acetylamino-6-amino-3-methyluracil	NAT2	Feofanova et al. Am J Hum Genet. 2020
5-acetylamino-6-amino-3-methyluracil	PSD3	Feofanova et al. Am J Hum Genet. 2020
5-dodecenoate (12:1n7)	PKD2L1	Feofanova et al. Am J Hum Genet. 2020
5-hydroxylysine	AGPHD1	Feofanova et al. Am J Hum Genet. 2020
5-hydroxylysine	PSMA4	Feofanova et al. Am J Hum Genet. 2020
5-methyluridine (ribothymidine)	KLHDC7B	Feofanova et al. Am J Hum Genet. 2020
5-methyluridine (ribothymidine)	ODF3B	Feofanova et al. Am J Hum Genet. 2020
5-methyluridine (ribothymidine)	SCO2	Feofanova et al. Am J Hum Genet. 2020
5-oxoproline	OPLAH	Feofanova et al. Am J Hum Genet. 2020
5alpha-androstan-3alpha,17beta-diol monosulfate (1)	CYP3A5	Feofanova et al. Am J Hum Genet. 2020
5alpha-androstan-3alpha,17beta-diol monosulfate (1)	CYP3A7	Feofanova et al. Am J Hum Genet. 2020
5alpha-androstan-3alpha,17beta-diol monosulfate (1)	CYP3A7-CYP3AP1	Feofanova et al. Am J Hum Genet. 2020
5alpha-androstan-3alpha,17beta-diol monosulfate (1)	TMPRSS11E	Feofanova et al. Am J Hum Genet. 2020
5alpha-androstan-3alpha,17beta-diol monosulfate (1)	UGT2B17	Feofanova et al. Am J Hum Genet. 2020
5alpha-androstan-3beta,17alpha-diol disulfate	CYP3A5	Feofanova et al. Am J Hum Genet. 2020
5alpha-androstan-3beta,17alpha-diol disulfate	CYP3A7	Feofanova et al. Am J Hum Genet. 2020
5alpha-androstan-3beta,17alpha-diol disulfate	CYP3A7-CYP3AP1	Feofanova et al. Am J Hum Genet. 2020
5alpha-androstan-3beta,17alpha-diol disulfate	SLC17A1	Feofanova et al. Am J Hum Genet. 2020
5alpha-androstan-3beta,17alpha-diol disulfate	SLC17A3	Feofanova et al. Am J Hum Genet. 2020
5alpha-androstan-3beta,17beta-diol disulfate	CYP3A5	Feofanova et al. Am J Hum Genet. 2020
5alpha-androstan-3beta,17beta-diol disulfate	CYP3A7	Feofanova et al. Am J Hum Genet. 2020
5alpha-androstan-3beta,17beta-diol disulfate	CYP3A7-CYP3AP1	Feofanova et al. Am J Hum Genet. 2020
5alpha-androstan-3beta,17beta-diol monosulfate (2)	CYP3A5	Feofanova et al. Am J Hum Genet. 2020
5alpha-androstan-3beta,17beta-diol monosulfate (2)	CYP3A7	Feofanova et al. Am J Hum Genet. 2020
5alpha-androstan-3beta,17beta-diol monosulfate (2)	CYP3A7-CYP3AP1	Feofanova et al. Am J Hum Genet. 2020
5alpha-androstan-3beta,17beta-diol monosulfate (2)	TMPRSS11E	Feofanova et al. Am J Hum Genet. 2020
5alpha-androstan-3beta,17beta-diol monosulfate (2)	UGT2B17	Feofanova et al. Am J Hum Genet. 2020
5alpha-pregnan-3beta,20beta-diol monosulfate (1)	UGT3A1	Feofanova et al. Am J Hum Genet. 2020
7-methylguanine	ELP2	Feofanova et al. Am J Hum Genet. 2020
acetylcarnitine (C2)	SLC16A9	Feofanova et al. Am J Hum Genet. 2020
acisoga	ECHS1	Feofanova et al. Am J Hum Genet. 2020
acisoga	IGF2R	Feofanova et al. Am J Hum Genet. 2020
acisoga	SLC22A1	Feofanova et al. Am J Hum Genet. 2020
adrenate (22:4n6)	FADS2	Feofanova et al. Am J Hum Genet. 2020
alanine	GCKR	Feofanova et al. Am J Hum Genet. 2020
allantoin	SLC2A9	Feofanova et al. Am J Hum Genet. 2020
alliin	ALMS1P	Feofanova et al. Am J Hum Genet. 2020
alpha-hydroxyisovalerate	GTF2H1	Feofanova et al. Am J Hum Genet. 2020
alpha-hydroxyisovalerate	HAO2	Feofanova et al. Am J Hum Genet. 2020
alpha-hydroxyisovalerate	LDHA	Feofanova et al. Am J Hum Genet. 2020
alpha-tocopherol	SCARB1	Feofanova et al. Am J Hum Genet. 2020
androstenediol (3alpha, 17alpha) monosulfate (2)	SNAR-A12	Feofanova et al. Am J Hum Genet. 2020
androstenediol (3alpha, 17alpha) monosulfate (2)	SULT2A1	Feofanova et al. Am J Hum Genet. 2020
androstenediol (3alpha, 17alpha) monosulfate (3)	CYP3A5	Feofanova et al. Am J Hum Genet. 2020
androstenediol (3alpha, 17alpha) monosulfate (3)	CYP3A7	Feofanova et al. Am J Hum Genet. 2020
androstenediol (3alpha, 17alpha) monosulfate (3)	CYP3A7-CYP3AP1	Feofanova et al. Am J Hum Genet. 2020
androstenediol (3alpha, 17alpha) monosulfate (3)	SLCO1B1	Feofanova et al. Am J Hum Genet. 2020
androstenediol (3alpha, 17alpha) monosulfate (3)	SULT2A1	Feofanova et al. Am J Hum Genet. 2020
androstenediol (3alpha, 17alpha) monosulfate (3)	TMPRSS11E	Feofanova et al. Am J Hum Genet. 2020
androstenediol (3alpha, 17alpha) monosulfate (3)	UGT2B17	Feofanova et al. Am J Hum Genet. 2020
androstenediol (3beta,17beta) disulfate (1)	SULT2A1	Feofanova et al. Am J Hum Genet. 2020
androstenediol (3beta,17beta) disulfate (2)	SLC17A1	Feofanova et al. Am J Hum Genet. 2020
androstenediol (3beta,17beta) disulfate (2)	SLC17A3	Feofanova et al. Am J Hum Genet. 2020
androstenediol (3beta,17beta) disulfate (2)	SLCO1B1	Feofanova et al. Am J Hum Genet. 2020
androsterone sulfate	CYP3A5	Feofanova et al. Am J Hum Genet. 2020
androsterone sulfate	CYP3A7	Feofanova et al. Am J Hum Genet. 2020
androsterone sulfate	CYP3A7-CYP3AP1	Feofanova et al. Am J Hum Genet. 2020
androsterone sulfate	SLC51A	Feofanova et al. Am J Hum Genet. 2020
androsterone sulfate	TMPRSS11E	Feofanova et al. Am J Hum Genet. 2020
androsterone sulfate	UGT2B17	Feofanova et al. Am J Hum Genet. 2020
androsterone sulfate	ZDHHC19	Feofanova et al. Am J Hum Genet. 2020
arabonate/xylonate	ENOSF1	Feofanova et al. Am J Hum Genet. 2020
arachidonate (20:4n6)	MYRF	Feofanova et al. Am J Hum Genet. 2020
arachidonate (20:4n6)	OR9Q1	Feofanova et al. Am J Hum Genet. 2020
arachidonate (20:4n6)	TMX2-CTNND1	Feofanova et al. Am J Hum Genet. 2020
arachidonoylcholine	CDC42BPG	Feofanova et al. Am J Hum Genet. 2020
arachidonoylcholine	FADS2	Feofanova et al. Am J Hum Genet. 2020
arginine	ARG1	Feofanova et al. Am J Hum Genet. 2020
arginine	PYROXD2	Feofanova et al. Am J Hum Genet. 2020
asparagine	ASPG	Feofanova et al. Am J Hum Genet. 2020
asparagine	ASRGL1	Feofanova et al. Am J Hum Genet. 2020
aspartate	ELOVL6	Feofanova et al. Am J Hum Genet. 2020
aspartate	ENPEP	Feofanova et al. Am J Hum Genet. 2020
beta-citrylglutamate	NAALAD2	Feofanova et al. Am J Hum Genet. 2020
beta-citrylglutamate	TRIM49	Feofanova et al. Am J Hum Genet. 2020
beta-citrylglutamate	TRIM77	Feofanova et al. Am J Hum Genet. 2020
beta-citrylglutamate	UBTFL1	Feofanova et al. Am J Hum Genet. 2020
beta-hydroxyisovalerate	ACSM2B	Feofanova et al. Am J Hum Genet. 2020
beta-hydroxyisovalerate	MCCC1	Feofanova et al. Am J Hum Genet. 2020
beta-hydroxyisovalerate	PSMD9	Feofanova et al. Am J Hum Genet. 2020
betaine	BHMT	Feofanova et al. Am J Hum Genet. 2020
betaine	SLC6A12	Feofanova et al. Am J Hum Genet. 2020
betaine	CBS	Feofanova et al. Am J Hum Genet. 2020
betaine	CPS1	Feofanova et al. Am J Hum Genet. 2020
betaine	DMGDH	Feofanova et al. Am J Hum Genet. 2020
betaine	IQSEC3	Feofanova et al. Am J Hum Genet. 2020
bilirubin (Z,Z)	UGT1A10	Feofanova et al. Am J Hum Genet. 2020
bilirubin (Z,Z)	UGT1A3	Feofanova et al. Am J Hum Genet. 2020
bilirubin (Z,Z)	UGT1A4	Feofanova et al. Am J Hum Genet. 2020
bilirubin (Z,Z)	UGT1A5	Feofanova et al. Am J Hum Genet. 2020
bilirubin (Z,Z)	UGT1A6	Feofanova et al. Am J Hum Genet. 2020
bilirubin (Z,Z)	UGT1A7	Feofanova et al. Am J Hum Genet. 2020
bilirubin (Z,Z)	UGT1A8	Feofanova et al. Am J Hum Genet. 2020
bilirubin (Z,Z)	UGT1A9	Feofanova et al. Am J Hum Genet. 2020
biliverdin	UGT1A10	Feofanova et al. Am J Hum Genet. 2020
biliverdin	UGT1A3	Feofanova et al. Am J Hum Genet. 2020
biliverdin	UGT1A4	Feofanova et al. Am J Hum Genet. 2020
biliverdin	UGT1A5	Feofanova et al. Am J Hum Genet. 2020
biliverdin	UGT1A6	Feofanova et al. Am J Hum Genet. 2020
biliverdin	UGT1A7	Feofanova et al. Am J Hum Genet. 2020
biliverdin	UGT1A8	Feofanova et al. Am J Hum Genet. 2020
biliverdin	UGT1A9	Feofanova et al. Am J Hum Genet. 2020
caproate (6:0)	ACADM	Feofanova et al. Am J Hum Genet. 2020
caprylate (8:0)	CR936677	Feofanova et al. Am J Hum Genet. 2020
carnitine	ARID5B	Feofanova et al. Am J Hum Genet. 2020
carnitine	SLC16A9	Feofanova et al. Am J Hum Genet. 2020
carotene diol (1)	BCMO1	Feofanova et al. Am J Hum Genet. 2020
carotene diol (1)	PKD1L2	Feofanova et al. Am J Hum Genet. 2020
carotene diol (1)	SCARB1	Feofanova et al. Am J Hum Genet. 2020
carotene diol (2)	PKD1L2	Feofanova et al. Am J Hum Genet. 2020
carotene diol (2)	BCMO1	Feofanova et al. Am J Hum Genet. 2020
cholesterol	APOB	Feofanova et al. Am J Hum Genet. 2020
cholesterol	HAPLN4	Feofanova et al. Am J Hum Genet. 2020
cholesterol	LOC645949	Feofanova et al. Am J Hum Genet. 2020
cholesterol	TM6SF2	Feofanova et al. Am J Hum Genet. 2020
cinnamoylglycine	CPS1	Feofanova et al. Am J Hum Genet. 2020
cis-4-decenoylcarnitine (C10:1)	ACADM	Feofanova et al. Am J Hum Genet. 2020
creatine	BC039389	Feofanova et al. Am J Hum Genet. 2020
creatine	C15orf48	Feofanova et al. Am J Hum Genet. 2020
creatine	CPS1	Feofanova et al. Am J Hum Genet. 2020
creatine	SPATA5L1	Feofanova et al. Am J Hum Genet. 2020
cys-gly, oxidized	ABCC1	Feofanova et al. Am J Hum Genet. 2020
cys-gly, oxidized	DPEP1	Feofanova et al. Am J Hum Genet. 2020
cysteine-glutathione disulfide	GGT1	Feofanova et al. Am J Hum Genet. 2020
cysteinylglycine	DPEP1	Feofanova et al. Am J Hum Genet. 2020
cytidine	SLC28A1	Feofanova et al. Am J Hum Genet. 2020
decanoylcarnitine (C10)	CR936677	Feofanova et al. Am J Hum Genet. 2020
decanoylcarnitine (C10)	ETFDH	Feofanova et al. Am J Hum Genet. 2020
deoxycarnitine	BBOX1	Feofanova et al. Am J Hum Genet. 2020
deoxycarnitine	SLC6A13	Feofanova et al. Am J Hum Genet. 2020
dihomo-linolenate (20:3n3 or n6)	FADS2	Feofanova et al. Am J Hum Genet. 2020
dihomo-linolenate (20:3n3 or n6)	PDXDC1	Feofanova et al. Am J Hum Genet. 2020
dimethylarginine (SDMA + ADMA)	AGXT2	Feofanova et al. Am J Hum Genet. 2020
dimethylarginine (SDMA + ADMA)	LOC646626	Feofanova et al. Am J Hum Genet. 2020
dimethylglycine	DMGDH	Feofanova et al. Am J Hum Genet. 2020
dimethylglycine	BHMT2	Feofanova et al. Am J Hum Genet. 2020
docosapentaenoate (n3 DPA; 22:5n3)	FADS1	Feofanova et al. Am J Hum Genet. 2020
docosapentaenoate (n6 DPA; 22:5n6)	FADS2	Feofanova et al. Am J Hum Genet. 2020
dopamine 3-O-sulfate	ASCL2	Feofanova et al. Am J Hum Genet. 2020
dopamine 3-O-sulfate	GCH1	Feofanova et al. Am J Hum Genet. 2020
dopamine 3-O-sulfate	MIR4686	Feofanova et al. Am J Hum Genet. 2020
eicosapentaenoate (EPA; 20:5n3)	FADS1	Feofanova et al. Am J Hum Genet. 2020
eicosapentaenoate (EPA; 20:5n3)	LOC100996455	Feofanova et al. Am J Hum Genet. 2020
eicosapentaenoate (EPA; 20:5n3)	SLC29A2	Feofanova et al. Am J Hum Genet. 2020
eicosapentaenoate (EPA; 20:5n3)	TRNASer	Feofanova et al. Am J Hum Genet. 2020
epiandrosterone sulfate	CYP3A5	Feofanova et al. Am J Hum Genet. 2020
epiandrosterone sulfate	CYP3A7	Feofanova et al. Am J Hum Genet. 2020
epiandrosterone sulfate	CYP3A7-CYP3AP1	Feofanova et al. Am J Hum Genet. 2020
epiandrosterone sulfate	SLC51A	Feofanova et al. Am J Hum Genet. 2020
epiandrosterone sulfate	TMPRSS11E	Feofanova et al. Am J Hum Genet. 2020
epiandrosterone sulfate	UGT2B17	Feofanova et al. Am J Hum Genet. 2020
epiandrosterone sulfate	ZDHHC19	Feofanova et al. Am J Hum Genet. 2020
ergothioneine	SLC22A5	Feofanova et al. Am J Hum Genet. 2020
erythritol	IPP	Feofanova et al. Am J Hum Genet. 2020
erythritol	MAST2	Feofanova et al. Am J Hum Genet. 2020
ethylmalonate	ACADS	Feofanova et al. Am J Hum Genet. 2020
ethylmalonate	CABP1	Feofanova et al. Am J Hum Genet. 2020
ethylmalonate	MLEC	Feofanova et al. Am J Hum Genet. 2020
ethylmalonate	SPPL3	Feofanova et al. Am J Hum Genet. 2020
ethylmalonate	SPPL3	Feofanova et al. Am J Hum Genet. 2020
etiocholanolone glucuronide	SLC22A24	Feofanova et al. Am J Hum Genet. 2020
etiocholanolone glucuronide	SLC22A8	Feofanova et al. Am J Hum Genet. 2020
gamma-CEHC	CYP4F2	Feofanova et al. Am J Hum Genet. 2020
gamma-CEHC	UCA1	Feofanova et al. Am J Hum Genet. 2020
gamma-glutamyl-2-aminobutyrate	SLC1A4	Feofanova et al. Am J Hum Genet. 2020
gamma-glutamyl-alpha-lysine	SLC7A6	Feofanova et al. Am J Hum Genet. 2020
gamma-glutamylglutamine	MIP	Feofanova et al. Am J Hum Genet. 2020
gamma-glutamylglycine	CPS1	Feofanova et al. Am J Hum Genet. 2020
gamma-glutamylthreonine	GCKR	Feofanova et al. Am J Hum Genet. 2020
glutamine	MIP	Feofanova et al. Am J Hum Genet. 2020
glutarylcarnitine (C5-DC)	C8orf22	Feofanova et al. Am J Hum Genet. 2020
glutarylcarnitine (C5-DC)	CPT2	Feofanova et al. Am J Hum Genet. 2020
glutarylcarnitine (C5-DC)	GCDH	Feofanova et al. Am J Hum Genet. 2020
glutarylcarnitine (C5-DC)	SLC7A6	Feofanova et al. Am J Hum Genet. 2020
glycine	CPS1	Feofanova et al. Am J Hum Genet. 2020
glycochenodeoxycholate glucuronide (1)	SLCO1B1	Feofanova et al. Am J Hum Genet. 2020
glycosyl-N-palmitoyl-sphingosine (d18:1/16:0)	ATP10D	Feofanova et al. Am J Hum Genet. 2020
glycosyl-N-palmitoyl-sphingosine (d18:1/16:0)	C9orf91	Feofanova et al. Am J Hum Genet. 2020
glycosyl-N-stearoyl-sphingosine (d18:1/18:0)	ATP10D	Feofanova et al. Am J Hum Genet. 2020
guanidinoacetate	EEF1A2	Feofanova et al. Am J Hum Genet. 2020
guanidinoacetate	PPDPF	Feofanova et al. Am J Hum Genet. 2020
hexanoylcarnitine (C6)	ACADM	Feofanova et al. Am J Hum Genet. 2020
hexanoylcarnitine (C6)	LOC553103	Feofanova et al. Am J Hum Genet. 2020
hexanoylglutamine	ACADM	Feofanova et al. Am J Hum Genet. 2020
hexanoylglutamine	LOC157273	Feofanova et al. Am J Hum Genet. 2020
hexanoylglutamine	SLC17A1	Feofanova et al. Am J Hum Genet. 2020
homoarginine	AGXT2	Feofanova et al. Am J Hum Genet. 2020
homoarginine	CPS1	Feofanova et al. Am J Hum Genet. 2020
homoarginine	GATM	Feofanova et al. Am J Hum Genet. 2020
homocitrulline	CEP89	Feofanova et al. Am J Hum Genet. 2020
homocitrulline	SLC7A9	Feofanova et al. Am J Hum Genet. 2020
imidazole lactate	CCBL2	Feofanova et al. Am J Hum Genet. 2020
imidazole lactate	GBP1	Feofanova et al. Am J Hum Genet. 2020
imidazole lactate	GBP2	Feofanova et al. Am J Hum Genet. 2020
imidazole lactate	GOT2	Feofanova et al. Am J Hum Genet. 2020
imidazole lactate	SLC6A13	Feofanova et al. Am J Hum Genet. 2020
indoleacetylglutamine	ACSM2A	Feofanova et al. Am J Hum Genet. 2020
indoleacetylglutamine	THEM4	Feofanova et al. Am J Hum Genet. 2020
indoleacetylglutamine	THEM5	Feofanova et al. Am J Hum Genet. 2020
indolelactate	TBC1D13	Feofanova et al. Am J Hum Genet. 2020
indolepropionate	ACSM2A	Feofanova et al. Am J Hum Genet. 2020
indolepropionate	DARS	Feofanova et al. Am J Hum Genet. 2020
inosine	AK024998	Feofanova et al. Am J Hum Genet. 2020
inosine	NT5E	Feofanova et al. Am J Hum Genet. 2020
inosine	NT5E	Feofanova et al. Am J Hum Genet. 2020
isobutyrylcarnitine (C4)	ACAD8	Feofanova et al. Am J Hum Genet. 2020
isobutyrylcarnitine (C4)	SLC22A1	Feofanova et al. Am J Hum Genet. 2020
isobutyrylglycine	ACADS	Feofanova et al. Am J Hum Genet. 2020
isobutyrylglycine	CPS1	Feofanova et al. Am J Hum Genet. 2020
isobutyrylglycine	SPPL3	Feofanova et al. Am J Hum Genet. 2020
isovalerylcarnitine (C5)	IVD	Feofanova et al. Am J Hum Genet. 2020
isovalerylcarnitine (C5)	LOC553103	Feofanova et al. Am J Hum Genet. 2020
isovalerylglycine	CPS1	Feofanova et al. Am J Hum Genet. 2020
kynurenate	KMO	Feofanova et al. Am J Hum Genet. 2020
kynurenine	SLC7A5	Feofanova et al. Am J Hum Genet. 2020
lactosyl-N-palmitoyl-sphingosine (d18:1/16:0)	ABCA7	Feofanova et al. Am J Hum Genet. 2020
leucylglycine	abParts	Feofanova et al. Am J Hum Genet. 2020
leucylglycine	F12	Feofanova et al. Am J Hum Genet. 2020
lysine	SLC7A6	Feofanova et al. Am J Hum Genet. 2020
mannose	GCKR	Feofanova et al. Am J Hum Genet. 2020
methionine sulfone	BC032469	Feofanova et al. Am J Hum Genet. 2020
methionine sulfone	FBXL20	Feofanova et al. Am J Hum Genet. 2020
methionine sulfone	NAT8	Feofanova et al. Am J Hum Genet. 2020
methionine sulfone	SLC6A19	Feofanova et al. Am J Hum Genet. 2020
methionine sulfoxide	MSRA	Feofanova et al. Am J Hum Genet. 2020
methyl glucopyranoside (alpha + beta)	GBA3	Feofanova et al. Am J Hum Genet. 2020
methylsuccinate	ACADS	Feofanova et al. Am J Hum Genet. 2020
methylsuccinate	SPPL3	Feofanova et al. Am J Hum Genet. 2020
myristoleate (14:1n5)	PKD2L1	Feofanova et al. Am J Hum Genet. 2020
N-acetyl-aspartyl-glutamate (NAAG)	CKAP5	Feofanova et al. Am J Hum Genet. 2020
N-acetyl-aspartyl-glutamate (NAAG)	FOLH1	Feofanova et al. Am J Hum Genet. 2020
N-acetyl-aspartyl-glutamate (NAAG)	LOC440040	Feofanova et al. Am J Hum Genet. 2020
N-acetyl-aspartyl-glutamate (NAAG)	LOC440040	Feofanova et al. Am J Hum Genet. 2020
N-acetyl-aspartyl-glutamate (NAAG)	NONE	Feofanova et al. Am J Hum Genet. 2020
N-acetyl-aspartyl-glutamate (NAAG)	OR4C13	Feofanova et al. Am J Hum Genet. 2020
N-acetyl-aspartyl-glutamate (NAAG)	TRIM48	Feofanova et al. Am J Hum Genet. 2020
N-acetylalliin	ALMS1	Feofanova et al. Am J Hum Genet. 2020
N-acetylalliin	NAT8	Feofanova et al. Am J Hum Genet. 2020
N-acetylarginine	ALMS1	Feofanova et al. Am J Hum Genet. 2020
N-acetylarginine	ALMS1P	Feofanova et al. Am J Hum Genet. 2020
N-acetylarginine	NAT8B	Feofanova et al. Am J Hum Genet. 2020
N-acetylarginine	TPRKB	Feofanova et al. Am J Hum Genet. 2020
N-acetylarginine	TPRKB	Feofanova et al. Am J Hum Genet. 2020
N-acetylasparagine	ALMS1	Feofanova et al. Am J Hum Genet. 2020
N-acetylasparagine	ALMS1	Feofanova et al. Am J Hum Genet. 2020
N-acetylasparagine	ALMS1P	Feofanova et al. Am J Hum Genet. 2020
N-acetylasparagine	ASPG	Feofanova et al. Am J Hum Genet. 2020
N-acetylasparagine	CD207	Feofanova et al. Am J Hum Genet. 2020
N-acetylasparagine	TPRKB	Feofanova et al. Am J Hum Genet. 2020
N-acetylasparagine	U6	Feofanova et al. Am J Hum Genet. 2020
N-acetylasparagine	VAX2	Feofanova et al. Am J Hum Genet. 2020
N-acetylcarnosine	ABCC4	Feofanova et al. Am J Hum Genet. 2020
N-acetylcarnosine	GADL1	Feofanova et al. Am J Hum Genet. 2020
N-acetylcarnosine	PM20D2	Feofanova et al. Am J Hum Genet. 2020
N-acetylcarnosine	PM20D2	Feofanova et al. Am J Hum Genet. 2020
N-acetylcarnosine	SRSF12	Feofanova et al. Am J Hum Genet. 2020
N-acetylcitrulline	ALMS1	Feofanova et al. Am J Hum Genet. 2020
N-acetylcitrulline	ALMS1P	Feofanova et al. Am J Hum Genet. 2020
N-acetylglucosamine/N-acetylgalactosamine	C4orf33	Feofanova et al. Am J Hum Genet. 2020
N-acetylglucosamine/N-acetylgalactosamine	Mir340	Feofanova et al. Am J Hum Genet. 2020
N-acetylglucosamine/N-acetylgalactosamine	UNC93A	Feofanova et al. Am J Hum Genet. 2020
N-acetylglucosaminylasparagine	AGA	Feofanova et al. Am J Hum Genet. 2020
N-acetylglucosaminylasparagine	UNC93A	Feofanova et al. Am J Hum Genet. 2020
N-acetylglycine	CPS1	Feofanova et al. Am J Hum Genet. 2020
N-acetylhistidine	ALMS1	Feofanova et al. Am J Hum Genet. 2020
N-acetylhistidine	NAT16	Feofanova et al. Am J Hum Genet. 2020
N-acetylkynurenine (2)	ACY3	Feofanova et al. Am J Hum Genet. 2020
N-acetylkynurenine (2)	ALMS1P	Feofanova et al. Am J Hum Genet. 2020
N-acetylkynurenine (2)	SLC17A1	Feofanova et al. Am J Hum Genet. 2020
N-acetylleucine	ALMS1	Feofanova et al. Am J Hum Genet. 2020
N-acetylleucine	CYP26B1	Feofanova et al. Am J Hum Genet. 2020
N-acetylleucine	EXOC6B	Feofanova et al. Am J Hum Genet. 2020
N-acetylleucine	OR7E91P	Feofanova et al. Am J Hum Genet. 2020
N-acetylleucine	TEX261	Feofanova et al. Am J Hum Genet. 2020
N-acetylneuraminate	NPL	Feofanova et al. Am J Hum Genet. 2020
N-acetylphenylalanine	ACY3	Feofanova et al. Am J Hum Genet. 2020
N-acetylphenylalanine	ALMS1	Feofanova et al. Am J Hum Genet. 2020
N-acetylputrescine	NAT2	Feofanova et al. Am J Hum Genet. 2020
N-acetylputrescine	PSD3	Feofanova et al. Am J Hum Genet. 2020
N-acetyltaurine	PTER	Feofanova et al. Am J Hum Genet. 2020
N-acetyltryptophan	ALMS1	Feofanova et al. Am J Hum Genet. 2020
N-acetyltryptophan	ACY3	Feofanova et al. Am J Hum Genet. 2020
N-acetyltryptophan	NAT8	Feofanova et al. Am J Hum Genet. 2020
N-acetyltryptophan	SLC17A1	Feofanova et al. Am J Hum Genet. 2020
N-acetyltryptophan	STAMBP	Feofanova et al. Am J Hum Genet. 2020
N-acetyltyrosine	ACY3	Feofanova et al. Am J Hum Genet. 2020
N-acetyltyrosine	ALMS1	Feofanova et al. Am J Hum Genet. 2020
N-acetyltyrosine	ALMS1P	Feofanova et al. Am J Hum Genet. 2020
N-acetyltyrosine	NAT8B	Feofanova et al. Am J Hum Genet. 2020
N-delta-acetylornithine	ALMS1P	Feofanova et al. Am J Hum Genet. 2020
N-delta-acetylornithine	NAT8	Feofanova et al. Am J Hum Genet. 2020
N-delta-acetylornithine	NAT8B	Feofanova et al. Am J Hum Genet. 2020
N-formylanthranilic acid	AFMID	Feofanova et al. Am J Hum Genet. 2020
N-formylanthranilic acid	TMEM235	Feofanova et al. Am J Hum Genet. 2020
N-formylmethionine	BC032117	Feofanova et al. Am J Hum Genet. 2020
N-methylpipecolate	LOXL4	Feofanova et al. Am J Hum Genet. 2020
N-methylpipecolate	PYROXD2	Feofanova et al. Am J Hum Genet. 2020
N-methylpipecolate	PYROXD2	Feofanova et al. Am J Hum Genet. 2020
N1-methyladenosine	ADA	Feofanova et al. Am J Hum Genet. 2020
N2-acetyllysine	ALMS1	Feofanova et al. Am J Hum Genet. 2020
N2-acetyllysine	ALMS1P	Feofanova et al. Am J Hum Genet. 2020
N2-acetyllysine	ALMS1P	Feofanova et al. Am J Hum Genet. 2020
N2-acetyllysine	NAT8	Feofanova et al. Am J Hum Genet. 2020
N2-acetyllysine	NAT8	Feofanova et al. Am J Hum Genet. 2020
N2-acetyllysine	NAT8B	Feofanova et al. Am J Hum Genet. 2020
N2,N5-diacetylornithine	ALMS1	Feofanova et al. Am J Hum Genet. 2020
N6-acetyllysine	SAT2	Feofanova et al. Am J Hum Genet. 2020
N6-acetyllysine	SENP3	Feofanova et al. Am J Hum Genet. 2020
N6,N6,N6-trimethyllysine	PLA2G15	Feofanova et al. Am J Hum Genet. 2020
N6,N6,N6-trimethyllysine	SLC25A45	Feofanova et al. Am J Hum Genet. 2020
octanoylcarnitine (C8)	CR936677	Feofanova et al. Am J Hum Genet. 2020
octanoylcarnitine (C8)	ETFDH	Feofanova et al. Am J Hum Genet. 2020
oleoyl ethanolamide	FAAH	Feofanova et al. Am J Hum Genet. 2020
oleoyl-linoleoyl-glycerol (18:1/18:2) [1]	ZNF259	Feofanova et al. Am J Hum Genet. 2020
oleoyl-linoleoyl-glycerol (18:1/18:2) [2]	ZNF259	Feofanova et al. Am J Hum Genet. 2020
oleoylcarnitine (C18:1)	SLC22A16	Feofanova et al. Am J Hum Genet. 2020
ornithine	ARG1	Feofanova et al. Am J Hum Genet. 2020
orotate	UMPS	Feofanova et al. Am J Hum Genet. 2020
orotate	NT5C3A	Feofanova et al. Am J Hum Genet. 2020
orotidine	HN1	Feofanova et al. Am J Hum Genet. 2020
orotidine	SUMO2	Feofanova et al. Am J Hum Genet. 2020
palmitoleate (16:1n7)	PKD2L1	Feofanova et al. Am J Hum Genet. 2020
palmitoyl ethanolamide	FAAH	Feofanova et al. Am J Hum Genet. 2020
palmitoyl ethanolamide	LOC729041	Feofanova et al. Am J Hum Genet. 2020
pantothenate	SLC5A6	Feofanova et al. Am J Hum Genet. 2020
pantothenate	TCF23	Feofanova et al. Am J Hum Genet. 2020
phenylacetate	ACSM2B	Feofanova et al. Am J Hum Genet. 2020
phenyllactate (PLA)	GOT2	Feofanova et al. Am J Hum Genet. 2020
picolinate	ACSM2B	Feofanova et al. Am J Hum Genet. 2020
picolinate	BC031657	Feofanova et al. Am J Hum Genet. 2020
picolinate	C16orf55	Feofanova et al. Am J Hum Genet. 2020
pimeloylcarnitine/3-methyladipoylcarnitine (C7-DC)	CYP4A11	Feofanova et al. Am J Hum Genet. 2020
pimeloylcarnitine/3-methyladipoylcarnitine (C7-DC)	CYP4Z2P	Feofanova et al. Am J Hum Genet. 2020
pimeloylcarnitine/3-methyladipoylcarnitine (C7-DC)	SLC22A1	Feofanova et al. Am J Hum Genet. 2020
pregnenolone sulfate	SLCO1B1	Feofanova et al. Am J Hum Genet. 2020
proline	PRODH	Feofanova et al. Am J Hum Genet. 2020
propionylcarnitine (C3)	SLC16A9	Feofanova et al. Am J Hum Genet. 2020
propionylcarnitine (C3)	SLC22A1	Feofanova et al. Am J Hum Genet. 2020
propionylglycine	CPS1	Feofanova et al. Am J Hum Genet. 2020
propyl 4-hydroxybenzoate sulfate	CCDC101	Feofanova et al. Am J Hum Genet. 2020
propyl 4-hydroxybenzoate sulfate	CYLD	Feofanova et al. Am J Hum Genet. 2020
propyl 4-hydroxybenzoate sulfate	JB175072	Feofanova et al. Am J Hum Genet. 2020
propyl 4-hydroxybenzoate sulfate	MIR548AE2	Feofanova et al. Am J Hum Genet. 2020
propyl 4-hydroxybenzoate sulfate	N4BP1	Feofanova et al. Am J Hum Genet. 2020
propyl 4-hydroxybenzoate sulfate	NPIPL1	Feofanova et al. Am J Hum Genet. 2020
propyl 4-hydroxybenzoate sulfate	NPIPL1	Feofanova et al. Am J Hum Genet. 2020
propyl 4-hydroxybenzoate sulfate	PAPSS2	Feofanova et al. Am J Hum Genet. 2020
propyl 4-hydroxybenzoate sulfate	SALL1	Feofanova et al. Am J Hum Genet. 2020
propyl 4-hydroxybenzoate sulfate	UBE2MP1	Feofanova et al. Am J Hum Genet. 2020
pyrraline	ALMS1	Feofanova et al. Am J Hum Genet. 2020
pyrraline	NAT8	Feofanova et al. Am J Hum Genet. 2020
ribitol	PIK3R3	Feofanova et al. Am J Hum Genet. 2020
S-1-pyrroline-5-carboxylate	NPRL3	Feofanova et al. Am J Hum Genet. 2020
S-1-pyrroline-5-carboxylate	PYCRL	Feofanova et al. Am J Hum Genet. 2020
S-1-pyrroline-5-carboxylate	TSTA3	Feofanova et al. Am J Hum Genet. 2020
S-adenosylhomocysteine (SAH)	PCMT1	Feofanova et al. Am J Hum Genet. 2020
S-allylcysteine	FMO3	Feofanova et al. Am J Hum Genet. 2020
S-allylcysteine	MROH9	Feofanova et al. Am J Hum Genet. 2020
S-methylcysteine	FMO3	Feofanova et al. Am J Hum Genet. 2020
S-methylcysteine	FMO6P	Feofanova et al. Am J Hum Genet. 2020
sarcosine	SARDH	Feofanova et al. Am J Hum Genet. 2020
serine	CPS1	Feofanova et al. Am J Hum Genet. 2020
serine	PHGDH	Feofanova et al. Am J Hum Genet. 2020
serine	PSPH	Feofanova et al. Am J Hum Genet. 2020
serotonin	IGF2R	Feofanova et al. Am J Hum Genet. 2020
spermidine	TRIM58	Feofanova et al. Am J Hum Genet. 2020
sphingomyelin (d18:1/18:1, d18:2/18:0)	CERS4	Feofanova et al. Am J Hum Genet. 2020
sphingomyelin (d18:1/18:1, d18:2/18:0)	FBN3	Feofanova et al. Am J Hum Genet. 2020
stearidonate (18:4n3)	FADS1	Feofanova et al. Am J Hum Genet. 2020
stearoyl sphingomyelin (d18:1/18:0)	CERS4	Feofanova et al. Am J Hum Genet. 2020
stearoyl sphingomyelin (d18:1/18:0)	FBN3	Feofanova et al. Am J Hum Genet. 2020
succinimide	UGT1A10	Feofanova et al. Am J Hum Genet. 2020
succinimide	UGT1A3	Feofanova et al. Am J Hum Genet. 2020
succinimide	UGT1A4	Feofanova et al. Am J Hum Genet. 2020
succinimide	UGT1A5	Feofanova et al. Am J Hum Genet. 2020
succinimide	UGT1A6	Feofanova et al. Am J Hum Genet. 2020
succinimide	UGT1A7	Feofanova et al. Am J Hum Genet. 2020
succinimide	UGT1A8	Feofanova et al. Am J Hum Genet. 2020
succinimide	UGT1A9	Feofanova et al. Am J Hum Genet. 2020
succinylcarnitine (C4-DC)	ABCC1	Feofanova et al. Am J Hum Genet. 2020
succinylcarnitine (C4-DC)	CRAT	Feofanova et al. Am J Hum Genet. 2020
succinylcarnitine (C4-DC)	LACTB	Feofanova et al. Am J Hum Genet. 2020
succinylcarnitine (C4-DC)	SUCLA2	Feofanova et al. Am J Hum Genet. 2020
taurocholenate sulfate*	AK094117	Feofanova et al. Am J Hum Genet. 2020
taurocholenate sulfate*	AK124179	Feofanova et al. Am J Hum Genet. 2020
taurocholenate sulfate*	SLCO1B1	Feofanova et al. Am J Hum Genet. 2020
threonine	GCKR	Feofanova et al. Am J Hum Genet. 2020
thyroxine	UGT1A10	Feofanova et al. Am J Hum Genet. 2020
thyroxine	UGT1A6	Feofanova et al. Am J Hum Genet. 2020
thyroxine	UGT1A7	Feofanova et al. Am J Hum Genet. 2020
thyroxine	UGT1A8	Feofanova et al. Am J Hum Genet. 2020
thyroxine	UGT1A9	Feofanova et al. Am J Hum Genet. 2020
tiglylcarnitine (C5:1-DC)	BC027846	Feofanova et al. Am J Hum Genet. 2020
trans-urocanate	HAL	Feofanova et al. Am J Hum Genet. 2020
tryptophan betaine	C5orf56	Feofanova et al. Am J Hum Genet. 2020
tryptophan betaine	LOC553103	Feofanova et al. Am J Hum Genet. 2020
tryptophan betaine	SLC22A4	Feofanova et al. Am J Hum Genet. 2020
tyrosine	SLC16A10	Feofanova et al. Am J Hum Genet. 2020
uracil	DPYD	Feofanova et al. Am J Hum Genet. 2020
urate	ABCG2	Feofanova et al. Am J Hum Genet. 2020
urate	SLC2A9	Feofanova et al. Am J Hum Genet. 2020
vanillylmandelate (VMA)	UGT2B15	Feofanova et al. Am J Hum Genet. 2020
xanthurenate	UGT1A10	Feofanova et al. Am J Hum Genet. 2020
xanthurenate	UGT1A3	Feofanova et al. Am J Hum Genet. 2020
xanthurenate	UGT1A4	Feofanova et al. Am J Hum Genet. 2020
xanthurenate	UGT1A5	Feofanova et al. Am J Hum Genet. 2020
xanthurenate	UGT1A6	Feofanova et al. Am J Hum Genet. 2020
xanthurenate	UGT1A7	Feofanova et al. Am J Hum Genet. 2020
xanthurenate	UGT1A8	Feofanova et al. Am J Hum Genet. 2020
xanthurenate	UGT1A9	Feofanova et al. Am J Hum Genet. 2020
alpha-tocopherol	APOA5	Ferrucci et al. Am J Hum Genet. 2009
phenylalanine	ATP2B2	Gieger C et al. Nature. 2011
serotonin	intergenic	Gieger C et al. Nature. 2011
caffeine	NR	Hwang et al. Am J Clin Nutr. 2019
biliverdin	UGT1A1	Krumsiek et al. PLoS Genet. 2012
biliverdin	UGT1A10	Krumsiek et al. PLoS Genet. 2012
biliverdin	UGT1A3	Krumsiek et al. PLoS Genet. 2012
biliverdin	UGT1A4	Krumsiek et al. PLoS Genet. 2012
biliverdin	UGT1A5	Krumsiek et al. PLoS Genet. 2012
biliverdin	UGT1A6	Krumsiek et al. PLoS Genet. 2012
biliverdin	UGT1A7	Krumsiek et al. PLoS Genet. 2012
biliverdin	UGT1A8	Krumsiek et al. PLoS Genet. 2012
biliverdin	UGT1A9	Krumsiek et al. PLoS Genet. 2012
carnitine	SLC16A9	Krumsiek et al. PLoS Genet. 2012
glutamine	GLS2	Krumsiek et al. PLoS Genet. 2012
glutamine	RBMS2	Krumsiek et al. PLoS Genet. 2012
glutamine	SPRYD4	Krumsiek et al. PLoS Genet. 2012
glycine	intergenic	Krumsiek et al. PLoS Genet. 2012
mannose	GCKR	Krumsiek et al. PLoS Genet. 2012
mannose	intergenic	Krumsiek et al. PLoS Genet. 2012
proline	intergenic	Krumsiek et al. PLoS Genet. 2012
urate	intergenic	Krumsiek et al. PLoS Genet. 2012
urate	SLC2A9	Krumsiek et al. PLoS Genet. 2012
thyroxine	C4orf21	Kwak et al. Diabetes. 2012
thyroxine	intergenic	Kwak et al. Diabetes. 2012
thyroxine	JAZF1	Kwak et al. Diabetes. 2012
quetiapine	ANKRD33	McClay et al. Mol Psychiatry. 2011
quetiapine	ANKS1B	McClay et al. Mol Psychiatry. 2011
quetiapine	CDKN3	McClay et al. Mol Psychiatry. 2011
quetiapine	CLDN1	McClay et al. Mol Psychiatry. 2011
quetiapine	intergenic	McClay et al. Mol Psychiatry. 2011
quetiapine	LPHN3	McClay et al. Mol Psychiatry. 2011
quetiapine	MAP3K9	McClay et al. Mol Psychiatry. 2011
quetiapine	PID1	McClay et al. Mol Psychiatry. 2011
quetiapine	ZNF706	McClay et al. Mol Psychiatry. 2011
3-ureidopropionate	DPYS	Nag et al. Hum Mol Genet. 2014
creatinine	ATP13A5	Nag et al. Hum Mol Genet. 2014
dimethylglycine	DMGDH	Nag et al. Hum Mol Genet. 2014
urate	SLC2A9	Nag et al. Hum Mol Genet. 2014
3-aminoisobutyrate	AGXT2	Raffler et al. PLoS Genet. 2015
3-aminoisobutyrate	SLC6A13	Raffler et al. PLoS Genet. 2015
alanine	DDI1	Rhee et al. Cell Metab. 2013
alanine	FARSB	Rhee et al. Cell Metab. 2013
alanine	FNDC4	Rhee et al. Cell Metab. 2013
alanine	ITGA1	Rhee et al. Cell Metab. 2013
alanine	MGC48628	Rhee et al. Cell Metab. 2013
alanine	SPATA5	Rhee et al. Cell Metab. 2013
allantoin	CMTM7	Rhee et al. Cell Metab. 2013
allantoin	FUT4	Rhee et al. Cell Metab. 2013
allantoin	LOC131149	Rhee et al. Cell Metab. 2013
allantoin	PHTF2	Rhee et al. Cell Metab. 2013
allantoin	SLITRK3	Rhee et al. Cell Metab. 2013
allantoin	STMN2	Rhee et al. Cell Metab. 2013
allantoin	TFAP2A	Rhee et al. Cell Metab. 2013
arginine	KCNV2	Rhee et al. Cell Metab. 2013
arginine	LOC402055	Rhee et al. Cell Metab. 2013
arginine	MAP3K15	Rhee et al. Cell Metab. 2013
arginine	MSGN1	Rhee et al. Cell Metab. 2013
arginine	PCDH9	Rhee et al. Cell Metab. 2013
asparagine	A2ML1	Rhee et al. Cell Metab. 2013
asparagine	ANXA3	Rhee et al. Cell Metab. 2013
asparagine	C5orf37	Rhee et al. Cell Metab. 2013
asparagine	CNTN4	Rhee et al. Cell Metab. 2013
asparagine	CUL1	Rhee et al. Cell Metab. 2013
asparagine	FBXO15	Rhee et al. Cell Metab. 2013
asparagine	FUT4	Rhee et al. Cell Metab. 2013
asparagine	GLIS3	Rhee et al. Cell Metab. 2013
asparagine	HMGCR	Rhee et al. Cell Metab. 2013
asparagine	NEIL3	Rhee et al. Cell Metab. 2013
asparagine	PAPPA	Rhee et al. Cell Metab. 2013
asparagine	TXNDC10	Rhee et al. Cell Metab. 2013
asparagine	WWOX	Rhee et al. Cell Metab. 2013
aspartate	CSF3R	Rhee et al. Cell Metab. 2013
aspartate	DCTD	Rhee et al. Cell Metab. 2013
aspartate	FLJ45983	Rhee et al. Cell Metab. 2013
aspartate	HBP1	Rhee et al. Cell Metab. 2013
aspartate	PRSS12	Rhee et al. Cell Metab. 2013
aspartate	STON2	Rhee et al. Cell Metab. 2013
aspartate	TMEM158	Rhee et al. Cell Metab. 2013
aspartate	TSPO	Rhee et al. Cell Metab. 2013
betaine	ARSB	Rhee et al. Cell Metab. 2013
betaine	CD302	Rhee et al. Cell Metab. 2013
betaine	CLEC1A	Rhee et al. Cell Metab. 2013
betaine	DCDC1	Rhee et al. Cell Metab. 2013
betaine	DMXL1	Rhee et al. Cell Metab. 2013
betaine	FSHB	Rhee et al. Cell Metab. 2013
betaine	LOC89944	Rhee et al. Cell Metab. 2013
betaine	MEX3C	Rhee et al. Cell Metab. 2013
betaine	MRPS9	Rhee et al. Cell Metab. 2013
betaine	NRG3	Rhee et al. Cell Metab. 2013
betaine	PDCD5	Rhee et al. Cell Metab. 2013
betaine	PPRC1	Rhee et al. Cell Metab. 2013
betaine	TNC	Rhee et al. Cell Metab. 2013
betaine	TNFSF13B	Rhee et al. Cell Metab. 2013
betaine	TRAF3IP1	Rhee et al. Cell Metab. 2013
carnitine	ANK3	Rhee et al. Cell Metab. 2013
carnitine	ARL8B	Rhee et al. Cell Metab. 2013
carnitine	CCDC6	Rhee et al. Cell Metab. 2013
carnitine	FCRL6	Rhee et al. Cell Metab. 2013
carnitine	LOC441108	Rhee et al. Cell Metab. 2013
carnitine	LOC643751	Rhee et al. Cell Metab. 2013
carnitine	PLCB1	Rhee et al. Cell Metab. 2013
carnitine	RPUSD4	Rhee et al. Cell Metab. 2013
carnitine	SERPINA7	Rhee et al. Cell Metab. 2013
carnitine	SLC16A9	Rhee et al. Cell Metab. 2013
carnitine	TWISTNB	Rhee et al. Cell Metab. 2013
choline	ALDH1B1	Rhee et al. Cell Metab. 2013
choline	BTG1	Rhee et al. Cell Metab. 2013
choline	DACH1	Rhee et al. Cell Metab. 2013
choline	SLC35D2	Rhee et al. Cell Metab. 2013
choline	TFAM	Rhee et al. Cell Metab. 2013
choline	UCHL3	Rhee et al. Cell Metab. 2013
choline	WWOX	Rhee et al. Cell Metab. 2013
choline	ZFPM2	Rhee et al. Cell Metab. 2013
citrate	CHST9	Rhee et al. Cell Metab. 2013
citrate	CLDN18	Rhee et al. Cell Metab. 2013
citrate	EDN3	Rhee et al. Cell Metab. 2013
citrate	POR	Rhee et al. Cell Metab. 2013
citrate	SLITRK3	Rhee et al. Cell Metab. 2013
citrate	WNT4	Rhee et al. Cell Metab. 2013
citrulline	ARPM1	Rhee et al. Cell Metab. 2013
citrulline	CLRN3	Rhee et al. Cell Metab. 2013
citrulline	EFCAB2	Rhee et al. Cell Metab. 2013
citrulline	FDFT1	Rhee et al. Cell Metab. 2013
citrulline	TGFBR2	Rhee et al. Cell Metab. 2013
citrulline	TGIF1	Rhee et al. Cell Metab. 2013
citrulline	KIF26B	Rhee et al. Cell Metab. 2013
cotinine	C10orf6	Rhee et al. Cell Metab. 2013
cotinine	C7orf33	Rhee et al. Cell Metab. 2013
cotinine	CCNJL	Rhee et al. Cell Metab. 2013
cotinine	LRRTM1	Rhee et al. Cell Metab. 2013
cotinine	MTRR	Rhee et al. Cell Metab. 2013
cotinine	SDCCAG8	Rhee et al. Cell Metab. 2013
cotinine	SEL1L2	Rhee et al. Cell Metab. 2013
cotinine	SFXN1	Rhee et al. Cell Metab. 2013
cotinine	TAF4	Rhee et al. Cell Metab. 2013
cotinine	TSNAX	Rhee et al. Cell Metab. 2013
creatine	AKR1CL1	Rhee et al. Cell Metab. 2013
creatine	C1orf141	Rhee et al. Cell Metab. 2013
creatine	DDX1	Rhee et al. Cell Metab. 2013
creatine	ERBB4	Rhee et al. Cell Metab. 2013
creatine	FAM49B	Rhee et al. Cell Metab. 2013
creatine	FOXP4	Rhee et al. Cell Metab. 2013
creatine	GLULD1	Rhee et al. Cell Metab. 2013
creatine	KIF18A	Rhee et al. Cell Metab. 2013
creatine	LANCL1	Rhee et al. Cell Metab. 2013
creatine	NTS	Rhee et al. Cell Metab. 2013
creatine	RIN2	Rhee et al. Cell Metab. 2013
creatinine	ATP5G2	Rhee et al. Cell Metab. 2013
creatinine	BTBD3	Rhee et al. Cell Metab. 2013
creatinine	CCDC41	Rhee et al. Cell Metab. 2013
creatinine	CHIA	Rhee et al. Cell Metab. 2013
creatinine	COL22A1	Rhee et al. Cell Metab. 2013
creatinine	KMO	Rhee et al. Cell Metab. 2013
creatinine	LAMA2	Rhee et al. Cell Metab. 2013
creatinine	MGC16169	Rhee et al. Cell Metab. 2013
creatinine	NACA2	Rhee et al. Cell Metab. 2013
creatinine	NRN1	Rhee et al. Cell Metab. 2013
creatinine	POLE	Rhee et al. Cell Metab. 2013
creatinine	PTPRK	Rhee et al. Cell Metab. 2013
creatinine	SFRS18	Rhee et al. Cell Metab. 2013
creatinine	SLAIN1	Rhee et al. Cell Metab. 2013
creatinine	TCF21	Rhee et al. Cell Metab. 2013
cystathionine	CLRN2	Rhee et al. Cell Metab. 2013
cystathionine	GRAMD3	Rhee et al. Cell Metab. 2013
cystathionine	REG1A	Rhee et al. Cell Metab. 2013
cystathionine	XPO7	Rhee et al. Cell Metab. 2013
cystathionine	ZNF608	Rhee et al. Cell Metab. 2013
deoxycholate	F2RL3	Rhee et al. Cell Metab. 2013
deoxycholate	FLJ20273	Rhee et al. Cell Metab. 2013
deoxycholate	RIT2	Rhee et al. Cell Metab. 2013
deoxycholate	RTTN	Rhee et al. Cell Metab. 2013
deoxycholate	SMAD4	Rhee et al. Cell Metab. 2013
deoxycholate	WWOX	Rhee et al. Cell Metab. 2013
dimethylglycine	BHMT	Rhee et al. Cell Metab. 2013
dimethylglycine	BHMT2	Rhee et al. Cell Metab. 2013
dimethylglycine	DKK1	Rhee et al. Cell Metab. 2013
dimethylglycine	EHD3	Rhee et al. Cell Metab. 2013
dimethylglycine	EIF4E3	Rhee et al. Cell Metab. 2013
dimethylglycine	FOXP1	Rhee et al. Cell Metab. 2013
dimethylglycine	HOMER1	Rhee et al. Cell Metab. 2013
dimethylglycine	KCNV1	Rhee et al. Cell Metab. 2013
dimethylglycine	LHFPL2	Rhee et al. Cell Metab. 2013
dimethylglycine	MGC26647	Rhee et al. Cell Metab. 2013
dimethylglycine	MSX2	Rhee et al. Cell Metab. 2013
dimethylglycine	RAD18	Rhee et al. Cell Metab. 2013
dimethylglycine	RAD51AP2	Rhee et al. Cell Metab. 2013
dimethylglycine	SNX9	Rhee et al. Cell Metab. 2013
dimethylglycine	TAP1	Rhee et al. Cell Metab. 2013
dimethylglycine	UBE2E2	Rhee et al. Cell Metab. 2013
glucuronate	C20orf175	Rhee et al. Cell Metab. 2013
glucuronate	GHSR	Rhee et al. Cell Metab. 2013
glucuronate	KIAA0586	Rhee et al. Cell Metab. 2013
glucuronate	PITRM1	Rhee et al. Cell Metab. 2013
glucuronate	RALB	Rhee et al. Cell Metab. 2013
glucuronate	UBE2E1	Rhee et al. Cell Metab. 2013
glucuronate	VPS37A	Rhee et al. Cell Metab. 2013
glutamate	ABCC8	Rhee et al. Cell Metab. 2013
glutamate	EMB	Rhee et al. Cell Metab. 2013
glutamate	FBXL4	Rhee et al. Cell Metab. 2013
glutamate	GLRX	Rhee et al. Cell Metab. 2013
glutamate	HBP1	Rhee et al. Cell Metab. 2013
glutamate	TMTC4	Rhee et al. Cell Metab. 2013
glutamate	TOPORS	Rhee et al. Cell Metab. 2013
glutamate	ZNF519	Rhee et al. Cell Metab. 2013
glutamine	CNTN4	Rhee et al. Cell Metab. 2013
glutamine	GDF5	Rhee et al. Cell Metab. 2013
glutamine	GOLT1A	Rhee et al. Cell Metab. 2013
glutamine	LOC129607	Rhee et al. Cell Metab. 2013
glutamine	PDE10A	Rhee et al. Cell Metab. 2013
glutamine	RBM43	Rhee et al. Cell Metab. 2013
glycerol	ANKRD50	Rhee et al. Cell Metab. 2013
glycerol	C5orf38	Rhee et al. Cell Metab. 2013
glycerol	DISC1	Rhee et al. Cell Metab. 2013
glycerol	DMRT3	Rhee et al. Cell Metab. 2013
glycerol	ITPR1	Rhee et al. Cell Metab. 2013
glycerol	LRRCC1	Rhee et al. Cell Metab. 2013
glycerol	MMP21	Rhee et al. Cell Metab. 2013
glycerol	NOX3	Rhee et al. Cell Metab. 2013
glycerol	POTE15	Rhee et al. Cell Metab. 2013
glycerol	SEMA3E	Rhee et al. Cell Metab. 2013
glycerol	SUB1	Rhee et al. Cell Metab. 2013
glycerol	TGM6	Rhee et al. Cell Metab. 2013
glycerol	TMEM16E	Rhee et al. Cell Metab. 2013
glycine	C12orf61	Rhee et al. Cell Metab. 2013
glycine	CYB5R2	Rhee et al. Cell Metab. 2013
glycine	ERBB4	Rhee et al. Cell Metab. 2013
glycine	LANCL1	Rhee et al. Cell Metab. 2013
glycine	NARS2	Rhee et al. Cell Metab. 2013
glycine	OLFML1	Rhee et al. Cell Metab. 2013
glycine	OR2AG1	Rhee et al. Cell Metab. 2013
glycine	PITPNA	Rhee et al. Cell Metab. 2013
glycine	SERPINB10	Rhee et al. Cell Metab. 2013
glycine	SGMS2	Rhee et al. Cell Metab. 2013
glycine	TFB1M	Rhee et al. Cell Metab. 2013
glycocholate	ADD3	Rhee et al. Cell Metab. 2013
glycocholate	ELOVL5	Rhee et al. Cell Metab. 2013
glycocholate	GALC	Rhee et al. Cell Metab. 2013
glycocholate	IPMK	Rhee et al. Cell Metab. 2013
glycocholate	MYL3	Rhee et al. Cell Metab. 2013
glycocholate	RASGRP1	Rhee et al. Cell Metab. 2013
glycocholate	RXRG	Rhee et al. Cell Metab. 2013
glycocholate	SDCBP2	Rhee et al. Cell Metab. 2013
glycocholate	STON2	Rhee et al. Cell Metab. 2013
glycocholate	TM9SF2	Rhee et al. Cell Metab. 2013
glycocholate	UBAC2	Rhee et al. Cell Metab. 2013
glycocholate	UQCRC1	Rhee et al. Cell Metab. 2013
glycodeoxycholate	FOXG1	Rhee et al. Cell Metab. 2013
glycodeoxycholate	KCNJ16	Rhee et al. Cell Metab. 2013
glycodeoxycholate	KCNJ2	Rhee et al. Cell Metab. 2013
glycodeoxycholate	LIN28B	Rhee et al. Cell Metab. 2013
glycodeoxycholate	LYZL1	Rhee et al. Cell Metab. 2013
glycodeoxycholate	MCPH1	Rhee et al. Cell Metab. 2013
glycodeoxycholate	MGST3	Rhee et al. Cell Metab. 2013
glycodeoxycholate	RFXAP	Rhee et al. Cell Metab. 2013
glycodeoxycholate	TPD52L3	Rhee et al. Cell Metab. 2013
glycodeoxycholate	UQCRC1	Rhee et al. Cell Metab. 2013
histidine	ACADVL	Rhee et al. Cell Metab. 2013
histidine	C4orf28	Rhee et al. Cell Metab. 2013
histidine	DPYSL4	Rhee et al. Cell Metab. 2013
histidine	KCNMB4	Rhee et al. Cell Metab. 2013
histidine	PFKM	Rhee et al. Cell Metab. 2013
histidine	PRPF40A	Rhee et al. Cell Metab. 2013
histidine	SLC25A24	Rhee et al. Cell Metab. 2013
histidine	STON2	Rhee et al. Cell Metab. 2013
histidine	TLR4	Rhee et al. Cell Metab. 2013
histidine	UGT8	Rhee et al. Cell Metab. 2013
hypoxanthine	CENTB2	Rhee et al. Cell Metab. 2013
hypoxanthine	IKZF2	Rhee et al. Cell Metab. 2013
hypoxanthine	NCAM2	Rhee et al. Cell Metab. 2013
hypoxanthine	PSMD14	Rhee et al. Cell Metab. 2013
hypoxanthine	RBM13	Rhee et al. Cell Metab. 2013
hypoxanthine	RPS24	Rhee et al. Cell Metab. 2013
hypoxanthine	SERPINI2	Rhee et al. Cell Metab. 2013
hypoxanthine	TBC1D2B	Rhee et al. Cell Metab. 2013
inosine	CTNNA3	Rhee et al. Cell Metab. 2013
inosine	FTHL17	Rhee et al. Cell Metab. 2013
inosine	HOXA13	Rhee et al. Cell Metab. 2013
inosine	LOC153364	Rhee et al. Cell Metab. 2013
inosine	NOLA2	Rhee et al. Cell Metab. 2013
inosine	RHOJ	Rhee et al. Cell Metab. 2013
inosine	SERPINI2	Rhee et al. Cell Metab. 2013
inosine	VEZF1	Rhee et al. Cell Metab. 2013
isoleucine	ADH1B	Rhee et al. Cell Metab. 2013
isoleucine	CHI3L1	Rhee et al. Cell Metab. 2013
isoleucine	CPEB4	Rhee et al. Cell Metab. 2013
isoleucine	EBNA1BP2	Rhee et al. Cell Metab. 2013
isoleucine	MGC26647	Rhee et al. Cell Metab. 2013
isoleucine	OVCH1	Rhee et al. Cell Metab. 2013
isoleucine	PIK3IP1	Rhee et al. Cell Metab. 2013
isoleucine	SELM	Rhee et al. Cell Metab. 2013
isoleucine	SFI1	Rhee et al. Cell Metab. 2013
isoleucine	SNX19	Rhee et al. Cell Metab. 2013
isoleucine	TNFSF9	Rhee et al. Cell Metab. 2013
isoleucine	TREML1	Rhee et al. Cell Metab. 2013
isoleucine	TUSC1	Rhee et al. Cell Metab. 2013
kynurenine	ATIC	Rhee et al. Cell Metab. 2013
kynurenine	CA5A	Rhee et al. Cell Metab. 2013
kynurenine	DNAH11	Rhee et al. Cell Metab. 2013
kynurenine	DSCR2	Rhee et al. Cell Metab. 2013
kynurenine	EDEM3	Rhee et al. Cell Metab. 2013
kynurenine	ERCC5	Rhee et al. Cell Metab. 2013
kynurenine	HSPA4	Rhee et al. Cell Metab. 2013
kynurenine	KIAA0368	Rhee et al. Cell Metab. 2013
kynurenine	PDSS2	Rhee et al. Cell Metab. 2013
kynurenine	ROBO1	Rhee et al. Cell Metab. 2013
kynurenine	SHQ1	Rhee et al. Cell Metab. 2013
lactate	ARHGAP20	Rhee et al. Cell Metab. 2013
lactate	DCTD	Rhee et al. Cell Metab. 2013
lactate	FNDC4	Rhee et al. Cell Metab. 2013
lactate	FOXN3	Rhee et al. Cell Metab. 2013
lactate	GALNT7	Rhee et al. Cell Metab. 2013
lactate	GTF3C2	Rhee et al. Cell Metab. 2013
lactate	HDAC2	Rhee et al. Cell Metab. 2013
lactate	LOC340156	Rhee et al. Cell Metab. 2013
lactate	LOC387911	Rhee et al. Cell Metab. 2013
lactate	RTN4IP1	Rhee et al. Cell Metab. 2013
lactate	VDAC1	Rhee et al. Cell Metab. 2013
leucine	CDCP1	Rhee et al. Cell Metab. 2013
leucine	EIF2A	Rhee et al. Cell Metab. 2013
leucine	FFAR2	Rhee et al. Cell Metab. 2013
leucine	GLI3	Rhee et al. Cell Metab. 2013
leucine	IRS1	Rhee et al. Cell Metab. 2013
leucine	LRRTM1	Rhee et al. Cell Metab. 2013
leucine	LUM	Rhee et al. Cell Metab. 2013
leucine	SELM	Rhee et al. Cell Metab. 2013
leucine	SFI1	Rhee et al. Cell Metab. 2013
leucine	SNX19	Rhee et al. Cell Metab. 2013
leucine	TREML1	Rhee et al. Cell Metab. 2013
leucine	VSTM2A	Rhee et al. Cell Metab. 2013
leucine	YARS2	Rhee et al. Cell Metab. 2013
lysine	ARPM1	Rhee et al. Cell Metab. 2013
lysine	DHX35	Rhee et al. Cell Metab. 2013
lysine	DPF3	Rhee et al. Cell Metab. 2013
lysine	GK2	Rhee et al. Cell Metab. 2013
lysine	LOC89944	Rhee et al. Cell Metab. 2013
lysine	PLDN	Rhee et al. Cell Metab. 2013
lysine	REC8	Rhee et al. Cell Metab. 2013
lysine	ROBO2	Rhee et al. Cell Metab. 2013
lysine	SLC39A8	Rhee et al. Cell Metab. 2013
lysine	TF	Rhee et al. Cell Metab. 2013
lysine	VRK1	Rhee et al. Cell Metab. 2013
malate	ALG1	Rhee et al. Cell Metab. 2013
malate	C10orf109	Rhee et al. Cell Metab. 2013
malate	C10orf99	Rhee et al. Cell Metab. 2013
malate	DNER	Rhee et al. Cell Metab. 2013
malate	IGFBP5	Rhee et al. Cell Metab. 2013
malate	NR2F2	Rhee et al. Cell Metab. 2013
malate	PPP2R5C	Rhee et al. Cell Metab. 2013
malate	TSPAN19	Rhee et al. Cell Metab. 2013
methionine	CLLU1OS	Rhee et al. Cell Metab. 2013
methionine	EBAG9	Rhee et al. Cell Metab. 2013
methionine	EIF4EBP3	Rhee et al. Cell Metab. 2013
methionine	MBL2	Rhee et al. Cell Metab. 2013
methionine	SOAT1	Rhee et al. Cell Metab. 2013
methionine	TMCO6	Rhee et al. Cell Metab. 2013
methionine	ZNF229	Rhee et al. Cell Metab. 2013
ornithine	ACTL7A	Rhee et al. Cell Metab. 2013
ornithine	ARPM1	Rhee et al. Cell Metab. 2013
ornithine	C16orf68	Rhee et al. Cell Metab. 2013
ornithine	CCDC98	Rhee et al. Cell Metab. 2013
ornithine	DERL1	Rhee et al. Cell Metab. 2013
ornithine	DPYSL3	Rhee et al. Cell Metab. 2013
ornithine	FAM19A4	Rhee et al. Cell Metab. 2013
ornithine	FOXC2	Rhee et al. Cell Metab. 2013
ornithine	HLF	Rhee et al. Cell Metab. 2013
ornithine	LOC340156	Rhee et al. Cell Metab. 2013
ornithine	MGC26647	Rhee et al. Cell Metab. 2013
ornithine	NDUFA10	Rhee et al. Cell Metab. 2013
ornithine	OR1B1	Rhee et al. Cell Metab. 2013
ornithine	SLC6A5	Rhee et al. Cell Metab. 2013
phenylalanine	ANXA1	Rhee et al. Cell Metab. 2013
phenylalanine	CDCP1	Rhee et al. Cell Metab. 2013
phenylalanine	CHI3L1	Rhee et al. Cell Metab. 2013
phenylalanine	DIAPH3	Rhee et al. Cell Metab. 2013
phenylalanine	DLL4	Rhee et al. Cell Metab. 2013
phenylalanine	MBL2	Rhee et al. Cell Metab. 2013
phenylalanine	MFHAS1	Rhee et al. Cell Metab. 2013
phenylalanine	TXNDC2	Rhee et al. Cell Metab. 2013
phenylalanine	USP15	Rhee et al. Cell Metab. 2013
proline	C6orf148	Rhee et al. Cell Metab. 2013
proline	CLRN3	Rhee et al. Cell Metab. 2013
proline	DGCR14	Rhee et al. Cell Metab. 2013
proline	DGCR6	Rhee et al. Cell Metab. 2013
proline	DPYSL3	Rhee et al. Cell Metab. 2013
proline	DUSP26	Rhee et al. Cell Metab. 2013
proline	GCK	Rhee et al. Cell Metab. 2013
proline	PHACTR1	Rhee et al. Cell Metab. 2013
proline	TBC1D15	Rhee et al. Cell Metab. 2013
proline	TTC12	Rhee et al. Cell Metab. 2013
pyridoxate	FLJ25770	Rhee et al. Cell Metab. 2013
pyridoxate	HNMT	Rhee et al. Cell Metab. 2013
pyridoxate	INPP4B	Rhee et al. Cell Metab. 2013
pyridoxate	PFKFB3	Rhee et al. Cell Metab. 2013
pyridoxate	SLC10A1	Rhee et al. Cell Metab. 2013
pyridoxate	TSNAX	Rhee et al. Cell Metab. 2013
pyridoxate	UTP18	Rhee et al. Cell Metab. 2013
pyridoxate	ZFYVE28	Rhee et al. Cell Metab. 2013
pyruvate	ACTL7B	Rhee et al. Cell Metab. 2013
pyruvate	BNIP3	Rhee et al. Cell Metab. 2013
pyruvate	C14orf155	Rhee et al. Cell Metab. 2013
pyruvate	CCL14	Rhee et al. Cell Metab. 2013
pyruvate	FABP4	Rhee et al. Cell Metab. 2013
pyruvate	GOT2	Rhee et al. Cell Metab. 2013
pyruvate	KIAA0586	Rhee et al. Cell Metab. 2013
pyruvate	LRRC8B	Rhee et al. Cell Metab. 2013
pyruvate	LRRTM1	Rhee et al. Cell Metab. 2013
pyruvate	MGC48628	Rhee et al. Cell Metab. 2013
pyruvate	MRPL19	Rhee et al. Cell Metab. 2013
pyruvate	NKX2-4	Rhee et al. Cell Metab. 2013
pyruvate	SASH1	Rhee et al. Cell Metab. 2013
pyruvate	SPAG9	Rhee et al. Cell Metab. 2013
pyruvate	TBC1D19	Rhee et al. Cell Metab. 2013
pyruvate	TGFB1I1	Rhee et al. Cell Metab. 2013
serine	ALDH7A1	Rhee et al. Cell Metab. 2013
serine	DOK2	Rhee et al. Cell Metab. 2013
serine	ERBB4	Rhee et al. Cell Metab. 2013
serine	FAM53B	Rhee et al. Cell Metab. 2013
serine	HMGCS2	Rhee et al. Cell Metab. 2013
serine	KLC2	Rhee et al. Cell Metab. 2013
serine	L1TD1	Rhee et al. Cell Metab. 2013
serine	NAP1L3	Rhee et al. Cell Metab. 2013
serine	PRKACG	Rhee et al. Cell Metab. 2013
serine	SF3B2	Rhee et al. Cell Metab. 2013
serine	SGOL1	Rhee et al. Cell Metab. 2013
serine	SMAD3	Rhee et al. Cell Metab. 2013
serotonin	ASB9	Rhee et al. Cell Metab. 2013
serotonin	IGFBP5	Rhee et al. Cell Metab. 2013
serotonin	IKZF2	Rhee et al. Cell Metab. 2013
serotonin	NIPSNAP3A	Rhee et al. Cell Metab. 2013
serotonin	OR11L1	Rhee et al. Cell Metab. 2013
serotonin	RAP2B	Rhee et al. Cell Metab. 2013
serotonin	SLC16A10	Rhee et al. Cell Metab. 2013
serotonin	TCTE3	Rhee et al. Cell Metab. 2013
serotonin	ZMAT3	Rhee et al. Cell Metab. 2013
serotonin	OR13D1	Rhee et al. Cell Metab. 2013
sucrose	BUD13	Rhee et al. Cell Metab. 2013
sucrose	CRMP1	Rhee et al. Cell Metab. 2013
sucrose	GRID2	Rhee et al. Cell Metab. 2013
sucrose	LRRCC1	Rhee et al. Cell Metab. 2013
sucrose	TREML4	Rhee et al. Cell Metab. 2013
sucrose	YTHDC2	Rhee et al. Cell Metab. 2013
taurine	ALPL	Rhee et al. Cell Metab. 2013
taurine	C1orf31	Rhee et al. Cell Metab. 2013
taurine	C5orf38	Rhee et al. Cell Metab. 2013
taurine	CNTN6	Rhee et al. Cell Metab. 2013
taurine	GDAP2	Rhee et al. Cell Metab. 2013
taurine	KIAA1804	Rhee et al. Cell Metab. 2013
taurine	LOC644943	Rhee et al. Cell Metab. 2013
taurine	NARS2	Rhee et al. Cell Metab. 2013
taurine	NOVA1	Rhee et al. Cell Metab. 2013
taurine	NYD-SP21	Rhee et al. Cell Metab. 2013
taurocholate	C6orf60	Rhee et al. Cell Metab. 2013
taurocholate	CABC1	Rhee et al. Cell Metab. 2013
taurocholate	CADM2	Rhee et al. Cell Metab. 2013
taurocholate	EIF4E3	Rhee et al. Cell Metab. 2013
taurocholate	GBA3	Rhee et al. Cell Metab. 2013
taurocholate	KIAA1546	Rhee et al. Cell Metab. 2013
taurocholate	NEFM	Rhee et al. Cell Metab. 2013
taurocholate	OR8B4	Rhee et al. Cell Metab. 2013
taurocholate	SLC8A3	Rhee et al. Cell Metab. 2013
taurocholate	UBQLN1	Rhee et al. Cell Metab. 2013
threonine	CRYBB1	Rhee et al. Cell Metab. 2013
threonine	DIO3	Rhee et al. Cell Metab. 2013
threonine	FLJ40243	Rhee et al. Cell Metab. 2013
threonine	HMP19	Rhee et al. Cell Metab. 2013
threonine	KCNMB4	Rhee et al. Cell Metab. 2013
threonine	PLCXD3	Rhee et al. Cell Metab. 2013
threonine	SCIN	Rhee et al. Cell Metab. 2013
threonine	STAT1	Rhee et al. Cell Metab. 2013
threonine	USP15	Rhee et al. Cell Metab. 2013
thyroxine	C18orf17	Rhee et al. Cell Metab. 2013
thyroxine	CA10	Rhee et al. Cell Metab. 2013
thyroxine	FAM9B	Rhee et al. Cell Metab. 2013
thyroxine	FMR1NB	Rhee et al. Cell Metab. 2013
thyroxine	NDFIP2	Rhee et al. Cell Metab. 2013
thyroxine	NRK	Rhee et al. Cell Metab. 2013
thyroxine	SERPINA7	Rhee et al. Cell Metab. 2013
thyroxine	SLC2A12	Rhee et al. Cell Metab. 2013
thyroxine	ST3GAL4	Rhee et al. Cell Metab. 2013
thyroxine	TRIM71	Rhee et al. Cell Metab. 2013
tryptophan	ALOX15B	Rhee et al. Cell Metab. 2013
tryptophan	FADS1	Rhee et al. Cell Metab. 2013
tryptophan	KCNH5	Rhee et al. Cell Metab. 2013
tryptophan	PPIL5	Rhee et al. Cell Metab. 2013
tryptophan	TMCO5	Rhee et al. Cell Metab. 2013
tyrosine	BXDC1	Rhee et al. Cell Metab. 2013
tyrosine	COL5A1	Rhee et al. Cell Metab. 2013
tyrosine	CSMD3	Rhee et al. Cell Metab. 2013
tyrosine	GRIN2A	Rhee et al. Cell Metab. 2013
tyrosine	KCNAB2	Rhee et al. Cell Metab. 2013
tyrosine	PAPLN	Rhee et al. Cell Metab. 2013
tyrosine	PLEKHK1	Rhee et al. Cell Metab. 2013
tyrosine	SEMA6B	Rhee et al. Cell Metab. 2013
tyrosine	SLC16A10	Rhee et al. Cell Metab. 2013
tyrosine	TM9SF2	Rhee et al. Cell Metab. 2013
tyrosine	WDR21A	Rhee et al. Cell Metab. 2013
tyrosine	ZFYVE1	Rhee et al. Cell Metab. 2013
uridine	AKAP13	Rhee et al. Cell Metab. 2013
uridine	B3GALT2	Rhee et al. Cell Metab. 2013
uridine	COPS4	Rhee et al. Cell Metab. 2013
uridine	GCLM	Rhee et al. Cell Metab. 2013
uridine	ITGBL1	Rhee et al. Cell Metab. 2013
uridine	LOC136288	Rhee et al. Cell Metab. 2013
uridine	MKL2	Rhee et al. Cell Metab. 2013
uridine	MYOM2	Rhee et al. Cell Metab. 2013
uridine	RYR2	Rhee et al. Cell Metab. 2013
uridine	SCIN	Rhee et al. Cell Metab. 2013
uridine	SMC3	Rhee et al. Cell Metab. 2013
valine	ATP9B	Rhee et al. Cell Metab. 2013
valine	PIK3CG	Rhee et al. Cell Metab. 2013
valine	PPIF	Rhee et al. Cell Metab. 2013
valine	TMPRSS11D	Rhee et al. Cell Metab. 2013
xanthine	DBF4	Rhee et al. Cell Metab. 2013
xanthine	LOC285501	Rhee et al. Cell Metab. 2013
xanthine	PHF3	Rhee et al. Cell Metab. 2013
xanthine	RFC5	Rhee et al. Cell Metab. 2013
xanthine	TMEM106C	Rhee et al. Cell Metab. 2013
xanthine	ZFP36L1	Rhee et al. Cell Metab. 2013
xanthine	ZNF659	Rhee et al. Cell Metab. 2013
xanthurenate	E2F3	Rhee et al. Cell Metab. 2013
xanthurenate	ERICH1	Rhee et al. Cell Metab. 2013
xanthurenate	KCNV1	Rhee et al. Cell Metab. 2013
xanthurenate	RGMA	Rhee et al. Cell Metab. 2013
xanthurenate	RIOK2	Rhee et al. Cell Metab. 2013
xanthurenate	UGT1A8	Rhee et al. Cell Metab. 2013
1-methylurate	NAT2	Schlosser et al. Nat Genet. 2020
1-methylxanthine	NAT2	Schlosser et al. Nat Genet. 2020
16a-hydroxy DHEA 3-sulfate	ZKSCAN5	Schlosser et al. Nat Genet. 2020
2'-O-methylcytidine	PHYHD1	Schlosser et al. Nat Genet. 2020
2'-O-methyluridine	PHYHD1	Schlosser et al. Nat Genet. 2020
3-aminoisobutyrate	AGXT2	Schlosser et al. Nat Genet. 2020
3-aminoisobutyrate	SLC6A13	Schlosser et al. Nat Genet. 2020
3-methylcytidine	BST1	Schlosser et al. Nat Genet. 2020
3-methylglutaconate	CPS1	Schlosser et al. Nat Genet. 2020
3-methylglutaconate	GLDC	Schlosser et al. Nat Genet. 2020
3-methylglutarylcarnitine (2)	CPS1	Schlosser et al. Nat Genet. 2020
3-methylglutarylcarnitine (2)	GLDC	Schlosser et al. Nat Genet. 2020
4-acetamidobutanoate	NAT2	Schlosser et al. Nat Genet. 2020
4-guanidinobutanoate	CASP9	Schlosser et al. Nat Genet. 2020
5-acetylamino-6-amino-3-methyluracil	NAT2	Schlosser et al. Nat Genet. 2020
5-hydroxylysine	SLC7A9	Schlosser et al. Nat Genet. 2020
adenosine 3',5'-cyclic monophosphate (cAMP)	SLC17A1	Schlosser et al. Nat Genet. 2020
adenosine 3',5'-cyclic monophosphate (cAMP)	SLC17A3	Schlosser et al. Nat Genet. 2020
adenosine 3',5'-cyclic monophosphate (cAMP)	SLC17A4	Schlosser et al. Nat Genet. 2020
alpha-hydroxymetoprolol	CYP2D6	Schlosser et al. Nat Genet. 2020
andro steroid monosulfate C19H28O6S (1)*	ZKSCAN5	Schlosser et al. Nat Genet. 2020
beta-citrylglutamate	NAALAD2	Schlosser et al. Nat Genet. 2020
cysteinylglycine	FMO4	Schlosser et al. Nat Genet. 2020
cysteinylglycine disulfide*	DPEP1	Schlosser et al. Nat Genet. 2020
cytidine	CDA	Schlosser et al. Nat Genet. 2020
epiandrosterone sulfate	CYP3A7	Schlosser et al. Nat Genet. 2020
ethylmalonate	ACADS	Schlosser et al. Nat Genet. 2020
ferulic acid 4-sulfate	SLC17A1	Schlosser et al. Nat Genet. 2020
ferulic acid 4-sulfate	SLC17A3	Schlosser et al. Nat Genet. 2020
ferulic acid 4-sulfate	SLC17A4	Schlosser et al. Nat Genet. 2020
gamma-CEHC glucuronide*	CYP4F2	Schlosser et al. Nat Genet. 2020
gamma-glutamyl-epsilon-lysine	GGT1	Schlosser et al. Nat Genet. 2020
gamma-glutamylglycine	GGT1	Schlosser et al. Nat Genet. 2020
gamma-glutamylhistidine	GGT1	Schlosser et al. Nat Genet. 2020
gamma-glutamylleucine	GGT1	Schlosser et al. Nat Genet. 2020
gamma-glutamylphenylalanine	GGT1	Schlosser et al. Nat Genet. 2020
gluconate	ADH1A	Schlosser et al. Nat Genet. 2020
glutamate	DGLUCY	Schlosser et al. Nat Genet. 2020
glyco-beta-muricholate**	CYP3A7	Schlosser et al. Nat Genet. 2020
glycochenodeoxycholate glucuronide (1)	SLCO1B1	Schlosser et al. Nat Genet. 2020
glycocholenate sulfate*	SLCO1B1	Schlosser et al. Nat Genet. 2020
hexanoylglutamine	ACADM	Schlosser et al. Nat Genet. 2020
hexanoylglutamine	SLC17A1	Schlosser et al. Nat Genet. 2020
hexanoylglutamine	SLC17A3	Schlosser et al. Nat Genet. 2020
hexanoylglutamine	SLC17A4	Schlosser et al. Nat Genet. 2020
homocitrulline	NAT8	Schlosser et al. Nat Genet. 2020
imidazole lactate	GOT2	Schlosser et al. Nat Genet. 2020
imidazole lactate	KYAT3	Schlosser et al. Nat Genet. 2020
indoleacetylglutamine	ACSM2A	Schlosser et al. Nat Genet. 2020
indolelactate	SLC17A1	Schlosser et al. Nat Genet. 2020
indolelactate	SLC17A3	Schlosser et al. Nat Genet. 2020
indolelactate	SLC17A4	Schlosser et al. Nat Genet. 2020
inosine	SLC28A2	Schlosser et al. Nat Genet. 2020
isobutyrylcarnitine (C4)	SLC22A1	Schlosser et al. Nat Genet. 2020
isobutyrylglycine	CPS1	Schlosser et al. Nat Genet. 2020
isovalerylglycine	CPS1	Schlosser et al. Nat Genet. 2020
kynurenate	KMO	Schlosser et al. Nat Genet. 2020
kynurenine	SLC6A19	Schlosser et al. Nat Genet. 2020
lysine	SLC7A9	Schlosser et al. Nat Genet. 2020
lysine	BANK1	Schlosser et al. Nat Genet. 2020
mannose	SLC5A9	Schlosser et al. Nat Genet. 2020
methylsuccinate	ACADS	Schlosser et al. Nat Genet. 2020
methylsuccinoylcarnitine	LRP8	Schlosser et al. Nat Genet. 2020
myo-inositol	SLC5A11	Schlosser et al. Nat Genet. 2020
N-acetyl-1-methylhistidine*	NAT8	Schlosser et al. Nat Genet. 2020
N-acetyl-3-methylhistidine*	NAT8	Schlosser et al. Nat Genet. 2020
N-acetyl-aspartyl-glutamate (NAAG)	FOLH1	Schlosser et al. Nat Genet. 2020
N-acetyl-aspartyl-glutamate (NAAG)	TRIM48	Schlosser et al. Nat Genet. 2020
N-acetylarginine	NAT8	Schlosser et al. Nat Genet. 2020
N-acetylasparagine	NAT8	Schlosser et al. Nat Genet. 2020
N-acetylcitrulline	NAT8	Schlosser et al. Nat Genet. 2020
N-acetylglucosamine/N-acetylgalactosamine	C4orf33	Schlosser et al. Nat Genet. 2020
N-acetylglucosamine/N-acetylgalactosamine	UNC93A	Schlosser et al. Nat Genet. 2020
N-acetylglucosaminylasparagine	UNC93A	Schlosser et al. Nat Genet. 2020
N-acetylhistidine	NAT8	Schlosser et al. Nat Genet. 2020
N-acetylkynurenine (2)	NAT8	Schlosser et al. Nat Genet. 2020
N-acetylleucine	NAT8	Schlosser et al. Nat Genet. 2020
N-acetylphenylalanine	ACY3	Schlosser et al. Nat Genet. 2020
N-acetylphenylalanine	NAT8	Schlosser et al. Nat Genet. 2020
N-acetylputrescine	NAT2	Schlosser et al. Nat Genet. 2020
N-acetyltyrosine	ACY3	Schlosser et al. Nat Genet. 2020
N-acetyltyrosine	NAT8	Schlosser et al. Nat Genet. 2020
N-delta-acetylornithine	NAT8	Schlosser et al. Nat Genet. 2020
N-formylanthranilic acid	AFMID	Schlosser et al. Nat Genet. 2020
N-methylpipecolate	PYROXD2	Schlosser et al. Nat Genet. 2020
N2-acetyllysine	NAT8	Schlosser et al. Nat Genet. 2020
O-sulfo-L-tyrosine	ARSA	Schlosser et al. Nat Genet. 2020
phenylalanine	SLC6A19	Schlosser et al. Nat Genet. 2020
phosphoethanolamine	ALPL	Schlosser et al. Nat Genet. 2020
picolinate	DPEP1	Schlosser et al. Nat Genet. 2020
pregnanediol-3-glucuronide	SLC22A10	Schlosser et al. Nat Genet. 2020
pregnenediol disulfate (C21H34O8S2)*	SULT2A1	Schlosser et al. Nat Genet. 2020
prolylglycine	DPEP1	Schlosser et al. Nat Genet. 2020
succinylcarnitine (C4-DC)	LACTB	Schlosser et al. Nat Genet. 2020
succinylcarnitine (C4-DC)	SUCLG2	Schlosser et al. Nat Genet. 2020
tauro-beta-muricholate	ZKSCAN5	Schlosser et al. Nat Genet. 2020
taurocholenate sulfate*	SLCO1B1	Schlosser et al. Nat Genet. 2020
trans-urocanate	HAL	Schlosser et al. Nat Genet. 2020
tryptophan	SLC6A19	Schlosser et al. Nat Genet. 2020
tyrosine	SLC6A19	Schlosser et al. Nat Genet. 2020
X - 12096	AGXT2	Schlosser et al. Nat Genet. 2020
X - 12117	AGXT2	Schlosser et al. Nat Genet. 2020
X - 12125	NAT8	Schlosser et al. Nat Genet. 2020
X - 12707	COMT	Schlosser et al. Nat Genet. 2020
X - 12822	SLC17A1	Schlosser et al. Nat Genet. 2020
X - 12822	SLC17A3	Schlosser et al. Nat Genet. 2020
X - 12822	SLC17A4	Schlosser et al. Nat Genet. 2020
X - 13866	SLC17A1	Schlosser et al. Nat Genet. 2020
X - 13866	SLC17A3	Schlosser et al. Nat Genet. 2020
X - 13866	SLC17A4	Schlosser et al. Nat Genet. 2020
X - 15666	NAT8	Schlosser et al. Nat Genet. 2020
X - 16087	CYP2C8	Schlosser et al. Nat Genet. 2020
X - 19141	TMPRSS11E	Schlosser et al. Nat Genet. 2020
X - 21467	SLCO1B1	Schlosser et al. Nat Genet. 2020
X - 21470	SLCO1B1	Schlosser et al. Nat Genet. 2020
X - 21470	CABP5	Schlosser et al. Nat Genet. 2020
X - 21796	GSTM2	Schlosser et al. Nat Genet. 2020
X - 21829	SLC17A1	Schlosser et al. Nat Genet. 2020
X - 21829	SLC17A3	Schlosser et al. Nat Genet. 2020
X - 21829	SLC17A4	Schlosser et al. Nat Genet. 2020
X - 21842	FMO4	Schlosser et al. Nat Genet. 2020
X - 22162	TTC38	Schlosser et al. Nat Genet. 2020
X - 24546	SLCO1B1	Schlosser et al. Nat Genet. 2020
X - 24736	SLC7A9	Schlosser et al. Nat Genet. 2020
1-methylurate	NAT2	Shin et al. Nat Genet. 2014
1-methylxanthine	NAT2	Shin et al. Nat Genet. 2014
1,5-anhydroglucitol (1,5-AG)	MGAM	Shin et al. Nat Genet. 2014
1,5-anhydroglucitol (1,5-AG)	RAB3GAP1	Shin et al. Nat Genet. 2014
10-undecenoate (11:1n1)	CYP4A11	Shin et al. Nat Genet. 2014
2-aminobutyrate	PPM1K	Shin et al. Nat Genet. 2014
2-aminobutyrate	SLC1A4	Shin et al. Nat Genet. 2014
3-(4-hydroxyphenyl)lactate	CCDC57	Shin et al. Nat Genet. 2014
3-methyl-2-oxovalerate	PPM1K	Shin et al. Nat Genet. 2014
3-phenylpropionate (hydrocinnamate)	ACSM5	Shin et al. Nat Genet. 2014
4-acetamidobutanoate	NAT2	Shin et al. Nat Genet. 2014
5-oxoproline	OPLAH	Shin et al. Nat Genet. 2014
5alpha-androstan-3beta,17beta-diol disulfate	CYP3A5	Shin et al. Nat Genet. 2014
5alpha-androstan-3beta,17beta-diol disulfate	SULT2A1	Shin et al. Nat Genet. 2014
5alpha-androstan-3beta,17beta-diol disulfate	ZCWPW1	Shin et al. Nat Genet. 2014
adrenate (22:4n6)	FADS1	Shin et al. Nat Genet. 2014
alanine	GCKR	Shin et al. Nat Genet. 2014
alpha-hydroxyisovalerate	HAO2	Shin et al. Nat Genet. 2014
alpha-hydroxyisovalerate	HPS5	Shin et al. Nat Genet. 2014
androsterone sulfate	CYP3A5	Shin et al. Nat Genet. 2014
androsterone sulfate	SULT2A1	Shin et al. Nat Genet. 2014
androsterone sulfate	ZCWPW1	Shin et al. Nat Genet. 2014
arachidonate (20:4n6)	FADS1	Shin et al. Nat Genet. 2014
asparagine	ASPG	Shin et al. Nat Genet. 2014
betaine	BHMT	Shin et al. Nat Genet. 2014
betaine	SLC6A12	Shin et al. Nat Genet. 2014
betaine	CBS	Shin et al. Nat Genet. 2014
betaine	CPS1	Shin et al. Nat Genet. 2014
bilirubin (E,E)*	UGT1A1	Shin et al. Nat Genet. 2014
bilirubin (E,Z or Z,E)*	UGT1A1	Shin et al. Nat Genet. 2014
bilirubin (Z,Z)	UGT1A1	Shin et al. Nat Genet. 2014
biliverdin	UGT1A1	Shin et al. Nat Genet. 2014
bradykinin, des-arg(9)	KLKB1	Shin et al. Nat Genet. 2014
bradykinin, des-arg(9)	KNG1	Shin et al. Nat Genet. 2014
caffeine	AHR	Shin et al. Nat Genet. 2014
carnitine	ALX3	Shin et al. Nat Genet. 2014
carnitine	PEX5L	Shin et al. Nat Genet. 2014
carnitine	SLC16A9	Shin et al. Nat Genet. 2014
carnitine	SLC22A4	Shin et al. Nat Genet. 2014
citrate	ANKH	Shin et al. Nat Genet. 2014
citrate	SLC13A5	Shin et al. Nat Genet. 2014
citrulline	ALDH18A1	Shin et al. Nat Genet. 2014
creatine	CPS1	Shin et al. Nat Genet. 2014
cysteine-glutathione disulfide	GGT1	Shin et al. Nat Genet. 2014
dihomo-linolenate (20:3n3 or n6)	FADS1	Shin et al. Nat Genet. 2014
dihomo-linolenate (20:3n3 or n6)	PDXDC1	Shin et al. Nat Genet. 2014
docosapentaenoate (n3 DPA; 22:5n3)	FADS1	Shin et al. Nat Genet. 2014
eicosapentaenoate (EPA; 20:5n3)	FADS1	Shin et al. Nat Genet. 2014
epiandrosterone sulfate	CYP3A5	Shin et al. Nat Genet. 2014
epiandrosterone sulfate	ZCWPW1	Shin et al. Nat Genet. 2014
erythritol	DMBX1	Shin et al. Nat Genet. 2014
erythritol	NASP	Shin et al. Nat Genet. 2014
erythronate*	TKT	Shin et al. Nat Genet. 2014
gamma-glutamylglutamine	GLS2	Shin et al. Nat Genet. 2014
glutamine	GLS2	Shin et al. Nat Genet. 2014
glycine	CPS1	Shin et al. Nat Genet. 2014
histidine	SLC2A9	Shin et al. Nat Genet. 2014
homocitrulline	SLC7A9	Shin et al. Nat Genet. 2014
homostachydrine*	SLC22A4	Shin et al. Nat Genet. 2014
HWESASXX*	ANPEP	Shin et al. Nat Genet. 2014
hypoxanthine	GMPR	Shin et al. Nat Genet. 2014
indolelactate	CCBL1	Shin et al. Nat Genet. 2014
indolepropionate	ACSM2A	Shin et al. Nat Genet. 2014
inosine	NT5E	Shin et al. Nat Genet. 2014
kynurenine	SH2B3	Shin et al. Nat Genet. 2014
kynurenine	SLC7A5	Shin et al. Nat Genet. 2014
leucine	PPM1K	Shin et al. Nat Genet. 2014
lysine	SLC7A6	Shin et al. Nat Genet. 2014
mannose	GCKR	Shin et al. Nat Genet. 2014
margarate (17:0)	SCD	Shin et al. Nat Genet. 2014
myo-inositol	ISYNA1	Shin et al. Nat Genet. 2014
myo-inositol	SLC5A11	Shin et al. Nat Genet. 2014
myristoleate (14:1n5)	SCD	Shin et al. Nat Genet. 2014
N-acetylglycine	CPS1	Shin et al. Nat Genet. 2014
palmitoleate (16:1n7)	SCD	Shin et al. Nat Genet. 2014
pantothenate	SLC5A6	Shin et al. Nat Genet. 2014
phenylalanine	PAH	Shin et al. Nat Genet. 2014
phenyllactate (PLA)	GOT2	Shin et al. Nat Genet. 2014
proline	PRODH	Shin et al. Nat Genet. 2014
pyroglutamine*	CPS1	Shin et al. Nat Genet. 2014
pyroglutamine*	SLC6A13	Shin et al. Nat Genet. 2014
pyroglutamine*	SLC6A20	Shin et al. Nat Genet. 2014
serine	CPS1	Shin et al. Nat Genet. 2014
serine	PHGDH	Shin et al. Nat Genet. 2014
serine	PSPH	Shin et al. Nat Genet. 2014
stearate (18:0)	SCD	Shin et al. Nat Genet. 2014
stearidonate (18:4n3)	FADS1	Shin et al. Nat Genet. 2014
tryptophan	SLC16A10	Shin et al. Nat Genet. 2014
tryptophan	TDO2	Shin et al. Nat Genet. 2014
tyrosine	SLC16A10	Shin et al. Nat Genet. 2014
urate	SLC2A9	Shin et al. Nat Genet. 2014
uridine	TYMP	Shin et al. Nat Genet. 2014
valine	PPM1K	Shin et al. Nat Genet. 2014
5-oxoproline	OPLAH	Suhre et al. Nature. 2011
bradykinin, des-arg(9)	KLKB1	Suhre et al. Nature. 2011
carnitine	SLC16A9	Suhre et al. Nature. 2011
serine	PHGDH	Suhre et al. Nature. 2011
1-(1-enyl-oleoyl)-GPC (P-18:1)*	FADS1	Surendran et al. In Press
1-(1-enyl-oleoyl)-GPC (P-18:1)*	FADS2	Surendran et al. In Press
1-(1-enyl-oleoyl)-GPC (P-18:1)*	SLC22A10	Surendran et al. In Press
1-(1-enyl-oleoyl)-GPC (P-18:1)*	SLC22A24	Surendran et al. In Press
1-(1-enyl-oleoyl)-GPC (P-18:1)*	SLC22A25	Surendran et al. In Press
1-(1-enyl-oleoyl)-GPC (P-18:1)*	SLC22A9	Surendran et al. In Press
1-(1-enyl-palmitoyl)-2-arachidonoyl-GPC (P-16:0/20:4)*	CETP	Surendran et al. In Press
1-(1-enyl-palmitoyl)-2-arachidonoyl-GPC (P-16:0/20:4)*	FADS1	Surendran et al. In Press
1-(1-enyl-palmitoyl)-2-arachidonoyl-GPC (P-16:0/20:4)*	FADS2	Surendran et al. In Press
1-(1-enyl-palmitoyl)-2-arachidonoyl-GPC (P-16:0/20:4)*	LPCAT3	Surendran et al. In Press
1-(1-enyl-palmitoyl)-2-arachidonoyl-GPC (P-16:0/20:4)*	SLC22A10	Surendran et al. In Press
1-(1-enyl-palmitoyl)-2-arachidonoyl-GPC (P-16:0/20:4)*	SLC22A24	Surendran et al. In Press
1-(1-enyl-palmitoyl)-2-arachidonoyl-GPC (P-16:0/20:4)*	SLC22A25	Surendran et al. In Press
1-(1-enyl-palmitoyl)-2-arachidonoyl-GPC (P-16:0/20:4)*	SLC22A9	Surendran et al. In Press
1-(1-enyl-palmitoyl)-2-arachidonoyl-GPE (P-16:0/20:4)*	FADS1	Surendran et al. In Press
1-(1-enyl-palmitoyl)-2-arachidonoyl-GPE (P-16:0/20:4)*	FADS2	Surendran et al. In Press
1-(1-enyl-palmitoyl)-2-arachidonoyl-GPE (P-16:0/20:4)*	SLC22A10	Surendran et al. In Press
1-(1-enyl-palmitoyl)-2-arachidonoyl-GPE (P-16:0/20:4)*	SLC22A24	Surendran et al. In Press
1-(1-enyl-palmitoyl)-2-arachidonoyl-GPE (P-16:0/20:4)*	SLC22A25	Surendran et al. In Press
1-(1-enyl-palmitoyl)-2-arachidonoyl-GPE (P-16:0/20:4)*	SLC22A9	Surendran et al. In Press
1-(1-enyl-palmitoyl)-2-arachidonoyl-GPE (P-16:0/20:4)*	TMEM86B	Surendran et al. In Press
1-(1-enyl-palmitoyl)-2-docosahexaenoyl-GPC (P-16:0/22:6)*	ELOVL2	Surendran et al. In Press
1-(1-enyl-palmitoyl)-2-docosahexaenoyl-GPC (P-16:0/22:6)*	FADS1	Surendran et al. In Press
1-(1-enyl-palmitoyl)-2-docosahexaenoyl-GPC (P-16:0/22:6)*	FADS2	Surendran et al. In Press
1-(1-enyl-palmitoyl)-2-docosahexaenoyl-GPC (P-16:0/22:6)*	SLC22A10	Surendran et al. In Press
1-(1-enyl-palmitoyl)-2-docosahexaenoyl-GPC (P-16:0/22:6)*	SLC22A24	Surendran et al. In Press
1-(1-enyl-palmitoyl)-2-docosahexaenoyl-GPC (P-16:0/22:6)*	SLC22A25	Surendran et al. In Press
1-(1-enyl-palmitoyl)-2-docosahexaenoyl-GPC (P-16:0/22:6)*	SLC22A9	Surendran et al. In Press
1-(1-enyl-palmitoyl)-2-docosahexaenoyl-GPE (P-16:0/22:6)*	ELOVL2	Surendran et al. In Press
1-(1-enyl-palmitoyl)-2-docosahexaenoyl-GPE (P-16:0/22:6)*	FADS1	Surendran et al. In Press
1-(1-enyl-palmitoyl)-2-docosahexaenoyl-GPE (P-16:0/22:6)*	FADS2	Surendran et al. In Press
1-(1-enyl-palmitoyl)-2-docosahexaenoyl-GPE (P-16:0/22:6)*	GDPD1	Surendran et al. In Press
1-(1-enyl-palmitoyl)-2-docosahexaenoyl-GPE (P-16:0/22:6)*	PNLIPRP2	Surendran et al. In Press
1-(1-enyl-palmitoyl)-2-docosahexaenoyl-GPE (P-16:0/22:6)*	SLC22A10	Surendran et al. In Press
1-(1-enyl-palmitoyl)-2-docosahexaenoyl-GPE (P-16:0/22:6)*	SLC22A24	Surendran et al. In Press
1-(1-enyl-palmitoyl)-2-docosahexaenoyl-GPE (P-16:0/22:6)*	SLC22A25	Surendran et al. In Press
1-(1-enyl-palmitoyl)-2-docosahexaenoyl-GPE (P-16:0/22:6)*	SLC22A9	Surendran et al. In Press
1-(1-enyl-palmitoyl)-2-linoleoyl-GPC (P-16:0/18:2)*	CETP	Surendran et al. In Press
1-(1-enyl-palmitoyl)-2-linoleoyl-GPC (P-16:0/18:2)*	LIPC	Surendran et al. In Press
1-(1-enyl-palmitoyl)-2-linoleoyl-GPC (P-16:0/18:2)*	LPL	Surendran et al. In Press
1-(1-enyl-palmitoyl)-2-linoleoyl-GPE (P-16:0/18:2)*	SLC22A25	Surendran et al. In Press
1-(1-enyl-palmitoyl)-2-linoleoyl-GPE (P-16:0/18:2)*	FADS1	Surendran et al. In Press
1-(1-enyl-palmitoyl)-2-linoleoyl-GPE (P-16:0/18:2)*	FADS2	Surendran et al. In Press
1-(1-enyl-palmitoyl)-2-linoleoyl-GPE (P-16:0/18:2)*	SLC22A10	Surendran et al. In Press
1-(1-enyl-palmitoyl)-2-linoleoyl-GPE (P-16:0/18:2)*	SLC22A24	Surendran et al. In Press
1-(1-enyl-palmitoyl)-2-linoleoyl-GPE (P-16:0/18:2)*	SLC22A9	Surendran et al. In Press
1-(1-enyl-palmitoyl)-2-linoleoyl-GPE (P-16:0/18:2)*	TMEM86B	Surendran et al. In Press
1-(1-enyl-palmitoyl)-2-myristoyl-GPC (P-16:0/14:0)*	CETP	Surendran et al. In Press
1-(1-enyl-palmitoyl)-2-myristoyl-GPC (P-16:0/14:0)*	FADS1	Surendran et al. In Press
1-(1-enyl-palmitoyl)-2-myristoyl-GPC (P-16:0/14:0)*	FADS2	Surendran et al. In Press
1-(1-enyl-palmitoyl)-2-myristoyl-GPC (P-16:0/14:0)*	SLC22A10	Surendran et al. In Press
1-(1-enyl-palmitoyl)-2-myristoyl-GPC (P-16:0/14:0)*	SLC22A24	Surendran et al. In Press
1-(1-enyl-palmitoyl)-2-myristoyl-GPC (P-16:0/14:0)*	SLC22A25	Surendran et al. In Press
1-(1-enyl-palmitoyl)-2-myristoyl-GPC (P-16:0/14:0)*	SLC22A9	Surendran et al. In Press
1-(1-enyl-palmitoyl)-2-oleoyl-GPC (P-16:0/18:1)*	ATPA10	Surendran et al. In Press
1-(1-enyl-palmitoyl)-2-oleoyl-GPC (P-16:0/18:1)*	CETP	Surendran et al. In Press
1-(1-enyl-palmitoyl)-2-oleoyl-GPC (P-16:0/18:1)*	FADS1	Surendran et al. In Press
1-(1-enyl-palmitoyl)-2-oleoyl-GPC (P-16:0/18:1)*	FADS2	Surendran et al. In Press
1-(1-enyl-palmitoyl)-2-oleoyl-GPC (P-16:0/18:1)*	LIPC	Surendran et al. In Press
1-(1-enyl-palmitoyl)-2-oleoyl-GPC (P-16:0/18:1)*	LPL	Surendran et al. In Press
1-(1-enyl-palmitoyl)-2-oleoyl-GPC (P-16:0/18:1)*	SLC22A10	Surendran et al. In Press
1-(1-enyl-palmitoyl)-2-oleoyl-GPC (P-16:0/18:1)*	SLC22A24	Surendran et al. In Press
1-(1-enyl-palmitoyl)-2-oleoyl-GPC (P-16:0/18:1)*	SLC22A25	Surendran et al. In Press
1-(1-enyl-palmitoyl)-2-oleoyl-GPC (P-16:0/18:1)*	SLC22A9	Surendran et al. In Press
1-(1-enyl-palmitoyl)-2-oleoyl-GPE (P-16:0/18:1)*	GDPD1	Surendran et al. In Press
1-(1-enyl-palmitoyl)-2-oleoyl-GPE (P-16:0/18:1)*	LIPC	Surendran et al. In Press
1-(1-enyl-palmitoyl)-2-oleoyl-GPE (P-16:0/18:1)*	TMEM86B	Surendran et al. In Press
1-(1-enyl-palmitoyl)-2-palmitoleoyl-GPC (P-16:0/16:1)*	ABCC2	Surendran et al. In Press
1-(1-enyl-palmitoyl)-2-palmitoleoyl-GPC (P-16:0/16:1)*	CETP	Surendran et al. In Press
1-(1-enyl-palmitoyl)-2-palmitoleoyl-GPC (P-16:0/16:1)*	FADS1	Surendran et al. In Press
1-(1-enyl-palmitoyl)-2-palmitoleoyl-GPC (P-16:0/16:1)*	FADS2	Surendran et al. In Press
1-(1-enyl-palmitoyl)-2-palmitoleoyl-GPC (P-16:0/16:1)*	LIPC	Surendran et al. In Press
1-(1-enyl-palmitoyl)-2-palmitoleoyl-GPC (P-16:0/16:1)*	PNPLA7	Surendran et al. In Press
1-(1-enyl-palmitoyl)-2-palmitoleoyl-GPC (P-16:0/16:1)*	SCD	Surendran et al. In Press
1-(1-enyl-palmitoyl)-2-palmitoleoyl-GPC (P-16:0/16:1)*	SLC22A10	Surendran et al. In Press
1-(1-enyl-palmitoyl)-2-palmitoleoyl-GPC (P-16:0/16:1)*	SLC22A24	Surendran et al. In Press
1-(1-enyl-palmitoyl)-2-palmitoleoyl-GPC (P-16:0/16:1)*	SLC22A25	Surendran et al. In Press
1-(1-enyl-palmitoyl)-2-palmitoleoyl-GPC (P-16:0/16:1)*	SLC22A9	Surendran et al. In Press
1-(1-enyl-palmitoyl)-2-palmitoyl-GPC (P-16:0/16:0)*	CETP	Surendran et al. In Press
1-(1-enyl-palmitoyl)-2-palmitoyl-GPC (P-16:0/16:0)*	FADS1	Surendran et al. In Press
1-(1-enyl-palmitoyl)-2-palmitoyl-GPC (P-16:0/16:0)*	FADS2	Surendran et al. In Press
1-(1-enyl-palmitoyl)-2-palmitoyl-GPC (P-16:0/16:0)*	LIPC	Surendran et al. In Press
1-(1-enyl-palmitoyl)-2-palmitoyl-GPC (P-16:0/16:0)*	SLC22A10	Surendran et al. In Press
1-(1-enyl-palmitoyl)-2-palmitoyl-GPC (P-16:0/16:0)*	SLC22A24	Surendran et al. In Press
1-(1-enyl-palmitoyl)-2-palmitoyl-GPC (P-16:0/16:0)*	SLC22A25	Surendran et al. In Press
1-(1-enyl-palmitoyl)-2-palmitoyl-GPC (P-16:0/16:0)*	SLC22A9	Surendran et al. In Press
1-(1-enyl-palmitoyl)-GPC (P-16:0)*	FADS1	Surendran et al. In Press
1-(1-enyl-palmitoyl)-GPC (P-16:0)*	FADS2	Surendran et al. In Press
1-(1-enyl-palmitoyl)-GPC (P-16:0)*	SLC22A10	Surendran et al. In Press
1-(1-enyl-palmitoyl)-GPC (P-16:0)*	SLC22A24	Surendran et al. In Press
1-(1-enyl-palmitoyl)-GPC (P-16:0)*	SLC22A25	Surendran et al. In Press
1-(1-enyl-palmitoyl)-GPC (P-16:0)*	SLC22A9	Surendran et al. In Press
1-(1-enyl-palmitoyl)-GPE (P-16:0)*	TMEM86B	Surendran et al. In Press
1-(1-enyl-stearoyl)-2-arachidonoyl-GPC (P-18:0/20:4)	ABCC2	Surendran et al. In Press
1-(1-enyl-stearoyl)-2-arachidonoyl-GPC (P-18:0/20:4)	FADS1	Surendran et al. In Press
1-(1-enyl-stearoyl)-2-arachidonoyl-GPC (P-18:0/20:4)	FADS2	Surendran et al. In Press
1-(1-enyl-stearoyl)-2-arachidonoyl-GPC (P-18:0/20:4)	LPCAT3	Surendran et al. In Press
1-(1-enyl-stearoyl)-2-arachidonoyl-GPC (P-18:0/20:4)	SCD	Surendran et al. In Press
1-(1-enyl-stearoyl)-2-arachidonoyl-GPC (P-18:0/20:4)	SLC22A10	Surendran et al. In Press
1-(1-enyl-stearoyl)-2-arachidonoyl-GPC (P-18:0/20:4)	SLC22A24	Surendran et al. In Press
1-(1-enyl-stearoyl)-2-arachidonoyl-GPC (P-18:0/20:4)	SLC22A25	Surendran et al. In Press
1-(1-enyl-stearoyl)-2-arachidonoyl-GPC (P-18:0/20:4)	SLC22A9	Surendran et al. In Press
1-(1-enyl-stearoyl)-2-arachidonoyl-GPE (P-18:0/20:4)*	FADS1	Surendran et al. In Press
1-(1-enyl-stearoyl)-2-arachidonoyl-GPE (P-18:0/20:4)*	FADS2	Surendran et al. In Press
1-(1-enyl-stearoyl)-2-arachidonoyl-GPE (P-18:0/20:4)*	SLC22A10	Surendran et al. In Press
1-(1-enyl-stearoyl)-2-arachidonoyl-GPE (P-18:0/20:4)*	SLC22A24	Surendran et al. In Press
1-(1-enyl-stearoyl)-2-arachidonoyl-GPE (P-18:0/20:4)*	SLC22A25	Surendran et al. In Press
1-(1-enyl-stearoyl)-2-arachidonoyl-GPE (P-18:0/20:4)*	SLC22A9	Surendran et al. In Press
1-(1-enyl-stearoyl)-2-arachidonoyl-GPE (P-18:0/20:4)*	TMEM86B	Surendran et al. In Press
1-(1-enyl-stearoyl)-2-docosahexaenoyl-GPC (P-18:0/22:6)*	ELOVL2	Surendran et al. In Press
1-(1-enyl-stearoyl)-2-docosahexaenoyl-GPC (P-18:0/22:6)*	FADS1	Surendran et al. In Press
1-(1-enyl-stearoyl)-2-docosahexaenoyl-GPC (P-18:0/22:6)*	FADS2	Surendran et al. In Press
1-(1-enyl-stearoyl)-2-docosahexaenoyl-GPC (P-18:0/22:6)*	SLC22A10	Surendran et al. In Press
1-(1-enyl-stearoyl)-2-docosahexaenoyl-GPC (P-18:0/22:6)*	SLC22A24	Surendran et al. In Press
1-(1-enyl-stearoyl)-2-docosahexaenoyl-GPC (P-18:0/22:6)*	SLC22A25	Surendran et al. In Press
1-(1-enyl-stearoyl)-2-docosahexaenoyl-GPC (P-18:0/22:6)*	SLC22A9	Surendran et al. In Press
1-(1-enyl-stearoyl)-2-docosahexaenoyl-GPE (P-18:0/22:6)*	ELOVL2	Surendran et al. In Press
1-(1-enyl-stearoyl)-2-docosahexaenoyl-GPE (P-18:0/22:6)*	PNLIPRP2	Surendran et al. In Press
1-(1-enyl-stearoyl)-2-docosahexaenoyl-GPE (P-18:0/22:6)*	TMEM86B	Surendran et al. In Press
1-(1-enyl-stearoyl)-2-linoleoyl-GPC (P-18:0/18:2)*	CETP	Surendran et al. In Press
1-(1-enyl-stearoyl)-2-linoleoyl-GPE (P-18:0/18:2)*	SLC22A25	Surendran et al. In Press
1-(1-enyl-stearoyl)-2-linoleoyl-GPE (P-18:0/18:2)*	APOC1	Surendran et al. In Press
1-(1-enyl-stearoyl)-2-linoleoyl-GPE (P-18:0/18:2)*	APOC2	Surendran et al. In Press
1-(1-enyl-stearoyl)-2-linoleoyl-GPE (P-18:0/18:2)*	APOC4	Surendran et al. In Press
1-(1-enyl-stearoyl)-2-linoleoyl-GPE (P-18:0/18:2)*	APOE	Surendran et al. In Press
1-(1-enyl-stearoyl)-2-linoleoyl-GPE (P-18:0/18:2)*	FADS1	Surendran et al. In Press
1-(1-enyl-stearoyl)-2-linoleoyl-GPE (P-18:0/18:2)*	FADS2	Surendran et al. In Press
1-(1-enyl-stearoyl)-2-linoleoyl-GPE (P-18:0/18:2)*	LIPC	Surendran et al. In Press
1-(1-enyl-stearoyl)-2-linoleoyl-GPE (P-18:0/18:2)*	SLC22A10	Surendran et al. In Press
1-(1-enyl-stearoyl)-2-linoleoyl-GPE (P-18:0/18:2)*	SLC22A24	Surendran et al. In Press
1-(1-enyl-stearoyl)-2-linoleoyl-GPE (P-18:0/18:2)*	SLC22A9	Surendran et al. In Press
1-(1-enyl-stearoyl)-2-oleoyl-GPC (P-18:0/18:1)	ABCC2	Surendran et al. In Press
1-(1-enyl-stearoyl)-2-oleoyl-GPC (P-18:0/18:1)	ATPA10	Surendran et al. In Press
1-(1-enyl-stearoyl)-2-oleoyl-GPC (P-18:0/18:1)	CETP	Surendran et al. In Press
1-(1-enyl-stearoyl)-2-oleoyl-GPC (P-18:0/18:1)	PEMT	Surendran et al. In Press
1-(1-enyl-stearoyl)-2-oleoyl-GPC (P-18:0/18:1)	SCD	Surendran et al. In Press
1-(1-enyl-stearoyl)-GPE (P-18:0)*	FADS2	Surendran et al. In Press
1-(1-enyl-stearoyl)-GPE (P-18:0)*	FADS1	Surendran et al. In Press
1-(1-enyl-stearoyl)-GPE (P-18:0)*	SLC22A10	Surendran et al. In Press
1-(1-enyl-stearoyl)-GPE (P-18:0)*	SLC22A24	Surendran et al. In Press
1-(1-enyl-stearoyl)-GPE (P-18:0)*	SLC22A25	Surendran et al. In Press
1-(1-enyl-stearoyl)-GPE (P-18:0)*	SLC22A9	Surendran et al. In Press
1-adrenoyl-GPC (22:4)*	AGPAT2	Surendran et al. In Press
1-adrenoyl-GPC (22:4)*	FADS1	Surendran et al. In Press
1-adrenoyl-GPC (22:4)*	FADS2	Surendran et al. In Press
1-adrenoyl-GPC (22:4)*	GCKR	Surendran et al. In Press
1-adrenoyl-GPC (22:4)*	SLC22A10	Surendran et al. In Press
1-adrenoyl-GPC (22:4)*	SLC22A24	Surendran et al. In Press
1-adrenoyl-GPC (22:4)*	SLC22A25	Surendran et al. In Press
1-adrenoyl-GPC (22:4)*	SLC22A9	Surendran et al. In Press
1-adrenoyl-GPC (22:4)*	SLC5A6	Surendran et al. In Press
1-arachidonoyl-GPA (20:4)	FADS1	Surendran et al. In Press
1-arachidonoyl-GPA (20:4)	FADS2	Surendran et al. In Press
1-arachidonoyl-GPA (20:4)	SLC22A10	Surendran et al. In Press
1-arachidonoyl-GPA (20:4)	SLC22A24	Surendran et al. In Press
1-arachidonoyl-GPA (20:4)	SLC22A25	Surendran et al. In Press
1-arachidonoyl-GPA (20:4)	SLC22A9	Surendran et al. In Press
1-arachidonoyl-GPC (20:4n6)*	DGAT2	Surendran et al. In Press
1-arachidonoyl-GPC (20:4n6)*	FADS1	Surendran et al. In Press
1-arachidonoyl-GPC (20:4n6)*	FADS2	Surendran et al. In Press
1-arachidonoyl-GPC (20:4n6)*	MOGAT2	Surendran et al. In Press
1-arachidonoyl-GPC (20:4n6)*	SLC22A10	Surendran et al. In Press
1-arachidonoyl-GPC (20:4n6)*	SLC22A24	Surendran et al. In Press
1-arachidonoyl-GPC (20:4n6)*	SLC22A25	Surendran et al. In Press
1-arachidonoyl-GPC (20:4n6)*	SLC22A9	Surendran et al. In Press
1-arachidonoyl-GPE (20:4n6)*	FADS1	Surendran et al. In Press
1-arachidonoyl-GPE (20:4n6)*	FADS2	Surendran et al. In Press
1-arachidonoyl-GPE (20:4n6)*	GCKR	Surendran et al. In Press
1-arachidonoyl-GPE (20:4n6)*	LIPC	Surendran et al. In Press
1-arachidonoyl-GPE (20:4n6)*	MFSD2A	Surendran et al. In Press
1-arachidonoyl-GPE (20:4n6)*	SLC22A10	Surendran et al. In Press
1-arachidonoyl-GPE (20:4n6)*	SLC22A24	Surendran et al. In Press
1-arachidonoyl-GPE (20:4n6)*	SLC22A25	Surendran et al. In Press
1-arachidonoyl-GPE (20:4n6)*	SLC22A9	Surendran et al. In Press
1-arachidonoyl-GPE (20:4n6)*	SLC5A6	Surendran et al. In Press
1-arachidonoyl-GPE (20:4n6)*	SLCO1A2	Surendran et al. In Press
1-arachidonoyl-GPE (20:4n6)*	SLCO1B1	Surendran et al. In Press
1-arachidonoyl-GPE (20:4n6)*	SLCO1B3	Surendran et al. In Press
1-arachidonoyl-GPI (20:4)*	FADS1	Surendran et al. In Press
1-arachidonoyl-GPI (20:4)*	FADS2	Surendran et al. In Press
1-arachidonoyl-GPI (20:4)*	MBOAT7	Surendran et al. In Press
1-arachidonoyl-GPI (20:4)*	SLC22A10	Surendran et al. In Press
1-arachidonoyl-GPI (20:4)*	SLC22A24	Surendran et al. In Press
1-arachidonoyl-GPI (20:4)*	SLC22A25	Surendran et al. In Press
1-arachidonoyl-GPI (20:4)*	SLC22A9	Surendran et al. In Press
1-arachidonoyl-GPI (20:4)*	SLCO1A2	Surendran et al. In Press
1-arachidonoyl-GPI (20:4)*	SLCO1B1	Surendran et al. In Press
1-arachidonoyl-GPI (20:4)*	SLCO1B3	Surendran et al. In Press
1-arachidonylglycerol (20:4)	FADS1	Surendran et al. In Press
1-arachidonylglycerol (20:4)	FADS2	Surendran et al. In Press
1-arachidonylglycerol (20:4)	SLC22A10	Surendran et al. In Press
1-arachidonylglycerol (20:4)	SLC22A24	Surendran et al. In Press
1-arachidonylglycerol (20:4)	SLC22A25	Surendran et al. In Press
1-arachidonylglycerol (20:4)	SLC22A9	Surendran et al. In Press
1-arachidoyl-GPC (20:0)	APOC1	Surendran et al. In Press
1-arachidoyl-GPC (20:0)	APOC2	Surendran et al. In Press
1-arachidoyl-GPC (20:0)	APOC4	Surendran et al. In Press
1-arachidoyl-GPC (20:0)	APOE	Surendran et al. In Press
1-arachidoyl-GPC (20:0)	ELOVL7	Surendran et al. In Press
1-dihomo-linolenoyl-GPC (20:3n3 or 6)*	ABCC1	Surendran et al. In Press
1-dihomo-linolenoyl-GPC (20:3n3 or 6)*	DGAT2	Surendran et al. In Press
1-dihomo-linolenoyl-GPC (20:3n3 or 6)*	FADS1	Surendran et al. In Press
1-dihomo-linolenoyl-GPC (20:3n3 or 6)*	FADS2	Surendran et al. In Press
1-dihomo-linolenoyl-GPC (20:3n3 or 6)*	GCKR	Surendran et al. In Press
1-dihomo-linolenoyl-GPC (20:3n3 or 6)*	MOGAT2	Surendran et al. In Press
1-dihomo-linolenoyl-GPC (20:3n3 or 6)*	PLA2G10	Surendran et al. In Press
1-dihomo-linolenoyl-GPC (20:3n3 or 6)*	SLC22A10	Surendran et al. In Press
1-dihomo-linolenoyl-GPC (20:3n3 or 6)*	SLC22A24	Surendran et al. In Press
1-dihomo-linolenoyl-GPC (20:3n3 or 6)*	SLC22A25	Surendran et al. In Press
1-dihomo-linolenoyl-GPC (20:3n3 or 6)*	SLC22A9	Surendran et al. In Press
1-dihomo-linolenoyl-GPC (20:3n3 or 6)*	SLC5A6	Surendran et al. In Press
1-dihomo-linolenoyl-GPE (20:3n3 or 6)*	ABCC1	Surendran et al. In Press
1-dihomo-linolenoyl-GPE (20:3n3 or 6)*	FADS1	Surendran et al. In Press
1-dihomo-linolenoyl-GPE (20:3n3 or 6)*	FADS2	Surendran et al. In Press
1-dihomo-linolenoyl-GPE (20:3n3 or 6)*	GCKR	Surendran et al. In Press
1-dihomo-linolenoyl-GPE (20:3n3 or 6)*	LIPC	Surendran et al. In Press
1-dihomo-linolenoyl-GPE (20:3n3 or 6)*	PLA2G10	Surendran et al. In Press
1-dihomo-linolenoyl-GPE (20:3n3 or 6)*	SLC22A10	Surendran et al. In Press
1-dihomo-linolenoyl-GPE (20:3n3 or 6)*	SLC22A24	Surendran et al. In Press
1-dihomo-linolenoyl-GPE (20:3n3 or 6)*	SLC22A25	Surendran et al. In Press
1-dihomo-linolenoyl-GPE (20:3n3 or 6)*	SLC22A9	Surendran et al. In Press
1-dihomo-linolenoyl-GPE (20:3n3 or 6)*	SLC5A6	Surendran et al. In Press
1-dihomo-linolenoyl-GPE (20:3n3 or 6)*	SLCO1A2	Surendran et al. In Press
1-dihomo-linolenoyl-GPE (20:3n3 or 6)*	SLCO1B1	Surendran et al. In Press
1-dihomo-linolenoyl-GPE (20:3n3 or 6)*	SLCO1B3	Surendran et al. In Press
1-dihomo-linoleoyl-GPC (20:2)*	ABCC1	Surendran et al. In Press
1-dihomo-linoleoyl-GPC (20:2)*	DGAT2	Surendran et al. In Press
1-dihomo-linoleoyl-GPC (20:2)*	FADS1	Surendran et al. In Press
1-dihomo-linoleoyl-GPC (20:2)*	FADS2	Surendran et al. In Press
1-dihomo-linoleoyl-GPC (20:2)*	GCKR	Surendran et al. In Press
1-dihomo-linoleoyl-GPC (20:2)*	MOGAT2	Surendran et al. In Press
1-dihomo-linoleoyl-GPC (20:2)*	PLA2G10	Surendran et al. In Press
1-dihomo-linoleoyl-GPC (20:2)*	SLC22A10	Surendran et al. In Press
1-dihomo-linoleoyl-GPC (20:2)*	SLC22A24	Surendran et al. In Press
1-dihomo-linoleoyl-GPC (20:2)*	SLC22A25	Surendran et al. In Press
1-dihomo-linoleoyl-GPC (20:2)*	SLC22A9	Surendran et al. In Press
1-dihomo-linoleoyl-GPC (20:2)*	SLC5A6	Surendran et al. In Press
1-dihomo-linoleoyl-GPC (20:2)*	TM6SF2	Surendran et al. In Press
1-docosahexaenoyl-GPC (22:6)*	DGAT2	Surendran et al. In Press
1-docosahexaenoyl-GPC (22:6)*	ELOVL2	Surendran et al. In Press
1-docosahexaenoyl-GPC (22:6)*	FADS1	Surendran et al. In Press
1-docosahexaenoyl-GPC (22:6)*	FADS2	Surendran et al. In Press
1-docosahexaenoyl-GPC (22:6)*	GCKR	Surendran et al. In Press
1-docosahexaenoyl-GPC (22:6)*	MOGAT2	Surendran et al. In Press
1-docosahexaenoyl-GPC (22:6)*	SLC22A10	Surendran et al. In Press
1-docosahexaenoyl-GPC (22:6)*	SLC22A24	Surendran et al. In Press
1-docosahexaenoyl-GPC (22:6)*	SLC22A25	Surendran et al. In Press
1-docosahexaenoyl-GPC (22:6)*	SLC22A9	Surendran et al. In Press
1-docosahexaenoyl-GPC (22:6)*	SLC5A6	Surendran et al. In Press
1-docosahexaenoyl-GPE (22:6)*	ELOVL2	Surendran et al. In Press
1-docosahexaenoyl-GPE (22:6)*	GCKR	Surendran et al. In Press
1-docosahexaenoyl-GPE (22:6)*	LIPC	Surendran et al. In Press
1-docosahexaenoyl-GPE (22:6)*	MFSD2A	Surendran et al. In Press
1-docosahexaenoyl-GPE (22:6)*	SLC5A6	Surendran et al. In Press
1-docosahexaenoyl-GPE (22:6)*	SLCO1A2	Surendran et al. In Press
1-docosahexaenoyl-GPE (22:6)*	SLCO1B1	Surendran et al. In Press
1-docosahexaenoyl-GPE (22:6)*	SLCO1B3	Surendran et al. In Press
1-docosapentaenoyl-GPC (22:5n3)*	AGPAT2	Surendran et al. In Press
1-docosapentaenoyl-GPC (22:5n3)*	AGPAT3	Surendran et al. In Press
1-docosapentaenoyl-GPC (22:5n3)*	ELOVL2	Surendran et al. In Press
1-docosapentaenoyl-GPC (22:5n3)*	FADS1	Surendran et al. In Press
1-docosapentaenoyl-GPC (22:5n3)*	FADS2	Surendran et al. In Press
1-docosapentaenoyl-GPC (22:5n3)*	GCKR	Surendran et al. In Press
1-docosapentaenoyl-GPC (22:5n3)*	SLC22A10	Surendran et al. In Press
1-docosapentaenoyl-GPC (22:5n3)*	SLC22A24	Surendran et al. In Press
1-docosapentaenoyl-GPC (22:5n3)*	SLC22A25	Surendran et al. In Press
1-docosapentaenoyl-GPC (22:5n3)*	SLC22A9	Surendran et al. In Press
1-docosapentaenoyl-GPC (22:5n3)*	SLC5A6	Surendran et al. In Press
1-docosapentaenoyl-GPC (22:5n6)*	AGPAT2	Surendran et al. In Press
1-docosapentaenoyl-GPC (22:5n6)*	ELOVL2	Surendran et al. In Press
1-docosapentaenoyl-GPC (22:5n6)*	FADS1	Surendran et al. In Press
1-docosapentaenoyl-GPC (22:5n6)*	FADS2	Surendran et al. In Press
1-docosapentaenoyl-GPC (22:5n6)*	GCKR	Surendran et al. In Press
1-docosapentaenoyl-GPC (22:5n6)*	SLC22A10	Surendran et al. In Press
1-docosapentaenoyl-GPC (22:5n6)*	SLC22A24	Surendran et al. In Press
1-docosapentaenoyl-GPC (22:5n6)*	SLC22A25	Surendran et al. In Press
1-docosapentaenoyl-GPC (22:5n6)*	SLC22A9	Surendran et al. In Press
1-docosapentaenoyl-GPC (22:5n6)*	SLC5A6	Surendran et al. In Press
1-eicosapentaenoyl-GPC (20:5)*	ELOVL2	Surendran et al. In Press
1-eicosapentaenoyl-GPC (20:5)*	FADS1	Surendran et al. In Press
1-eicosapentaenoyl-GPC (20:5)*	FADS2	Surendran et al. In Press
1-eicosapentaenoyl-GPC (20:5)*	SLC22A10	Surendran et al. In Press
1-eicosapentaenoyl-GPC (20:5)*	SLC22A24	Surendran et al. In Press
1-eicosapentaenoyl-GPC (20:5)*	SLC22A25	Surendran et al. In Press
1-eicosapentaenoyl-GPC (20:5)*	SLC22A9	Surendran et al. In Press
1-eicosapentaenoyl-GPE (20:5)*	ELOVL2	Surendran et al. In Press
1-eicosapentaenoyl-GPE (20:5)*	FADS1	Surendran et al. In Press
1-eicosapentaenoyl-GPE (20:5)*	FADS2	Surendran et al. In Press
1-eicosapentaenoyl-GPE (20:5)*	GCKR	Surendran et al. In Press
1-eicosapentaenoyl-GPE (20:5)*	SLC22A10	Surendran et al. In Press
1-eicosapentaenoyl-GPE (20:5)*	SLC22A24	Surendran et al. In Press
1-eicosapentaenoyl-GPE (20:5)*	SLC22A25	Surendran et al. In Press
1-eicosapentaenoyl-GPE (20:5)*	SLC22A9	Surendran et al. In Press
1-eicosapentaenoyl-GPE (20:5)*	SLC5A6	Surendran et al. In Press
1-eicosapentaenoyl-GPE (20:5)*	SLCO1A2	Surendran et al. In Press
1-eicosapentaenoyl-GPE (20:5)*	SLCO1B1	Surendran et al. In Press
1-eicosapentaenoyl-GPE (20:5)*	SLCO1B3	Surendran et al. In Press
1-eicosenoyl-GPC (20:1)*	LPCAT4	Surendran et al. In Press
1-linolenoyl-GPC (18:3)*	GCKR	Surendran et al. In Press
1-linolenoyl-GPC (18:3)*	SLC5A6	Surendran et al. In Press
1-linoleoyl-2-arachidonoyl-GPC (18:2/20:4n6)*	ABHD2	Surendran et al. In Press
1-linoleoyl-2-arachidonoyl-GPC (18:2/20:4n6)*	CETP	Surendran et al. In Press
1-linoleoyl-2-arachidonoyl-GPC (18:2/20:4n6)*	FADS1	Surendran et al. In Press
1-linoleoyl-2-arachidonoyl-GPC (18:2/20:4n6)*	FADS2	Surendran et al. In Press
1-linoleoyl-2-arachidonoyl-GPC (18:2/20:4n6)*	SLC22A10	Surendran et al. In Press
1-linoleoyl-2-arachidonoyl-GPC (18:2/20:4n6)*	SLC22A24	Surendran et al. In Press
1-linoleoyl-2-arachidonoyl-GPC (18:2/20:4n6)*	SLC22A25	Surendran et al. In Press
1-linoleoyl-2-arachidonoyl-GPC (18:2/20:4n6)*	SLC22A9	Surendran et al. In Press
1-linoleoyl-GPC (18:2)	FADS1	Surendran et al. In Press
1-linoleoyl-GPC (18:2)	FADS2	Surendran et al. In Press
1-linoleoyl-GPC (18:2)	MFSD2A	Surendran et al. In Press
1-linoleoyl-GPC (18:2)	SLC22A10	Surendran et al. In Press
1-linoleoyl-GPC (18:2)	SLC22A24	Surendran et al. In Press
1-linoleoyl-GPC (18:2)	SLC22A25	Surendran et al. In Press
1-linoleoyl-GPC (18:2)	SLC22A9	Surendran et al. In Press
1-linoleoyl-GPE (18:2)*	FADS1	Surendran et al. In Press
1-linoleoyl-GPE (18:2)*	FADS2	Surendran et al. In Press
1-linoleoyl-GPE (18:2)*	MFSD2A	Surendran et al. In Press
1-linoleoyl-GPE (18:2)*	SLC22A10	Surendran et al. In Press
1-linoleoyl-GPE (18:2)*	SLC22A24	Surendran et al. In Press
1-linoleoyl-GPE (18:2)*	SLC22A25	Surendran et al. In Press
1-linoleoyl-GPE (18:2)*	SLC22A9	Surendran et al. In Press
1-linoleoyl-GPE (18:2)*	SLCO1A2	Surendran et al. In Press
1-linoleoyl-GPE (18:2)*	SLCO1B1	Surendran et al. In Press
1-linoleoyl-GPE (18:2)*	SLCO1B3	Surendran et al. In Press
1-linoleoyl-GPI (18:2)*	ABHD12	Surendran et al. In Press
1-linoleoyl-GPI (18:2)*	FADS1	Surendran et al. In Press
1-linoleoyl-GPI (18:2)*	FADS2	Surendran et al. In Press
1-linoleoyl-GPI (18:2)*	MBOAT7	Surendran et al. In Press
1-linoleoyl-GPI (18:2)*	SLC22A10	Surendran et al. In Press
1-linoleoyl-GPI (18:2)*	SLC22A24	Surendran et al. In Press
1-linoleoyl-GPI (18:2)*	SLC22A25	Surendran et al. In Press
1-linoleoyl-GPI (18:2)*	SLC22A9	Surendran et al. In Press
1-linoleoyl-GPI (18:2)*	SLCO1A2	Surendran et al. In Press
1-linoleoyl-GPI (18:2)*	SLCO1B1	Surendran et al. In Press
1-linoleoyl-GPI (18:2)*	SLCO1B3	Surendran et al. In Press
1-margaroyl-2-linoleoyl-GPC (17:0/18:2)*	ANGPTL3	Surendran et al. In Press
1-margaroyl-2-linoleoyl-GPC (17:0/18:2)*	APOA1	Surendran et al. In Press
1-margaroyl-2-linoleoyl-GPC (17:0/18:2)*	APOA4	Surendran et al. In Press
1-margaroyl-2-linoleoyl-GPC (17:0/18:2)*	APOA5	Surendran et al. In Press
1-margaroyl-2-linoleoyl-GPC (17:0/18:2)*	APOC1	Surendran et al. In Press
1-margaroyl-2-linoleoyl-GPC (17:0/18:2)*	APOC2	Surendran et al. In Press
1-margaroyl-2-linoleoyl-GPC (17:0/18:2)*	APOC3	Surendran et al. In Press
1-margaroyl-2-linoleoyl-GPC (17:0/18:2)*	APOC4	Surendran et al. In Press
1-margaroyl-2-linoleoyl-GPC (17:0/18:2)*	APOE	Surendran et al. In Press
1-margaroyl-2-linoleoyl-GPC (17:0/18:2)*	FADS1	Surendran et al. In Press
1-margaroyl-2-linoleoyl-GPC (17:0/18:2)*	FADS2	Surendran et al. In Press
1-margaroyl-2-linoleoyl-GPC (17:0/18:2)*	LIPC	Surendran et al. In Press
1-margaroyl-2-linoleoyl-GPC (17:0/18:2)*	SLC22A10	Surendran et al. In Press
1-margaroyl-2-linoleoyl-GPC (17:0/18:2)*	SLC22A24	Surendran et al. In Press
1-margaroyl-2-linoleoyl-GPC (17:0/18:2)*	SLC22A25	Surendran et al. In Press
1-margaroyl-2-linoleoyl-GPC (17:0/18:2)*	SLC22A9	Surendran et al. In Press
1-margaroyl-2-oleoyl-GPC (17:0/18:1)*	LIPC	Surendran et al. In Press
1-methylhistidine	ORMDL3	Surendran et al. In Press
1-methylhistidine	SLC6A19	Surendran et al. In Press
1-methylimidazoleacetate	SLC6A12	Surendran et al. In Press
1-methylimidazoleacetate	SLC6A13	Surendran et al. In Press
1-methylnicotinamide	ACMSD	Surendran et al. In Press
1-methylnicotinamide	LCT	Surendran et al. In Press
1-methylnicotinamide	SLC22A1	Surendran et al. In Press
1-methylurate	AHR	Surendran et al. In Press
1-methylurate	CYP1A2	Surendran et al. In Press
1-methylurate	NAT2	Surendran et al. In Press
1-methylurate	SLC7A2	Surendran et al. In Press
1-methylxanthine	AHR	Surendran et al. In Press
1-methylxanthine	CYP1A2	Surendran et al. In Press
1-methylxanthine	NAT2	Surendran et al. In Press
1-methylxanthine	SLC7A2	Surendran et al. In Press
1-myristoyl-2-linoleoyl-GPC (14:0/18:2)*	CETP	Surendran et al. In Press
1-myristoyl-2-linoleoyl-GPC (14:0/18:2)*	FADS1	Surendran et al. In Press
1-myristoyl-2-linoleoyl-GPC (14:0/18:2)*	FADS2	Surendran et al. In Press
1-myristoyl-2-linoleoyl-GPC (14:0/18:2)*	GCKR	Surendran et al. In Press
1-myristoyl-2-linoleoyl-GPC (14:0/18:2)*	SLC22A10	Surendran et al. In Press
1-myristoyl-2-linoleoyl-GPC (14:0/18:2)*	SLC22A24	Surendran et al. In Press
1-myristoyl-2-linoleoyl-GPC (14:0/18:2)*	SLC22A25	Surendran et al. In Press
1-myristoyl-2-linoleoyl-GPC (14:0/18:2)*	SLC22A9	Surendran et al. In Press
1-myristoyl-2-linoleoyl-GPC (14:0/18:2)*	SLC5A6	Surendran et al. In Press
1-myristoyl-GPC (14:0)	GCKR	Surendran et al. In Press
1-myristoyl-GPC (14:0)	SLC5A6	Surendran et al. In Press
1-nonadecanoyl-GPC (19:0)	APOC1	Surendran et al. In Press
1-nonadecanoyl-GPC (19:0)	APOC2	Surendran et al. In Press
1-nonadecanoyl-GPC (19:0)	APOC4	Surendran et al. In Press
1-nonadecanoyl-GPC (19:0)	APOE	Surendran et al. In Press
1-oleoyl-2-docosahexaenoyl-GPC (18:1/22:6)*	ELOVL2	Surendran et al. In Press
1-oleoyl-2-docosahexaenoyl-GPC (18:1/22:6)*	ANGPTL3	Surendran et al. In Press
1-oleoyl-2-docosahexaenoyl-GPC (18:1/22:6)*	APOA1	Surendran et al. In Press
1-oleoyl-2-docosahexaenoyl-GPC (18:1/22:6)*	APOA4	Surendran et al. In Press
1-oleoyl-2-docosahexaenoyl-GPC (18:1/22:6)*	APOA5	Surendran et al. In Press
1-oleoyl-2-docosahexaenoyl-GPC (18:1/22:6)*	APOC3	Surendran et al. In Press
1-oleoyl-2-docosahexaenoyl-GPC (18:1/22:6)*	PEMT	Surendran et al. In Press
1-oleoyl-2-linoleoyl-glycerol (18:1/18:2)	ANGPTL3	Surendran et al. In Press
1-oleoyl-2-linoleoyl-glycerol (18:1/18:2)	APOA1	Surendran et al. In Press
1-oleoyl-2-linoleoyl-glycerol (18:1/18:2)	APOA4	Surendran et al. In Press
1-oleoyl-2-linoleoyl-glycerol (18:1/18:2)	APOA5	Surendran et al. In Press
1-oleoyl-2-linoleoyl-glycerol (18:1/18:2)	APOC1	Surendran et al. In Press
1-oleoyl-2-linoleoyl-glycerol (18:1/18:2)	APOC2	Surendran et al. In Press
1-oleoyl-2-linoleoyl-glycerol (18:1/18:2)	APOC3	Surendran et al. In Press
1-oleoyl-2-linoleoyl-glycerol (18:1/18:2)	APOC4	Surendran et al. In Press
1-oleoyl-2-linoleoyl-glycerol (18:1/18:2)	APOE	Surendran et al. In Press
1-oleoyl-2-linoleoyl-glycerol (18:1/18:2)	FADS1	Surendran et al. In Press
1-oleoyl-2-linoleoyl-glycerol (18:1/18:2)	FADS2	Surendran et al. In Press
1-oleoyl-2-linoleoyl-glycerol (18:1/18:2)	GCKR	Surendran et al. In Press
1-oleoyl-2-linoleoyl-glycerol (18:1/18:2)	LPL	Surendran et al. In Press
1-oleoyl-2-linoleoyl-glycerol (18:1/18:2)	MLXIPL	Surendran et al. In Press
1-oleoyl-2-linoleoyl-glycerol (18:1/18:2)	SLC22A10	Surendran et al. In Press
1-oleoyl-2-linoleoyl-glycerol (18:1/18:2)	SLC22A24	Surendran et al. In Press
1-oleoyl-2-linoleoyl-glycerol (18:1/18:2)	SLC22A25	Surendran et al. In Press
1-oleoyl-2-linoleoyl-glycerol (18:1/18:2)	SLC22A9	Surendran et al. In Press
1-oleoyl-2-linoleoyl-glycerol (18:1/18:2)	SLC5A6	Surendran et al. In Press
1-oleoyl-2-linoleoyl-glycerol (18:1/18:2)	TRIB1	Surendran et al. In Press
1-oleoyl-2-linoleoyl-GPC (18:1/18:2)*	FADS1	Surendran et al. In Press
1-oleoyl-2-linoleoyl-GPC (18:1/18:2)*	FADS2	Surendran et al. In Press
1-oleoyl-2-linoleoyl-GPC (18:1/18:2)*	SLC22A10	Surendran et al. In Press
1-oleoyl-2-linoleoyl-GPC (18:1/18:2)*	SLC22A24	Surendran et al. In Press
1-oleoyl-2-linoleoyl-GPC (18:1/18:2)*	SLC22A25	Surendran et al. In Press
1-oleoyl-2-linoleoyl-GPC (18:1/18:2)*	SLC22A9	Surendran et al. In Press
1-oleoyl-2-linoleoyl-GPI (18:1/18:2)*	FADS1	Surendran et al. In Press
1-oleoyl-2-linoleoyl-GPI (18:1/18:2)*	FADS2	Surendran et al. In Press
1-oleoyl-2-linoleoyl-GPI (18:1/18:2)*	SLC22A10	Surendran et al. In Press
1-oleoyl-2-linoleoyl-GPI (18:1/18:2)*	SLC22A24	Surendran et al. In Press
1-oleoyl-2-linoleoyl-GPI (18:1/18:2)*	SLC22A25	Surendran et al. In Press
1-oleoyl-2-linoleoyl-GPI (18:1/18:2)*	SLC22A9	Surendran et al. In Press
1-oleoyl-3-linoleoyl-glycerol (18:1/18:2)	ANGPTL3	Surendran et al. In Press
1-oleoyl-3-linoleoyl-glycerol (18:1/18:2)	APOA1	Surendran et al. In Press
1-oleoyl-3-linoleoyl-glycerol (18:1/18:2)	APOA4	Surendran et al. In Press
1-oleoyl-3-linoleoyl-glycerol (18:1/18:2)	APOA5	Surendran et al. In Press
1-oleoyl-3-linoleoyl-glycerol (18:1/18:2)	APOC1	Surendran et al. In Press
1-oleoyl-3-linoleoyl-glycerol (18:1/18:2)	APOC2	Surendran et al. In Press
1-oleoyl-3-linoleoyl-glycerol (18:1/18:2)	APOC3	Surendran et al. In Press
1-oleoyl-3-linoleoyl-glycerol (18:1/18:2)	APOC4	Surendran et al. In Press
1-oleoyl-3-linoleoyl-glycerol (18:1/18:2)	APOE	Surendran et al. In Press
1-oleoyl-3-linoleoyl-glycerol (18:1/18:2)	FADS1	Surendran et al. In Press
1-oleoyl-3-linoleoyl-glycerol (18:1/18:2)	FADS2	Surendran et al. In Press
1-oleoyl-3-linoleoyl-glycerol (18:1/18:2)	GCKR	Surendran et al. In Press
1-oleoyl-3-linoleoyl-glycerol (18:1/18:2)	LPL	Surendran et al. In Press
1-oleoyl-3-linoleoyl-glycerol (18:1/18:2)	SLC22A10	Surendran et al. In Press
1-oleoyl-3-linoleoyl-glycerol (18:1/18:2)	SLC22A24	Surendran et al. In Press
1-oleoyl-3-linoleoyl-glycerol (18:1/18:2)	SLC22A25	Surendran et al. In Press
1-oleoyl-3-linoleoyl-glycerol (18:1/18:2)	SLC22A9	Surendran et al. In Press
1-oleoyl-3-linoleoyl-glycerol (18:1/18:2)	SLC5A6	Surendran et al. In Press
1-oleoyl-3-linoleoyl-glycerol (18:1/18:2)	TRIB1	Surendran et al. In Press
1-oleoyl-GPC (18:1)	GCKR	Surendran et al. In Press
1-oleoyl-GPC (18:1)	MFSD2A	Surendran et al. In Press
1-oleoyl-GPC (18:1)	SLC5A6	Surendran et al. In Press
1-oleoyl-GPE (18:1)	LIPC	Surendran et al. In Press
1-oleoyl-GPE (18:1)	MFSD2A	Surendran et al. In Press
1-oleoyl-GPI (18:1)*	MBOAT7	Surendran et al. In Press
1-oleoylglycerol (18:1)	APOC1	Surendran et al. In Press
1-oleoylglycerol (18:1)	APOC2	Surendran et al. In Press
1-oleoylglycerol (18:1)	APOC4	Surendran et al. In Press
1-oleoylglycerol (18:1)	APOE	Surendran et al. In Press
1-palmitoleoyl-GPC (16:1)*	ABCC2	Surendran et al. In Press
1-palmitoleoyl-GPC (16:1)*	GCKR	Surendran et al. In Press
1-palmitoleoyl-GPC (16:1)*	MFSD2A	Surendran et al. In Press
1-palmitoleoyl-GPC (16:1)*	SCD	Surendran et al. In Press
1-palmitoleoyl-GPC (16:1)*	SLC5A6	Surendran et al. In Press
1-palmitoleoylglycerol (16:1)*	GCKR	Surendran et al. In Press
1-palmitoleoylglycerol (16:1)*	SLC5A6	Surendran et al. In Press
1-palmitoyl-2-arachidonoyl-GPC (16:0/20:4)	CETP	Surendran et al. In Press
1-palmitoyl-2-arachidonoyl-GPC (16:0/20:4)	DGAT2	Surendran et al. In Press
1-palmitoyl-2-arachidonoyl-GPC (16:0/20:4)	FADS1	Surendran et al. In Press
1-palmitoyl-2-arachidonoyl-GPC (16:0/20:4)	FADS2	Surendran et al. In Press
1-palmitoyl-2-arachidonoyl-GPC (16:0/20:4)	MOGAT2	Surendran et al. In Press
1-palmitoyl-2-arachidonoyl-GPC (16:0/20:4)	SLC22A10	Surendran et al. In Press
1-palmitoyl-2-arachidonoyl-GPC (16:0/20:4)	SLC22A24	Surendran et al. In Press
1-palmitoyl-2-arachidonoyl-GPC (16:0/20:4)	SLC22A25	Surendran et al. In Press
1-palmitoyl-2-arachidonoyl-GPC (16:0/20:4)	SLC22A9	Surendran et al. In Press
1-palmitoyl-2-arachidonoyl-GPC (16:0/20:4)	TRIB1	Surendran et al. In Press
1-palmitoyl-2-arachidonoyl-GPE (16:0/20:4)*	APOC1	Surendran et al. In Press
1-palmitoyl-2-arachidonoyl-GPE (16:0/20:4)*	APOC2	Surendran et al. In Press
1-palmitoyl-2-arachidonoyl-GPE (16:0/20:4)*	APOC4	Surendran et al. In Press
1-palmitoyl-2-arachidonoyl-GPE (16:0/20:4)*	APOE	Surendran et al. In Press
1-palmitoyl-2-arachidonoyl-GPE (16:0/20:4)*	FADS1	Surendran et al. In Press
1-palmitoyl-2-arachidonoyl-GPE (16:0/20:4)*	FADS2	Surendran et al. In Press
1-palmitoyl-2-arachidonoyl-GPE (16:0/20:4)*	LIPC	Surendran et al. In Press
1-palmitoyl-2-arachidonoyl-GPE (16:0/20:4)*	SLC22A10	Surendran et al. In Press
1-palmitoyl-2-arachidonoyl-GPE (16:0/20:4)*	SLC22A24	Surendran et al. In Press
1-palmitoyl-2-arachidonoyl-GPE (16:0/20:4)*	SLC22A25	Surendran et al. In Press
1-palmitoyl-2-arachidonoyl-GPE (16:0/20:4)*	SLC22A9	Surendran et al. In Press
1-palmitoyl-2-arachidonoyl-GPI (16:0/20:4)*	ANGPTL3	Surendran et al. In Press
1-palmitoyl-2-arachidonoyl-GPI (16:0/20:4)*	FADS1	Surendran et al. In Press
1-palmitoyl-2-arachidonoyl-GPI (16:0/20:4)*	FADS2	Surendran et al. In Press
1-palmitoyl-2-arachidonoyl-GPI (16:0/20:4)*	GCKR	Surendran et al. In Press
1-palmitoyl-2-arachidonoyl-GPI (16:0/20:4)*	LIPG	Surendran et al. In Press
1-palmitoyl-2-arachidonoyl-GPI (16:0/20:4)*	MBOAT7	Surendran et al. In Press
1-palmitoyl-2-arachidonoyl-GPI (16:0/20:4)*	SLC22A10	Surendran et al. In Press
1-palmitoyl-2-arachidonoyl-GPI (16:0/20:4)*	SLC22A24	Surendran et al. In Press
1-palmitoyl-2-arachidonoyl-GPI (16:0/20:4)*	SLC22A25	Surendran et al. In Press
1-palmitoyl-2-arachidonoyl-GPI (16:0/20:4)*	SLC22A9	Surendran et al. In Press
1-palmitoyl-2-arachidonoyl-GPI (16:0/20:4)*	SLC5A6	Surendran et al. In Press
1-palmitoyl-2-dihomo-linolenoyl-GPC (16:0/20:3n3 or 6)*	ABCC1	Surendran et al. In Press
1-palmitoyl-2-dihomo-linolenoyl-GPC (16:0/20:3n3 or 6)*	FADS1	Surendran et al. In Press
1-palmitoyl-2-dihomo-linolenoyl-GPC (16:0/20:3n3 or 6)*	FADS2	Surendran et al. In Press
1-palmitoyl-2-dihomo-linolenoyl-GPC (16:0/20:3n3 or 6)*	PLA2G10	Surendran et al. In Press
1-palmitoyl-2-dihomo-linolenoyl-GPC (16:0/20:3n3 or 6)*	SLC22A10	Surendran et al. In Press
1-palmitoyl-2-dihomo-linolenoyl-GPC (16:0/20:3n3 or 6)*	SLC22A24	Surendran et al. In Press
1-palmitoyl-2-dihomo-linolenoyl-GPC (16:0/20:3n3 or 6)*	SLC22A25	Surendran et al. In Press
1-palmitoyl-2-dihomo-linolenoyl-GPC (16:0/20:3n3 or 6)*	SLC22A9	Surendran et al. In Press
1-palmitoyl-2-docosahexaenoyl-GPC (16:0/22:6)	APOA1	Surendran et al. In Press
1-palmitoyl-2-docosahexaenoyl-GPC (16:0/22:6)	APOA4	Surendran et al. In Press
1-palmitoyl-2-docosahexaenoyl-GPC (16:0/22:6)	APOA5	Surendran et al. In Press
1-palmitoyl-2-docosahexaenoyl-GPC (16:0/22:6)	APOC3	Surendran et al. In Press
1-palmitoyl-2-docosahexaenoyl-GPC (16:0/22:6)	ELOVL2	Surendran et al. In Press
1-palmitoyl-2-docosahexaenoyl-GPC (16:0/22:6)	FADS1	Surendran et al. In Press
1-palmitoyl-2-docosahexaenoyl-GPC (16:0/22:6)	FADS2	Surendran et al. In Press
1-palmitoyl-2-docosahexaenoyl-GPC (16:0/22:6)	SLC22A10	Surendran et al. In Press
1-palmitoyl-2-docosahexaenoyl-GPC (16:0/22:6)	SLC22A24	Surendran et al. In Press
1-palmitoyl-2-docosahexaenoyl-GPC (16:0/22:6)	SLC22A25	Surendran et al. In Press
1-palmitoyl-2-docosahexaenoyl-GPC (16:0/22:6)	SLC22A9	Surendran et al. In Press
1-palmitoyl-2-docosahexaenoyl-GPE (16:0/22:6)*	GCKR	Surendran et al. In Press
1-palmitoyl-2-docosahexaenoyl-GPE (16:0/22:6)*	APOA1	Surendran et al. In Press
1-palmitoyl-2-docosahexaenoyl-GPE (16:0/22:6)*	APOA4	Surendran et al. In Press
1-palmitoyl-2-docosahexaenoyl-GPE (16:0/22:6)*	APOA5	Surendran et al. In Press
1-palmitoyl-2-docosahexaenoyl-GPE (16:0/22:6)*	APOC1	Surendran et al. In Press
1-palmitoyl-2-docosahexaenoyl-GPE (16:0/22:6)*	APOC2	Surendran et al. In Press
1-palmitoyl-2-docosahexaenoyl-GPE (16:0/22:6)*	APOC3	Surendran et al. In Press
1-palmitoyl-2-docosahexaenoyl-GPE (16:0/22:6)*	APOC4	Surendran et al. In Press
1-palmitoyl-2-docosahexaenoyl-GPE (16:0/22:6)*	APOE	Surendran et al. In Press
1-palmitoyl-2-docosahexaenoyl-GPE (16:0/22:6)*	LIPC	Surendran et al. In Press
1-palmitoyl-2-docosahexaenoyl-GPE (16:0/22:6)*	SLC5A6	Surendran et al. In Press
1-palmitoyl-2-eicosapentaenoyl-GPC (16:0/20:5)*	ELOVL2	Surendran et al. In Press
1-palmitoyl-2-eicosapentaenoyl-GPC (16:0/20:5)*	FADS1	Surendran et al. In Press
1-palmitoyl-2-eicosapentaenoyl-GPC (16:0/20:5)*	FADS2	Surendran et al. In Press
1-palmitoyl-2-eicosapentaenoyl-GPC (16:0/20:5)*	SLC22A10	Surendran et al. In Press
1-palmitoyl-2-eicosapentaenoyl-GPC (16:0/20:5)*	SLC22A24	Surendran et al. In Press
1-palmitoyl-2-eicosapentaenoyl-GPC (16:0/20:5)*	SLC22A25	Surendran et al. In Press
1-palmitoyl-2-eicosapentaenoyl-GPC (16:0/20:5)*	SLC22A9	Surendran et al. In Press
1-palmitoyl-2-linoleoyl-glycerol (16:0/18:2)*	APOA1	Surendran et al. In Press
1-palmitoyl-2-linoleoyl-glycerol (16:0/18:2)*	APOA4	Surendran et al. In Press
1-palmitoyl-2-linoleoyl-glycerol (16:0/18:2)*	APOA5	Surendran et al. In Press
1-palmitoyl-2-linoleoyl-glycerol (16:0/18:2)*	APOC1	Surendran et al. In Press
1-palmitoyl-2-linoleoyl-glycerol (16:0/18:2)*	APOC2	Surendran et al. In Press
1-palmitoyl-2-linoleoyl-glycerol (16:0/18:2)*	APOC3	Surendran et al. In Press
1-palmitoyl-2-linoleoyl-glycerol (16:0/18:2)*	APOC4	Surendran et al. In Press
1-palmitoyl-2-linoleoyl-glycerol (16:0/18:2)*	APOE	Surendran et al. In Press
1-palmitoyl-2-linoleoyl-glycerol (16:0/18:2)*	CETP	Surendran et al. In Press
1-palmitoyl-2-linoleoyl-glycerol (16:0/18:2)*	GCKR	Surendran et al. In Press
1-palmitoyl-2-linoleoyl-glycerol (16:0/18:2)*	LPL	Surendran et al. In Press
1-palmitoyl-2-linoleoyl-glycerol (16:0/18:2)*	SLC5A6	Surendran et al. In Press
1-palmitoyl-2-linoleoyl-glycerol (16:0/18:2)*	TRIB1	Surendran et al. In Press
1-palmitoyl-2-linoleoyl-GPC (16:0/18:2)	ABCC1	Surendran et al. In Press
1-palmitoyl-2-linoleoyl-GPC (16:0/18:2)	ANGPTL3	Surendran et al. In Press
1-palmitoyl-2-linoleoyl-GPC (16:0/18:2)	APOA1	Surendran et al. In Press
1-palmitoyl-2-linoleoyl-GPC (16:0/18:2)	APOA4	Surendran et al. In Press
1-palmitoyl-2-linoleoyl-GPC (16:0/18:2)	APOA5	Surendran et al. In Press
1-palmitoyl-2-linoleoyl-GPC (16:0/18:2)	APOC1	Surendran et al. In Press
1-palmitoyl-2-linoleoyl-GPC (16:0/18:2)	APOC2	Surendran et al. In Press
1-palmitoyl-2-linoleoyl-GPC (16:0/18:2)	APOC3	Surendran et al. In Press
1-palmitoyl-2-linoleoyl-GPC (16:0/18:2)	APOC4	Surendran et al. In Press
1-palmitoyl-2-linoleoyl-GPC (16:0/18:2)	APOE	Surendran et al. In Press
1-palmitoyl-2-linoleoyl-GPC (16:0/18:2)	CETP	Surendran et al. In Press
1-palmitoyl-2-linoleoyl-GPC (16:0/18:2)	FADS1	Surendran et al. In Press
1-palmitoyl-2-linoleoyl-GPC (16:0/18:2)	FADS2	Surendran et al. In Press
1-palmitoyl-2-linoleoyl-GPC (16:0/18:2)	LIPC	Surendran et al. In Press
1-palmitoyl-2-linoleoyl-GPC (16:0/18:2)	PLA2G10	Surendran et al. In Press
1-palmitoyl-2-linoleoyl-GPC (16:0/18:2)	SLC22A10	Surendran et al. In Press
1-palmitoyl-2-linoleoyl-GPC (16:0/18:2)	SLC22A24	Surendran et al. In Press
1-palmitoyl-2-linoleoyl-GPC (16:0/18:2)	SLC22A25	Surendran et al. In Press
1-palmitoyl-2-linoleoyl-GPC (16:0/18:2)	SLC22A9	Surendran et al. In Press
1-palmitoyl-2-linoleoyl-GPE (16:0/18:2)	ABCC1	Surendran et al. In Press
1-palmitoyl-2-linoleoyl-GPE (16:0/18:2)	APOA1	Surendran et al. In Press
1-palmitoyl-2-linoleoyl-GPE (16:0/18:2)	APOA4	Surendran et al. In Press
1-palmitoyl-2-linoleoyl-GPE (16:0/18:2)	APOA5	Surendran et al. In Press
1-palmitoyl-2-linoleoyl-GPE (16:0/18:2)	APOC1	Surendran et al. In Press
1-palmitoyl-2-linoleoyl-GPE (16:0/18:2)	APOC2	Surendran et al. In Press
1-palmitoyl-2-linoleoyl-GPE (16:0/18:2)	APOC3	Surendran et al. In Press
1-palmitoyl-2-linoleoyl-GPE (16:0/18:2)	APOC4	Surendran et al. In Press
1-palmitoyl-2-linoleoyl-GPE (16:0/18:2)	APOE	Surendran et al. In Press
1-palmitoyl-2-linoleoyl-GPE (16:0/18:2)	FADS1	Surendran et al. In Press
1-palmitoyl-2-linoleoyl-GPE (16:0/18:2)	FADS2	Surendran et al. In Press
1-palmitoyl-2-linoleoyl-GPE (16:0/18:2)	GCKR	Surendran et al. In Press
1-palmitoyl-2-linoleoyl-GPE (16:0/18:2)	LIPC	Surendran et al. In Press
1-palmitoyl-2-linoleoyl-GPE (16:0/18:2)	PLA2G10	Surendran et al. In Press
1-palmitoyl-2-linoleoyl-GPE (16:0/18:2)	SLC22A10	Surendran et al. In Press
1-palmitoyl-2-linoleoyl-GPE (16:0/18:2)	SLC22A24	Surendran et al. In Press
1-palmitoyl-2-linoleoyl-GPE (16:0/18:2)	SLC22A25	Surendran et al. In Press
1-palmitoyl-2-linoleoyl-GPE (16:0/18:2)	SLC22A9	Surendran et al. In Press
1-palmitoyl-2-linoleoyl-GPE (16:0/18:2)	SLC5A6	Surendran et al. In Press
1-palmitoyl-2-linoleoyl-GPI (16:0/18:2)	ABHD12	Surendran et al. In Press
1-palmitoyl-2-linoleoyl-GPI (16:0/18:2)	FADS1	Surendran et al. In Press
1-palmitoyl-2-linoleoyl-GPI (16:0/18:2)	FADS2	Surendran et al. In Press
1-palmitoyl-2-linoleoyl-GPI (16:0/18:2)	MBOAT7	Surendran et al. In Press
1-palmitoyl-2-linoleoyl-GPI (16:0/18:2)	SLC22A10	Surendran et al. In Press
1-palmitoyl-2-linoleoyl-GPI (16:0/18:2)	SLC22A24	Surendran et al. In Press
1-palmitoyl-2-linoleoyl-GPI (16:0/18:2)	SLC22A25	Surendran et al. In Press
1-palmitoyl-2-linoleoyl-GPI (16:0/18:2)	SLC22A9	Surendran et al. In Press
1-palmitoyl-2-oleoyl-GPC (16:0/18:1)	AGPAT1	Surendran et al. In Press
1-palmitoyl-2-oleoyl-GPC (16:0/18:1)	GCKR	Surendran et al. In Press
1-palmitoyl-2-oleoyl-GPC (16:0/18:1)	LIPC	Surendran et al. In Press
1-palmitoyl-2-oleoyl-GPC (16:0/18:1)	SLC5A6	Surendran et al. In Press
1-palmitoyl-2-oleoyl-GPE (16:0/18:1)	APOC1	Surendran et al. In Press
1-palmitoyl-2-oleoyl-GPE (16:0/18:1)	APOC2	Surendran et al. In Press
1-palmitoyl-2-oleoyl-GPE (16:0/18:1)	APOC4	Surendran et al. In Press
1-palmitoyl-2-oleoyl-GPE (16:0/18:1)	APOE	Surendran et al. In Press
1-palmitoyl-2-oleoyl-GPE (16:0/18:1)	FADS1	Surendran et al. In Press
1-palmitoyl-2-oleoyl-GPE (16:0/18:1)	FADS2	Surendran et al. In Press
1-palmitoyl-2-oleoyl-GPE (16:0/18:1)	GCKR	Surendran et al. In Press
1-palmitoyl-2-oleoyl-GPE (16:0/18:1)	LIPC	Surendran et al. In Press
1-palmitoyl-2-oleoyl-GPE (16:0/18:1)	SLC22A10	Surendran et al. In Press
1-palmitoyl-2-oleoyl-GPE (16:0/18:1)	SLC22A24	Surendran et al. In Press
1-palmitoyl-2-oleoyl-GPE (16:0/18:1)	SLC22A25	Surendran et al. In Press
1-palmitoyl-2-oleoyl-GPE (16:0/18:1)	SLC22A9	Surendran et al. In Press
1-palmitoyl-2-oleoyl-GPE (16:0/18:1)	SLC5A6	Surendran et al. In Press
1-palmitoyl-2-palmitoleoyl-GPC (16:0/16:1)*	CETP	Surendran et al. In Press
1-palmitoyl-2-palmitoleoyl-GPC (16:0/16:1)*	GCKR	Surendran et al. In Press
1-palmitoyl-2-palmitoleoyl-GPC (16:0/16:1)*	SLC5A6	Surendran et al. In Press
1-palmitoyl-2-stearoyl-GPC (16:0/18:0)	ANGPTL3	Surendran et al. In Press
1-palmitoyl-2-stearoyl-GPC (16:0/18:0)	APOA1	Surendran et al. In Press
1-palmitoyl-2-stearoyl-GPC (16:0/18:0)	APOA4	Surendran et al. In Press
1-palmitoyl-2-stearoyl-GPC (16:0/18:0)	APOA5	Surendran et al. In Press
1-palmitoyl-2-stearoyl-GPC (16:0/18:0)	APOB	Surendran et al. In Press
1-palmitoyl-2-stearoyl-GPC (16:0/18:0)	APOC1	Surendran et al. In Press
1-palmitoyl-2-stearoyl-GPC (16:0/18:0)	APOC2	Surendran et al. In Press
1-palmitoyl-2-stearoyl-GPC (16:0/18:0)	APOC3	Surendran et al. In Press
1-palmitoyl-2-stearoyl-GPC (16:0/18:0)	APOC4	Surendran et al. In Press
1-palmitoyl-2-stearoyl-GPC (16:0/18:0)	APOE	Surendran et al. In Press
1-palmitoyl-2-stearoyl-GPC (16:0/18:0)	FADS1	Surendran et al. In Press
1-palmitoyl-2-stearoyl-GPC (16:0/18:0)	FADS2	Surendran et al. In Press
1-palmitoyl-2-stearoyl-GPC (16:0/18:0)	LIPC	Surendran et al. In Press
1-palmitoyl-2-stearoyl-GPC (16:0/18:0)	SLC22A10	Surendran et al. In Press
1-palmitoyl-2-stearoyl-GPC (16:0/18:0)	SLC22A24	Surendran et al. In Press
1-palmitoyl-2-stearoyl-GPC (16:0/18:0)	SLC22A25	Surendran et al. In Press
1-palmitoyl-2-stearoyl-GPC (16:0/18:0)	SLC22A9	Surendran et al. In Press
1-palmitoyl-2-stearoyl-GPC (16:0/18:0)	TRIB1	Surendran et al. In Press
1-palmitoyl-3-linoleoyl-glycerol (16:0/18:2)*	APOA1	Surendran et al. In Press
1-palmitoyl-3-linoleoyl-glycerol (16:0/18:2)*	APOA4	Surendran et al. In Press
1-palmitoyl-3-linoleoyl-glycerol (16:0/18:2)*	APOA5	Surendran et al. In Press
1-palmitoyl-3-linoleoyl-glycerol (16:0/18:2)*	APOC1	Surendran et al. In Press
1-palmitoyl-3-linoleoyl-glycerol (16:0/18:2)*	APOC2	Surendran et al. In Press
1-palmitoyl-3-linoleoyl-glycerol (16:0/18:2)*	APOC3	Surendran et al. In Press
1-palmitoyl-3-linoleoyl-glycerol (16:0/18:2)*	APOC4	Surendran et al. In Press
1-palmitoyl-3-linoleoyl-glycerol (16:0/18:2)*	APOE	Surendran et al. In Press
1-palmitoyl-3-linoleoyl-glycerol (16:0/18:2)*	GCKR	Surendran et al. In Press
1-palmitoyl-3-linoleoyl-glycerol (16:0/18:2)*	LIPC	Surendran et al. In Press
1-palmitoyl-3-linoleoyl-glycerol (16:0/18:2)*	LPL	Surendran et al. In Press
1-palmitoyl-3-linoleoyl-glycerol (16:0/18:2)*	SLC5A6	Surendran et al. In Press
1-palmitoyl-3-linoleoyl-glycerol (16:0/18:2)*	TRIB1	Surendran et al. In Press
1-palmitoyl-GPC (16:0)	GCKR	Surendran et al. In Press
1-palmitoyl-GPC (16:0)	MFSD2A	Surendran et al. In Press
1-palmitoyl-GPC (16:0)	SLC5A6	Surendran et al. In Press
1-palmitoyl-GPC (16:0)	TRIB1	Surendran et al. In Press
1-palmitoyl-GPE (16:0)	APOC1	Surendran et al. In Press
1-palmitoyl-GPE (16:0)	APOC2	Surendran et al. In Press
1-palmitoyl-GPE (16:0)	APOC4	Surendran et al. In Press
1-palmitoyl-GPE (16:0)	APOE	Surendran et al. In Press
1-palmitoyl-GPE (16:0)	GCKR	Surendran et al. In Press
1-palmitoyl-GPE (16:0)	LIPC	Surendran et al. In Press
1-palmitoyl-GPE (16:0)	MFSD2A	Surendran et al. In Press
1-palmitoyl-GPE (16:0)	SLC5A6	Surendran et al. In Press
1-palmitoyl-GPI (16:0)*	MBOAT7	Surendran et al. In Press
1-palmityl-2-arachidonoyl-GPC (O-16:0/20:4)*	CETP	Surendran et al. In Press
1-palmityl-2-arachidonoyl-GPC (O-16:0/20:4)*	FADS1	Surendran et al. In Press
1-palmityl-2-arachidonoyl-GPC (O-16:0/20:4)*	FADS2	Surendran et al. In Press
1-palmityl-2-arachidonoyl-GPC (O-16:0/20:4)*	SLC22A10	Surendran et al. In Press
1-palmityl-2-arachidonoyl-GPC (O-16:0/20:4)*	SLC22A24	Surendran et al. In Press
1-palmityl-2-arachidonoyl-GPC (O-16:0/20:4)*	SLC22A25	Surendran et al. In Press
1-palmityl-2-arachidonoyl-GPC (O-16:0/20:4)*	SLC22A9	Surendran et al. In Press
1-pentadecanoyl-2-linoleoyl-GPC (15:0/18:2)*	FADS1	Surendran et al. In Press
1-pentadecanoyl-2-linoleoyl-GPC (15:0/18:2)*	FADS2	Surendran et al. In Press
1-pentadecanoyl-2-linoleoyl-GPC (15:0/18:2)*	SLC22A10	Surendran et al. In Press
1-pentadecanoyl-2-linoleoyl-GPC (15:0/18:2)*	SLC22A24	Surendran et al. In Press
1-pentadecanoyl-2-linoleoyl-GPC (15:0/18:2)*	SLC22A25	Surendran et al. In Press
1-pentadecanoyl-2-linoleoyl-GPC (15:0/18:2)*	SLC22A9	Surendran et al. In Press
1-stearoyl-2-arachidonoyl-GPC (18:0/20:4)	ABCC1	Surendran et al. In Press
1-stearoyl-2-arachidonoyl-GPC (18:0/20:4)	ANGPTL3	Surendran et al. In Press
1-stearoyl-2-arachidonoyl-GPC (18:0/20:4)	CETP	Surendran et al. In Press
1-stearoyl-2-arachidonoyl-GPC (18:0/20:4)	DGAT2	Surendran et al. In Press
1-stearoyl-2-arachidonoyl-GPC (18:0/20:4)	FADS1	Surendran et al. In Press
1-stearoyl-2-arachidonoyl-GPC (18:0/20:4)	FADS2	Surendran et al. In Press
1-stearoyl-2-arachidonoyl-GPC (18:0/20:4)	MOGAT2	Surendran et al. In Press
1-stearoyl-2-arachidonoyl-GPC (18:0/20:4)	PLA2G10	Surendran et al. In Press
1-stearoyl-2-arachidonoyl-GPC (18:0/20:4)	SLC22A10	Surendran et al. In Press
1-stearoyl-2-arachidonoyl-GPC (18:0/20:4)	SLC22A24	Surendran et al. In Press
1-stearoyl-2-arachidonoyl-GPC (18:0/20:4)	SLC22A25	Surendran et al. In Press
1-stearoyl-2-arachidonoyl-GPC (18:0/20:4)	SLC22A9	Surendran et al. In Press
1-stearoyl-2-arachidonoyl-GPC (18:0/20:4)	TRIB1	Surendran et al. In Press
1-stearoyl-2-arachidonoyl-GPE (18:0/20:4)	APOA1	Surendran et al. In Press
1-stearoyl-2-arachidonoyl-GPE (18:0/20:4)	APOA4	Surendran et al. In Press
1-stearoyl-2-arachidonoyl-GPE (18:0/20:4)	APOA5	Surendran et al. In Press
1-stearoyl-2-arachidonoyl-GPE (18:0/20:4)	APOC1	Surendran et al. In Press
1-stearoyl-2-arachidonoyl-GPE (18:0/20:4)	APOC2	Surendran et al. In Press
1-stearoyl-2-arachidonoyl-GPE (18:0/20:4)	APOC3	Surendran et al. In Press
1-stearoyl-2-arachidonoyl-GPE (18:0/20:4)	APOC4	Surendran et al. In Press
1-stearoyl-2-arachidonoyl-GPE (18:0/20:4)	APOE	Surendran et al. In Press
1-stearoyl-2-arachidonoyl-GPE (18:0/20:4)	FADS1	Surendran et al. In Press
1-stearoyl-2-arachidonoyl-GPE (18:0/20:4)	FADS2	Surendran et al. In Press
1-stearoyl-2-arachidonoyl-GPE (18:0/20:4)	GCKR	Surendran et al. In Press
1-stearoyl-2-arachidonoyl-GPE (18:0/20:4)	LIPC	Surendran et al. In Press
1-stearoyl-2-arachidonoyl-GPE (18:0/20:4)	SLC22A10	Surendran et al. In Press
1-stearoyl-2-arachidonoyl-GPE (18:0/20:4)	SLC22A24	Surendran et al. In Press
1-stearoyl-2-arachidonoyl-GPE (18:0/20:4)	SLC22A25	Surendran et al. In Press
1-stearoyl-2-arachidonoyl-GPE (18:0/20:4)	SLC22A9	Surendran et al. In Press
1-stearoyl-2-arachidonoyl-GPE (18:0/20:4)	SLC5A6	Surendran et al. In Press
1-stearoyl-2-arachidonoyl-GPE (18:0/20:4)	TRIB1	Surendran et al. In Press
1-stearoyl-2-arachidonoyl-GPI (18:0/20:4)	ANGPTL3	Surendran et al. In Press
1-stearoyl-2-arachidonoyl-GPI (18:0/20:4)	ANGPTL8	Surendran et al. In Press
1-stearoyl-2-arachidonoyl-GPI (18:0/20:4)	APOA1	Surendran et al. In Press
1-stearoyl-2-arachidonoyl-GPI (18:0/20:4)	APOA4	Surendran et al. In Press
1-stearoyl-2-arachidonoyl-GPI (18:0/20:4)	APOA5	Surendran et al. In Press
1-stearoyl-2-arachidonoyl-GPI (18:0/20:4)	APOC1	Surendran et al. In Press
1-stearoyl-2-arachidonoyl-GPI (18:0/20:4)	APOC2	Surendran et al. In Press
1-stearoyl-2-arachidonoyl-GPI (18:0/20:4)	APOC3	Surendran et al. In Press
1-stearoyl-2-arachidonoyl-GPI (18:0/20:4)	APOC4	Surendran et al. In Press
1-stearoyl-2-arachidonoyl-GPI (18:0/20:4)	APOE	Surendran et al. In Press
1-stearoyl-2-arachidonoyl-GPI (18:0/20:4)	FADS1	Surendran et al. In Press
1-stearoyl-2-arachidonoyl-GPI (18:0/20:4)	FADS2	Surendran et al. In Press
1-stearoyl-2-arachidonoyl-GPI (18:0/20:4)	GCKR	Surendran et al. In Press
1-stearoyl-2-arachidonoyl-GPI (18:0/20:4)	LDLR	Surendran et al. In Press
1-stearoyl-2-arachidonoyl-GPI (18:0/20:4)	LIPG	Surendran et al. In Press
1-stearoyl-2-arachidonoyl-GPI (18:0/20:4)	MBOAT7	Surendran et al. In Press
1-stearoyl-2-arachidonoyl-GPI (18:0/20:4)	MLXIPL	Surendran et al. In Press
1-stearoyl-2-arachidonoyl-GPI (18:0/20:4)	SLC22A10	Surendran et al. In Press
1-stearoyl-2-arachidonoyl-GPI (18:0/20:4)	SLC22A24	Surendran et al. In Press
1-stearoyl-2-arachidonoyl-GPI (18:0/20:4)	SLC22A25	Surendran et al. In Press
1-stearoyl-2-arachidonoyl-GPI (18:0/20:4)	SLC22A9	Surendran et al. In Press
1-stearoyl-2-arachidonoyl-GPI (18:0/20:4)	SLC5A6	Surendran et al. In Press
1-stearoyl-2-dihomo-linolenoyl-GPC (18:0/20:3n3 or 6)*	ABCC1	Surendran et al. In Press
1-stearoyl-2-dihomo-linolenoyl-GPC (18:0/20:3n3 or 6)*	ANGPTL3	Surendran et al. In Press
1-stearoyl-2-dihomo-linolenoyl-GPC (18:0/20:3n3 or 6)*	DGAT2	Surendran et al. In Press
1-stearoyl-2-dihomo-linolenoyl-GPC (18:0/20:3n3 or 6)*	FADS1	Surendran et al. In Press
1-stearoyl-2-dihomo-linolenoyl-GPC (18:0/20:3n3 or 6)*	FADS2	Surendran et al. In Press
1-stearoyl-2-dihomo-linolenoyl-GPC (18:0/20:3n3 or 6)*	GCKR	Surendran et al. In Press
1-stearoyl-2-dihomo-linolenoyl-GPC (18:0/20:3n3 or 6)*	MOGAT2	Surendran et al. In Press
[truncated: 3,112 more rows]

## Sheet: HMDB
accession	name	gene_name	uniprot_id	protein_type
HMDB0000001	1-Methylhistidine	['CNDP1', 'PRMT3']	['Q96KN2', 'O60678']	['Unknown', 'Unknown']
HMDB0000005	2-Ketobutyric acid	['PDHB', 'PDHA1', 'PDHA2', 'BCKDHB', 'BCKDHA', 'OGDH', 'CTH', 'SDS', 'LDHAL6A', 'UROC1', 'BCKDK', 'LDHB', 'LDHC', 'LDHA', 'LDHAL6B', 'TMLHE', 'ALKBH2', 'ALKBH3', 'SDSL', 'OGDHL', 'OXGR1']	['P11177', 'P08559', 'P29803', 'P21953', 'P12694', 'Q02218', 'P32929', 'P20132', 'Q6ZMR3', 'Q96N76', 'O14874', 'P07195', 'P07864', 'P00338', 'Q9BYZ2', 'Q9NVH6', 'Q6NS38', 'Q96Q83', 'Q96GA7', 'Q9ULD0', 'Q96P68']	['Enzyme', 'Enzyme', 'Enzyme', 'Enzyme', 'Unknown', 'Enzyme', 'Enzyme', 'Enzyme', 'Unknown', 'Unknown', 'Enzyme', 'Unknown', 'Unknown', 'Unknown', 'Unknown', 'Unknown', 'Unknown', 'Unknown', 'Enzyme', 'Enzyme', 'Unknown']
HMDB0000012	Deoxyuridine	['AID', 'PNP', 'TK1', 'TK2', 'TYMP', 'CDA', 'UCKL1', 'APOBEC3G']	['Q546Y9', 'P00491', 'P04183', 'O00142', 'P19971', 'P32320', 'Q9NWZ5', 'Q8IZR3', 'Q9HC16']	['Enzyme', 'Enzyme', 'Enzyme', 'Enzyme', 'Enzyme', 'Unknown', 'Enzyme', 'Enzyme', 'Unknown']
HMDB0000017	4-Pyridoxic acid	['AOX1']	['Q06278']	['Unknown']
HMDB0000019	alpha-Ketoisovaleric acid	['PDHB', 'PDHA1', 'PDHA2', 'DLAT', 'BCKDHB', 'BCKDHA', 'BCAT1', 'BCAT2', 'SLC16A3', 'SLC16A1', 'SLC16A7']	['P11177', 'P08559', 'P29803', 'P10515', 'P21953', 'P12694', 'P54687', 'O15382', 'O15427', 'P53985', 'O60669']	['Enzyme', 'Enzyme', 'Enzyme', 'Enzyme', 'Enzyme', 'Unknown', 'Enzyme', 'Enzyme', 'Transporter', 'Transporter', 'Transporter']
HMDB0000020	p-Hydroxyphenylacetic acid	['ALDH3A1', 'ALDH1A3', 'UGT1A1', 'ALDH3B2', 'ALDH3B1', 'SULT1A3']	['P30838', 'P47895', 'P22309', 'P48448', 'P43353', 'P0DMM9']	['Unknown', 'Unknown', 'Enzyme', 'Unknown', 'Unknown', 'Enzyme']
HMDB0000026	Ureidopropionic acid	['DPYS', 'UPB1', 'DPYSL3', 'DPYSL2']	['Q14117', 'Q9UBR1', 'Q14195', 'Q16555']	['Unknown', 'Unknown', 'Enzyme', 'Enzyme']
HMDB0000034	Adenine	['XDH', 'MTAP', 'APRT', 'HPRT1', 'PECR', 'SLC29A2', 'SLC29A3', 'PNP']	['P47989', 'Q13126', 'P07741', 'P00492', 'Q9BY49', 'Q14542', 'Q9BZD2', 'P00491']	['Unknown', 'Enzyme', 'Enzyme', 'Unknown', 'Enzyme', 'Enzyme', 'Enzyme', 'Enzyme']
HMDB0000036	Taurocholic acid	['CEL', 'SLCO1B3', 'SLCO1C1', 'SLCO1B1', 'CYP7A1', 'BAAT', 'SLC16A1', 'ABCC2', 'ABCC1', 'SLCO2B1', 'ABCC3', 'ABCB11', 'ABCB1', 'ABCG2', 'SLC10A2', 'SLC10A1', 'SLC22A1', 'SLCO1A2', 'SLCO4A1', 'ABCC4', 'SLCO3A1', 'SLC22A6', 'ABCC11', 'FABP6']	['P19835', 'Q9NPD5', 'Q9NYB5', 'Q9Y6L6', 'P22680', 'Q14032', 'P53985', 'Q92887', 'P33527', 'O94956', 'O15438', 'O95342', 'P08183', 'Q9UNQ0', 'Q12908', 'Q14973', 'O15245', 'P46721', 'Q96BD0', 'O15439', 'Q9UIG8', 'Q4U2R8', 'Q96J66', 'P51161']	['Unknown', 'Transporter', 'Transporter', 'Transporter', 'Unknown', 'Enzyme', 'Transporter', 'Transporter', 'Transporter', 'Transporter', 'Transporter', 'Transporter', 'Transporter', 'Transporter', 'Transporter', 'Transporter', 'Transporter', 'Transporter', 'Transporter', 'Transporter', 'Transporter', 'Transporter', 'Transporter', 'Unknown']
HMDB0000039	Butyric acid	['UGT1A1', 'BCHE', 'SLC16A1', 'TNF', 'PPARG', 'HDAC4', 'HDAC9', 'ACSM1', 'ACSM6', 'ACSM2A', 'ACSM2B', 'ACSM3', 'ACSM5', 'HDAC2', 'HDAC3', 'HDAC5', 'ACSM4']	['P22309', 'P06276', 'P53985', 'P01375', 'P37231', 'P56524', 'Q9UKV0', 'Q08AH1', 'Q6P461', 'Q08AH3', 'Q68CK6', 'Q53FZ2', 'Q6NUN0', 'Q92769', 'O15379', 'Q9UQL6', 'P0C7M7']	['Enzyme', 'Enzyme', 'Transporter', 'Enzyme', 'Enzyme', 'Enzyme', 'Enzyme', 'Unknown', 'Unknown', 'Unknown', 'Unknown', 'Unknown', 'Unknown', 'Unknown', 'Unknown', 'Unknown', 'Unknown']
HMDB0000043	Betaine	['CHDH', 'ALDH7A1', 'BHMT', 'SLC6A12', 'BHMT2']	['Q8NE62', 'P49419', 'Q93088', 'P48065', 'Q9H2M3']	['Unknown', 'Unknown', 'Unknown', 'Unknown', 'Unknown']
HMDB0000045	Adenosine monophosphate	['NT5E', 'NT5C1B', 'NT5C1A', 'NT5C', 'DCK', 'NT5M', 'ACSS2', 'ACSS1', 'ENTPD1', 'CANT1', 'ENTPD3', 'PON3', 'ENPP1', 'ENPP3', 'FARSA', 'FARS2', 'ALDH7A1', 'BPNT1', 'ADPGK', 'PYGL', 'PYGM', 'PYGB', 'APRT', 'HPRT1', 'HLCS', 'FARSB', 'UBE2A', 'PDE6H', 'AK1', 'UBE2M', 'UBE2L6', 'GARS', 'PRPS1L1', 'EPRS', 'ACSL4', 'PDE1A', 'UBE2D1', 'AK3', 'WARS', 'PDE8A', 'PDE1B', 'ACSL1', 'PDE3B', 'UBE2G1', 'QARS', '…	['P21589', 'Q96P26', 'Q9BXI3', 'Q8TCD5', 'P27707', 'Q9NPB1', 'Q9NR19', 'Q9NUB1', 'P49961', 'Q8WVQ1', 'O75355', 'Q15166', 'P22413', 'O14638', 'Q9Y285', 'O95363', 'P49419', 'O95861', 'Q9BRR6', 'P06737', 'P11217', 'P11216', 'P07741', 'P00492', 'P50747', 'Q9NSD9', 'P49459', 'Q13956', 'P00568', 'P61081', 'O14933', 'P41250', 'P21108', 'P07814', 'O60488', 'P54750', 'P51668', 'Q9UIJ7', 'P23381', 'O60658'…	['Unknown', 'Unknown', 'Unknown', 'Unknown', 'Enzyme', 'Unknown', 'Enzyme', 'Enzyme', 'Unknown', 'Unknown', 'Unknown', 'Enzyme', 'Unknown', 'Unknown', 'Enzyme', 'Enzyme', 'Unknown', 'Unknown', 'Unknown', 'Enzyme', 'Enzyme', 'Enzyme', 'Enzyme', 'Unknown', 'Enzyme', 'Enzyme', 'Enzyme', 'Enzyme', 'Enzyme', 'Enzyme', 'Enzyme', 'Enzyme', 'Unknown', 'Enzyme', 'Unknown', 'Unknown', 'Unknown', 'Enzyme', …
HMDB0000054	Bilirubin	['HMOX1', 'UGT2B28', 'SLCO1B1', 'UGT2B4', 'UGT1A4', 'UGT2B10', 'UGT2B7', 'UGT2B15', 'UGT2A1', 'UGT1A1', 'UGT1A9', 'UGT1A8', 'UGT1A3', 'UGT1A10', 'UGT2B17', 'UGT1A6', 'UGT1A5', 'UGT2B11', 'UGT1A7', 'BLVRA', 'BLVRB', 'ABCC2', 'ALB', 'AFP', 'UGT2A3', 'UGT1A10', 'UGT1A8', 'UGT1A7']	['P09601', 'Q9BY64', 'Q9Y6L6', 'P06133', 'P22310', 'P36537', 'P16662', 'P54855', 'Q9Y4X1', 'P22309', 'O60656', 'Q9HAW9', 'P35503', 'Q9HAW8', 'O75795', 'P19224', 'P35504', 'O75310', 'Q9HAW7', 'P53004', 'P30043', 'Q92887', 'P02768', 'P02771', 'Q6UWM9', 'Q5DT02', 'Q5DSZ6', 'Q5DSZ7']	['Unknown', 'Enzyme', 'Transporter', 'Enzyme', 'Enzyme', 'Enzyme', 'Enzyme', 'Enzyme', 'Enzyme', 'Enzyme', 'Enzyme', 'Enzyme', 'Enzyme', 'Enzyme', 'Enzyme', 'Enzyme', 'Enzyme', 'Enzyme', 'Enzyme', 'Unknown', 'Unknown', 'Transporter', 'Unknown', 'Unknown', 'Enzyme', 'Enzyme', 'Enzyme', 'Enzyme']
HMDB0000056	beta-Alanine	['ABAT', 'ALDH9A1', 'ALDH3A1', 'ALDH7A1', 'ALDH1A3', 'ALDH2', 'ALDH3A2', 'ALDH1B1', 'CNDP1', 'UGT1A1', 'ALDH3B2', 'ALDH3B1', 'UPB1', 'GAD2', 'GAD1', 'SLC6A6', 'SLC16A10', 'CARNS1']	['P80404', 'P49189', 'P30838', 'P49419', 'P47895', 'P05091', 'P51648', 'P30837', 'Q96KN2', 'P22309', 'P48448', 'P43353', 'Q9UBR1', 'Q05329', 'Q99259', 'P31641', 'Q8TF71', 'A5YM72']	['Enzyme', 'Unknown', 'Unknown', 'Unknown', 'Unknown', 'Unknown', 'Unknown', 'Unknown', 'Unknown', 'Enzyme', 'Unknown', 'Unknown', 'Unknown', 'Enzyme', 'Enzyme', 'Unknown', 'Transporter', 'Unknown']
HMDB0000058	Cyclic AMP	['EP300', 'CREBBP', 'ENPP1', 'LIPE', 'PDE6H', 'PDE1A', 'PDE8A', 'PDE1B', 'PDE3B', 'PDE7A', 'PDE3A', 'PDE10A', 'PDE1C', 'PDE4B', 'PDE7B', 'PDE9A', 'PDE2A', 'PDE8B', 'PDE4C', 'PDE4D', 'PDE6G', 'PDE6D', 'PDE4A', 'PDE5A', 'ADCY7', 'ADCY4', 'ADCY6', 'ADCY5', 'ADCY8', 'ADCY9', 'ADCY3', 'ADCY1', 'ADCY2', 'CYP17A1', 'CNGA3', 'CNGB3', 'RAPGEF2', 'HCN1', 'PRKACG', 'PRKACA', 'PRKY', 'PRKACB', 'RPS6KA5', 'PR…	['Q09472', 'Q92793', 'P22413', 'Q05469', 'Q13956', 'P54750', 'O60658', 'Q01064', 'Q13370', 'Q13946', 'Q14432', 'Q9Y233', 'Q14123', 'Q07343', 'Q9NP56', 'O76083', 'O00408', 'O95263', 'Q08493', 'Q08499', 'P18545', 'O43924', 'P27815', 'O76074', 'P51828', 'Q8NFM4', 'O43306', 'O95622', 'P40145', 'O60503', 'O60266', 'Q08828', 'Q08462', 'P05093', 'Q16281', 'Q9NQW8', 'Q9Y4G8', 'O60741', 'P22612', 'P17612'…	['Unknown', 'Unknown', 'Unknown', 'Unknown', 'Enzyme', 'Unknown', 'Unknown', 'Enzyme', 'Enzyme', 'Unknown', 'Unknown', 'Unknown', 'Unknown', 'Unknown', 'Unknown', 'Unknown', 'Unknown', 'Unknown', 'Unknown', 'Unknown', 'Enzyme', 'Enzyme', 'Unknown', 'Unknown', 'Unknown', 'Unknown', 'Unknown', 'Unknown', 'Unknown', 'Unknown', 'Unknown', 'Unknown', 'Unknown', 'Unknown', 'Unknown', 'Unknown', 'Unknow…
HMDB0000062	L-Carnitine	['CRAT', 'XDH', 'MPO', 'CROT', 'CPT1B', 'CPT1A', 'CPT2', 'CPT1C', 'BBOX1', 'SLCO1B1', 'CES1', 'SLC22A5', 'SLC22A4', 'SLC25A20', 'SLC22A16', 'SLC25A29']	['P43155', 'P47989', 'P05164', 'Q9UKG9', 'Q92523', 'P50416', 'P23786', 'Q8TCG5', 'O75936', 'Q9Y6L6', 'P23141', 'O76082', 'Q9H015', 'O43772', 'Q86VW1', 'Q8N8R3']	['Enzyme', 'Unknown', 'Unknown', 'Enzyme', 'Enzyme', 'Enzyme', 'Enzyme', 'Enzyme', 'Unknown', 'Transporter', 'Enzyme', 'Transporter', 'Transporter', 'Enzyme', 'Transporter', 'Unknown']
HMDB0000063	Cortisol	['CYP11B1', 'AKR1D1', 'HSD11B2', 'HSD11B1', 'CYP3A4', 'CYP3A5', 'CYP3A7', 'CYP2C8', 'ABCB1', 'ABCG2', 'NR3C2', 'SLCO1A2', 'HSD3B1', 'HSD3B2', 'CYP11B2', 'P450-CYP21B', 'ANXA1', 'CYP21A2', 'CYP21A2']	['P15538', 'P51857', 'P80365', 'P28845', 'P08684', 'P20815', 'P24462', 'P10632', 'P08183', 'Q9UNQ0', 'P08235', 'P46721', 'P14060', 'P26439', 'P19099', 'Q16874', 'P04083', 'Q08AG9', 'P08686']	['Unknown', 'Enzyme', 'Unknown', 'Enzyme', 'Unknown', 'Unknown', 'Unknown', 'Unknown', 'Transporter', 'Transporter', 'Unknown', 'Transporter', 'Unknown', 'Unknown', 'Unknown', 'Enzyme', 'Unknown', 'Enzyme', 'Unknown']
HMDB0000064	Creatine	['GAMT', 'GATM', 'CKMT2', 'CKB', 'CKMT1A', 'CKM', 'SLC22A5', 'SLC6A8', 'PRRX1', 'ID3']	['Q14353', 'P50440', 'P17540', 'P12277', 'P12532', 'P06732', 'O76082', 'P48029', 'P54821', 'Q02535']	['Unknown', 'Enzyme', 'Enzyme', 'Enzyme', 'Enzyme', 'Enzyme', 'Transporter', 'Unknown', 'Unknown', 'Unknown']
HMDB0000067	Cholesterol	['LCAT', 'LIPA', 'CEL', 'SULT2B1', 'STS', 'SOAT2', 'CYP7A1', 'SOAT1', 'DHCR7', 'CYP11A1', 'CYP27A1', 'ABCA1', 'APOA1', 'DHCR24', 'ABCB1', 'ABCG2', 'RORA', 'CH25H', 'CYP46A1']	['P04180', 'P38571', 'P19835', 'O00204', 'P08842', 'O75908', 'P22680', 'P35610', 'Q9UBM7', 'P05108', 'Q02318', 'O95477', 'P02647', 'Q15392', 'P08183', 'Q9UNQ0', 'P35398', 'O95992', 'Q9Y6A2']	['Enzyme', 'Enzyme', 'Unknown', 'Enzyme', 'Unknown', 'Enzyme', 'Unknown', 'Enzyme', 'Enzyme', 'Unknown', 'Unknown', 'Unknown', 'Enzyme', 'Unknown', 'Transporter', 'Transporter', 'Enzyme', 'Unknown', 'Unknown']
HMDB0000070	Pipecolic acid	['PIPOX']	['Q9P0Z9']	['Unknown']
HMDB0000076	Dihydrouracil	['DPYS', 'DPYD']	['Q14117', 'Q12882']	['Unknown', 'Unknown']
HMDB0000078	Cysteinylglycine	['ANPEP', 'GGT1', 'GGT7', 'LAP3', 'GGT6', 'GGT7', 'GGT5', 'GGT2', 'GGT3P']	['P15144', 'P19440', 'Q9UJ14', 'P28838', 'Q6P531', 'A0PJJ9', 'P36269', 'P36268', 'A6NGU5']	['Unknown', 'Enzyme', 'Enzyme', 'Unknown', 'Enzyme', 'Enzyme', 'Enzyme', 'Unknown', 'Unknown']
HMDB0000079	Dihydrothymine	['DPYS', 'DPYD']	['Q14117', 'Q12882']	['Unknown', 'Unknown']
HMDB0000086	Glycerophosphocholine	['LYPLA1', 'PLA2G15', 'PLA2G4A', 'LGALS13', 'LYPLA2', 'CLC', 'ASPG', 'PLB1', 'GDE1', 'PNPLA8', 'PNPLA6', 'ENPP6', 'GPCPD1', 'PNPLA7', 'TMEM86B']	['O75608', 'Q8NCC3', 'P47712', 'Q9UHV8', 'O95372', 'Q05315', 'Q86U10', 'Q6P1J6', 'Q9NZC3', 'Q9NP80', 'Q8IY17', 'Q6UWR7', 'Q9NPB8', 'Q6ZV29', 'Q8N661']	['Enzyme', 'Unknown', 'Unknown', 'Enzyme', 'Enzyme', 'Enzyme', 'Enzyme', 'Unknown', 'Unknown', 'Unknown', 'Enzyme', 'Enzyme', 'Unknown', 'Unknown', 'Unknown']
HMDB0000089	Cytidine	['NT5E', 'NT5C1B', 'NT5C1A', 'NT5C', 'NT5M', 'UCK1', 'GNE', 'UCK2', 'AID', 'NT5C3', 'NT5C2', 'CDA', 'UCKL1', 'APOBEC3H', 'ZNF638', 'CELF2', 'APOBEC3A', 'APOBEC3B', 'APOBEC3C', 'APOBEC3D', 'APOBEC3F', 'AICDA']	['P21589', 'Q96P26', 'Q9BXI3', 'Q8TCD5', 'Q9NPB1', 'Q9HA47', 'Q9Y223', 'Q9BZX2', 'Q546Y9', 'Q9H0P0', 'P49902', 'P32320', 'Q9NWZ5', 'Q6NTF7', 'Q14966', 'O95319', 'P31941', 'Q9UH17', 'Q9NRW3', 'Q96AK3', 'Q8IUX4', 'Q9GZX7']	['Unknown', 'Unknown', 'Unknown', 'Unknown', 'Unknown', 'Unknown', 'Enzyme', 'Unknown', 'Enzyme', 'Enzyme', 'Unknown', 'Unknown', 'Enzyme', 'Enzyme', 'Unknown', 'Unknown', 'Unknown', 'Unknown', 'Unknown', 'Unknown', 'Unknown', 'Unknown']
HMDB0000092	Dimethylglycine	['DMGDH', 'UGT1A1', 'BHMT', 'BHMT2']	['Q9UI17', 'P22309', 'Q93088', 'Q9H2M3']	['Unknown', 'Enzyme', 'Unknown', 'Unknown']
HMDB0000094	Citric acid	['ACLY', 'CS', 'AKR1B1', 'MIF', 'HS3ST3A1', 'GNMT', 'ITPA', 'APRT', 'RNASE1', 'CNDP1', 'BHMT', 'PDE5A', 'ACO2', 'ACO1', 'MDH2', 'SRC', 'ANG', 'SLCO2B1', 'RNASE3', 'UCK2', 'CLYBL', 'IL4I1', 'RIMKLB', 'CTDSP1', 'CPB1']	['P53396', 'O75390', 'P15121', 'P14174', 'Q9Y663', 'Q14749', 'Q9BY32', 'P07741', 'P07998', 'Q96KN2', 'Q93088', 'O76074', 'Q99798', 'P21399', 'P40926', 'P12931', 'P03950', 'O94956', 'P12724', 'Q9BZX2', 'Q8N0X4', 'Q96RQ9', 'Q9ULI2', 'Q9GZU7', 'P15086']	['Enzyme', 'Enzyme', 'Unknown', 'Enzyme', 'Enzyme', 'Unknown', 'Unknown', 'Enzyme', 'Enzyme', 'Unknown', 'Unknown', 'Unknown', 'Enzyme', 'Unknown', 'Unknown', 'Enzyme', 'Enzyme', 'Transporter', 'Enzyme', 'Unknown', 'Unknown', 'Unknown', 'Unknown', 'Enzyme', 'Enzyme']
HMDB0000097	Choline	['CHAT', 'PLD2', 'PLD1', 'CHDH', 'ACHE', 'BCHE', 'PCYT1B', 'PCYT1A', 'CHKB', 'CHKA', 'ADH5', 'ADH1B', 'ADH7', 'ADH1A', 'ADH6', 'ADH1C', 'SLC44A1', 'SLC5A7', 'SLC22A1', 'PHOSPHO1', 'CEPT1', 'PLD3', 'PLD4', 'GDE1', 'PLD6', 'SLC44A4', 'SLC44A2', 'SLC44A3', 'GPCPD1']	['P28329', 'O14939', 'Q13393', 'Q8NE62', 'P22303', 'P06276', 'Q9Y5K3', 'P49585', 'Q9Y259', 'P35790', 'P11766', 'P00325', 'P40394', 'P07327', 'P28332', 'P00326', 'Q8WWI5', 'Q9GZV3', 'O15245', 'Q8TCT1', 'Q9Y6K0', 'Q8IV08', 'Q96BZ4', 'Q9NZC3', 'Q59EA4', 'Q8N2A8', 'Q53GD3', 'Q8IWA5', 'Q8N4M1', 'Q9NPB8']	['Enzyme', 'Enzyme', 'Unknown', 'Unknown', 'Enzyme', 'Enzyme', 'Enzyme', 'Enzyme', 'Enzyme', 'Enzyme', 'Unknown', 'Unknown', 'Unknown', 'Unknown', 'Unknown', 'Unknown', 'Transporter', 'Transporter', 'Transporter', 'Unknown', 'Unknown', 'Enzyme', 'Enzyme', 'Unknown', 'Enzyme', 'Enzyme', 'Transporter', 'Transporter', 'Transporter', 'Unknown']
HMDB0000099	L-Cystathionine	['CTH', 'CBS']	['P32929', 'P35520']	['Enzyme', 'Unknown']
HMDB0000114	Glycerylphosphorylethanolamine	['LYPLA1', 'PLA2G15', 'PLA2G4A', 'LYPLA2', 'CLC', 'GDE1', 'HLA-B']	['O75608', 'Q8NCC3', 'P47712', 'O95372', 'Q05315', 'Q9NZC3', 'Q95372']	['Enzyme', 'Unknown', 'Unknown', 'Enzyme', 'Enzyme', 'Unknown', 'Enzyme']
HMDB0000118	Homovanillic acid	['COMT', 'ALDH3A1', 'ALDH1A3', 'ALDH3B2', 'ALDH3B1', 'SULT1A3']	['P21964', 'P30838', 'P47895', 'P48448', 'P43353', 'P0DMM9']	['Unknown', 'Unknown', 'Unknown', 'Unknown', 'Unknown', 'Enzyme']
HMDB0000122	D-Glucose	['GCK', 'HK3', 'HK2', 'HK1', 'SI', 'H6PD', 'LCT', 'GANAB', 'AGL', 'ADPGK', 'B4GALT2', 'LALBA', 'TREH', 'G6PC', 'B4GALT1', 'UGT1A1', 'GLA', 'GPI', 'GLB1', 'PGM1', 'GBA', 'GAA', 'SLC2A1', 'GCKR', 'GBA3', 'MGAM', 'G6PC3', 'G6PC2', 'GANC', 'GALM', 'GBA2', 'HKDC1', 'MOGS']	['P35557', 'P52790', 'P52789', 'P19367', 'P14410', 'O95479', 'P09848', 'Q14697', 'P35573', 'Q9BRR6', 'O60909', 'P00709', 'O43280', 'P35575', 'P15291', 'P22309', 'P06280', 'P06744', 'P16278', 'P36871', 'P04062', 'P10253', 'P11166', 'Q14397', 'Q9H227', 'O43451', 'Q9BUM1', 'Q9NQR9', 'Q8TET4', 'Q96C23', 'Q9HCG7', 'Q2TB90', 'Q13724']	['Enzyme', 'Enzyme', 'Enzyme', 'Enzyme', 'Enzyme', 'Unknown', 'Enzyme', 'Enzyme', 'Enzyme', 'Unknown', 'Unknown', 'Enzyme', 'Enzyme', 'Enzyme', 'Unknown', 'Enzyme', 'Enzyme', 'Enzyme', 'Enzyme', 'Unknown', 'Enzyme', 'Enzyme', 'Enzyme', 'Enzyme', 'Unknown', 'Enzyme', 'Enzyme', 'Enzyme', 'Enzyme', 'Enzyme', 'Enzyme', 'Unknown', 'Unknown']
HMDB0000123	Glycine	['ALAS2', 'ALAS1', 'GCAT', 'PIPOX', 'DAO', 'GART', 'AGXT2', 'GNMT', 'ANPEP', 'GATM', 'BAAT', 'GARS', 'AMT', 'AGXT', 'GSS', 'SHMT2', 'SARDH', 'SHMT1', 'GLDC', 'LAP3', 'GRIN3B', 'GRIN2A', 'GRIN2C', 'SLC6A9', 'GCSH', 'SLC6A5', 'SLC36A1', 'SLC32A1', 'SLC16A10', 'GLYAT', 'GLYATL1', 'GLYATL2', 'GLRA1', 'GLRA2', 'GLRA3', 'GLRB', 'CCBL2', 'SHMT2', 'DKFZp686P09201', 'GPR18']	['P22557', 'P13196', 'O75600', 'Q9P0Z9', 'P14920', 'P22102', 'Q9BYV1', 'Q14749', 'P15144', 'P50440', 'Q14032', 'P41250', 'P48728', 'P21549', 'P48637', 'P34897', 'Q9UL12', 'P34896', 'P23378', 'P28838', 'O60391', 'Q12879', 'Q14957', 'P48067', 'P23434', 'Q9Y345', 'Q7Z2H8', 'Q9H598', 'Q8TF71', 'Q6IB77', 'Q969I3', 'Q8WU03', 'P23415', 'P23416', 'O75311', 'P48167', 'Q6YP21', 'Q53ET4', 'Q5BJF5', 'Q5HYG8'…	['Unknown', 'Unknown', 'Enzyme', 'Unknown', 'Unknown', 'Enzyme', 'Enzyme', 'Unknown', 'Unknown', 'Enzyme', 'Enzyme', 'Enzyme', 'Enzyme', 'Unknown', 'Enzyme', 'Enzyme', 'Unknown', 'Enzyme', 'Enzyme', 'Unknown', 'Unknown', 'Unknown', 'Unknown', 'Unknown', 'Enzyme', 'Unknown', 'Transporter', 'Enzyme', 'Transporter', 'Enzyme', 'Enzyme', 'Enzyme', 'Unknown', 'Unknown', 'Unknown', 'Unknown', 'Enzyme', …
HMDB0000126	Glycerol 3-phosphate	['GPD2', 'GK2', 'GK', 'GPD1', 'GPAM', 'GK3P', 'AGPAT6', 'PGS1', 'GPD1L', 'AGPAT9', 'DKFZp451B1115', 'GDE1', 'GPAT2', 'GK5', 'ESCO1', 'ADPRM', 'GPCPD1']	['P43304', 'Q14410', 'P32189', 'P21695', 'Q9HCL2', 'Q14409', 'Q86UL3', 'Q32NB8', 'Q8N335', 'Q53EU6', 'Q86T70', 'Q9NZC3', 'Q6NUI2', 'Q6ZS86', 'Q5FWF5', 'Q3LIE5', 'Q9NPB8']	['Unknown', 'Enzyme', 'Enzyme', 'Unknown', 'Enzyme', 'Enzyme', 'Enzyme', 'Unknown', 'Unknown', 'Enzyme', 'Enzyme', 'Unknown', 'Enzyme', 'Enzyme', 'Enzyme', 'Unknown', 'Unknown']
HMDB0000127	D-Glucuronic acid	['UGT2B28', 'UGT2B4', 'UGT1A4', 'UGT2B10', 'UGT2B7', 'UGT2B15', 'UGT2A1', 'UGT1A1', 'UGT1A9', 'UGT1A8', 'UGT1A3', 'UGT1A10', 'UGT2B17', 'UGT1A6', 'UGT1A5', 'UGT2B11', 'UGT1A7', 'GUSB', 'MIOX', 'UGT2A3', 'KL', 'DSE', 'ABHD10']	['Q9BY64', 'P06133', 'P22310', 'P36537', 'P16662', 'P54855', 'Q9Y4X1', 'P22309', 'O60656', 'Q9HAW9', 'P35503', 'Q9HAW8', 'O75795', 'P19224', 'P35504', 'O75310', 'Q9HAW7', 'P08236', 'Q9UGB7', 'Q6UWM9', 'Q9UEF7', 'Q9UL01', 'Q9NUJ1']	['Enzyme', 'Enzyme', 'Enzyme', 'Enzyme', 'Enzyme', 'Enzyme', 'Enzyme', 'Enzyme', 'Enzyme', 'Enzyme', 'Enzyme', 'Enzyme', 'Enzyme', 'Enzyme', 'Enzyme', 'Enzyme', 'Enzyme', 'Enzyme', 'Unknown', 'Enzyme', 'Unknown', 'Enzyme', 'Unknown']
HMDB0000128	Guanidoacetic acid	['GAMT', 'GATM']	['Q14353', 'P50440']	['Unknown', 'Enzyme']
HMDB0000131	Glycerol	['PLA2G2E', 'AKR1B1', 'CPT1B', 'CPT1A', 'LPL', 'CPT2', 'MGLL', 'ANXA3', 'PAPSS1', 'LCT', 'NAGA', 'AKR1A1', 'LIPE', 'GLA', 'ADH5', 'ADH1B', 'ADH7', 'ADH1A', 'ADH6', 'ADH1C', 'GSTP1', 'GK2', 'GK', 'GLB1', 'TGFBR2', 'CYP2E1', 'HPGDS', 'ARF1', 'GYPB', 'ABCB1', 'PAEP', 'ITPR1', 'GK3P', 'TRDMT1', 'CRLS1', 'ISYNA1', 'GK5', 'ENPP6', 'GDPD2', 'ABHD12', 'ABHD6', 'AKR1B10']	['Q9NZK7', 'P15121', 'Q92523', 'P50416', 'P06858', 'P23786', 'Q99685', 'P12429', 'O43252', 'P09848', 'P17050', 'P14550', 'Q05469', 'P06280', 'P11766', 'P00325', 'P40394', 'P07327', 'P28332', 'P00326', 'P09211', 'Q14410', 'P32189', 'P16278', 'P37173', 'P05181', 'O60760', 'P84077', 'P06028', 'P08183', 'P09466', 'Q14643', 'Q14409', 'O14717', 'Q9UJA2', 'Q9NPH2', 'Q6ZS86', 'Q6UWR7', 'Q9HCC8', 'Q8N2K0'…	['Unknown', 'Unknown', 'Enzyme', 'Enzyme', 'Enzyme', 'Enzyme', 'Enzyme', 'Unknown', 'Enzyme', 'Enzyme', 'Enzyme', 'Enzyme', 'Unknown', 'Enzyme', 'Unknown', 'Unknown', 'Unknown', 'Unknown', 'Unknown', 'Unknown', 'Enzyme', 'Enzyme', 'Enzyme', 'Enzyme', 'Unknown', 'Unknown', 'Enzyme', 'Unknown', 'Enzyme', 'Transporter', 'Enzyme', 'Unknown', 'Enzyme', 'Unknown', 'Enzyme', 'Unknown', 'Enzyme', 'Enzyme…
HMDB0000134	Fumaric acid	['SDHC', 'SDHA', 'SDHD', 'SDHB', 'DBH', 'ADSL', 'ASL', 'FAH', 'FH', 'ME2', 'FH', 'FAHD1']	['Q99643', 'P31040', 'O14521', 'P21912', 'P09172', 'P30566', 'P04424', 'P16930', 'P07954', 'P23368', 'B1ANK7', 'Q6P587']	['Unknown', 'Unknown', 'Unknown', 'Unknown', 'Unknown', 'Enzyme', 'Enzyme', 'Unknown', 'Enzyme', 'Unknown', 'Enzyme', 'Unknown']
HMDB0000138	Glycocholic acid	['BAAT', 'GLYAT', 'GLYATL1', 'GLYATL2', 'GLYATL3']	['Q14032', 'Q6IB77', 'Q969I3', 'Q8WU03', 'Q5SZD4']	['Enzyme', 'Enzyme', 'Enzyme', 'Enzyme', 'Enzyme']
HMDB0000139	Glyceric acid	['ALDH9A1', 'ALDH7A1', 'ALDH1A3', 'ALDH2', 'ALDH3A2', 'ALDH1B1', 'GRHPR', 'GLYCTK']	['P49189', 'P49419', 'P47895', 'P05091', 'P51648', 'P30837', 'Q9UBQ7', 'Q8IVS8']	['Unknown', 'Unknown', 'Unknown', 'Unknown', 'Unknown', 'Unknown', 'Unknown', 'Enzyme']
HMDB0000148	L-Glutamic acid	['ALDH4A1', 'GSR', 'GFPT2', 'GFPT1', 'ABAT', 'TAT', 'GOT1', 'GOT2', 'BCAT1', 'PPAT', 'AADAT', 'AGXT2', 'OAT', 'CCBL1', 'GCLC', 'GCLM', 'NAGS', 'BCAT2', 'EPRS', 'ASNS', 'GMPS', 'GLUD2', 'GLUL', 'GLS2', 'CTPS1', 'GLS', 'FTCD', 'GLUD1', 'GAD2', 'GAD1', 'GGT1', 'GGT7', 'AGXT', 'GSS', 'FPGS', 'GPT', 'PSAT1', 'AASS', 'PFAS', 'ALDH18A1', 'OPLAH', 'SLC16A1', 'GRIN1', 'GRIN3B', 'GRIN2A', 'GRIN2C', 'GRIN2B…	['P30038', 'P00390', 'O94808', 'Q06210', 'P80404', 'P17735', 'P17174', 'P00505', 'P54687', 'Q06203', 'Q8N5Z0', 'Q9BYV1', 'P04181', 'Q16773', 'P48506', 'P48507', 'Q8N159', 'O15382', 'P07814', 'P08243', 'P49915', 'P49448', 'P15104', 'Q9UI32', 'P17812', 'O94925', 'O95954', 'P00367', 'Q05329', 'Q99259', 'P19440', 'Q9UJ14', 'P21549', 'P48637', 'Q05932', 'P24298', 'Q9Y617', 'Q9UDR5', 'O15067', 'P54886'…	['Unknown', 'Unknown', 'Enzyme', 'Enzyme', 'Enzyme', 'Enzyme', 'Enzyme', 'Enzyme', 'Enzyme', 'Unknown', 'Enzyme', 'Enzyme', 'Enzyme', 'Enzyme', 'Enzyme', 'Enzyme', 'Enzyme', 'Enzyme', 'Enzyme', 'Enzyme', 'Unknown', 'Unknown', 'Enzyme', 'Enzyme', 'Unknown', 'Enzyme', 'Enzyme', 'Unknown', 'Enzyme', 'Enzyme', 'Enzyme', 'Enzyme', 'Unknown', 'Enzyme', 'Enzyme', 'Enzyme', 'Enzyme', 'Unknown', 'Enzyme',…
HMDB0000156	Malic acid	['ME1', 'MDH2', 'ME3', 'MDH1', 'FH', 'ME2', 'FH']	['P48163', 'P40926', 'Q16798', 'P40925', 'P07954', 'P23368', 'B1ANK7']	['Unknown', 'Unknown', 'Unknown', 'Unknown', 'Enzyme', 'Unknown', 'Enzyme']
HMDB0000157	Hypoxanthine	['XDH', 'HPRT1', 'SLC29A2', 'PNP']	['P47989', 'P00492', 'Q14542', 'P00491']	['Unknown', 'Unknown', 'Enzyme', 'Enzyme']
HMDB0000158	L-Tyrosine	['TYR', 'TH', 'TPO', 'TAT', 'DDC', 'PAH', 'GOT1', 'GOT2', 'YARS', 'YARS2', 'SLC16A2', 'FGFR1', 'EGFR', 'SLC16A10', 'IL4I1', 'IYD', 'TTL']	['P14679', 'P07101', 'P07202', 'P17735', 'P20711', 'P00439', 'P17174', 'P00505', 'P54577', 'Q9Y2Z4', 'P36021', 'P11362', 'P00533', 'Q8TF71', 'Q96RQ9', 'Q6PHW0', 'Q8NG68']	['Unknown', 'Enzyme', 'Unknown', 'Enzyme', 'Enzyme', 'Enzyme', 'Enzyme', 'Enzyme', 'Enzyme', 'Enzyme', 'Transporter', 'Enzyme', 'Enzyme', 'Transporter', 'Unknown', 'Unknown', 'Unknown']
HMDB0000159	L-Phenylalanine	['TH', 'FARSA', 'FARS2', 'TAT', 'DDC', 'LPO', 'PAH', 'PRDX6', 'MPO', 'GOT1', 'GOT2', 'EPX', 'CCBL1', 'FARSB', 'SLC7A8', 'SLC16A10', 'ACE2', 'IL4I1', 'FARSLA']	['P07101', 'Q9Y285', 'O95363', 'P17735', 'P20711', 'P22079', 'P00439', 'P30041', 'P05164', 'P17174', 'P00505', 'P11678', 'Q16773', 'Q9NSD9', 'Q9UHI5', 'Q8TF71', 'Q9BYF1', 'Q96RQ9', 'Q6IBR2']	['Enzyme', 'Enzyme', 'Enzyme', 'Enzyme', 'Enzyme', 'Unknown', 'Enzyme', 'Enzyme', 'Unknown', 'Enzyme', 'Enzyme', 'Unknown', 'Enzyme', 'Enzyme', 'Transporter', 'Transporter', 'Unknown', 'Unknown', 'Enzyme']
HMDB0000161	L-Alanine	['ABAT', 'KYNU', 'AGXT2', 'AARS', 'AGXT', 'GPT', 'PGLYRP1', 'SLC7A8', 'NFS1', 'SLC38A3', 'SLC1A4', 'SLC36A1', 'GPT2', 'SCLY', 'SLC16A10', 'AGXT2L2', 'MOCOS', 'PGLYRP3', 'PGLYRP4', 'AARS2', 'PGLYRP2']	['P80404', 'Q16719', 'Q9BYV1', 'P49588', 'P21549', 'P24298', 'O75594', 'Q9UHI5', 'Q9Y697', 'Q99624', 'P43007', 'Q7Z2H8', 'Q8TD30', 'Q96I15', 'Q8TF71', 'Q8IUZ5', 'Q96EN8', 'Q96LB9', 'Q96LB8', 'Q5JTZ9', 'Q96PD5']	['Enzyme', 'Unknown', 'Enzyme', 'Enzyme', 'Unknown', 'Enzyme', 'Enzyme', 'Transporter', 'Unknown', 'Transporter', 'Unknown', 'Transporter', 'Enzyme', 'Enzyme', 'Transporter', 'Enzyme', 'Enzyme', 'Enzyme', 'Enzyme', 'Enzyme', 'Unknown']
HMDB0000162	L-Proline	['P4HA2', 'PYCR1', 'P4HA1', 'PYCR2', 'EPRS', 'LAP3', 'PRODH', 'PYCRL', 'PROSC', 'P5CR2', 'SLC6A7', 'SLC6A14', 'SLC16A10', 'PRODH2', 'TRPM1', 'LEPRE1', 'LEPREL1', 'LEPREL2', 'P4HA3', 'EGLN1', 'EGLN2', 'EGLN3', 'P4HTM', 'L3HYPDH', 'PPIF', 'PPIA', 'PPIB', 'PPIG', 'PARS2', 'PPIH']	['O15460', 'P32322', 'P13674', 'Q96C36', 'P07814', 'P28838', 'O43272', 'Q53H96', 'O94903', 'Q4W8W1', 'Q99884', 'Q9UN76', 'Q8TF71', 'Q9UF12', 'Q7Z4N2', 'Q32P28', 'Q8IVL5', 'Q8IVL6', 'Q7Z4N8', 'Q9GZT9', 'Q96KS0', 'Q9H6Z9', 'Q9NXG6', 'Q96EM0', 'P30405', 'P62937', 'P23284', 'Q13427', 'Q7L3T8', 'O43447']	['Enzyme', 'Unknown', 'Enzyme', 'Unknown', 'Enzyme', 'Unknown', 'Unknown', 'Unknown', 'Enzyme', 'Enzyme', 'Unknown', 'Unknown', 'Transporter', 'Unknown', 'Unknown', 'Unknown', 'Unknown', 'Unknown', 'Enzyme', 'Enzyme', 'Enzyme', 'Enzyme', 'Enzyme', 'Enzyme', 'Enzyme', 'Enzyme', 'Enzyme', 'Enzyme', 'Enzyme', 'Enzyme']
HMDB0000163	D-Maltose	['AGL', 'GAA', 'AMY1A', 'AMY2B', 'MGAM', 'GANC']	['P35573', 'P10253', 'P04745', 'P19961', 'O43451', 'Q8TET4']	['Enzyme', 'Enzyme', 'Unknown', 'Unknown', 'Enzyme', 'Enzyme']
HMDB0000167	L-Threonine	['TARS', 'SDS', 'SLC1A4', 'THNSL1', 'SLC16A10', 'ILVBL', 'SDSL', 'TARSL2', 'TARS2']	['P26639', 'P20132', 'P43007', 'Q8IYQ7', 'Q8TF71', 'A1L0T0', 'Q96GA7', 'A2RTX5', 'Q9BW92']	['Enzyme', 'Enzyme', 'Unknown', 'Enzyme', 'Transporter', 'Unknown', 'Enzyme', 'Enzyme', 'Enzyme']
HMDB0000168	L-Asparagine	['ASNS', 'NARS', 'RPN1', 'DDOST', 'RPN2', 'SLC1A5', 'STT3A', 'SLC38A3', 'DAD1', 'ASRGL1', 'STT3B', 'ASPG', 'NARS2']	['P08243', 'O43776', 'P04843', 'P39656', 'P04844', 'Q15758', 'P46977', 'Q99624', 'P61803', 'Q7L266', 'Q8TCJ2', 'Q86U10', 'Q96I59']	['Enzyme', 'Enzyme', 'Enzyme', 'Enzyme', 'Enzyme', 'Transporter', 'Enzyme', 'Transporter', 'Enzyme', 'Enzyme', 'Enzyme', 'Enzyme', 'Enzyme']
HMDB0000169	D-Mannose	['PLA2G1B', 'ACPP', 'GCK', 'HK3', 'HK2', 'HK1', 'LCT', 'DNASE1', 'CES1', 'BCHE', 'GLA', 'GUSB', 'MAN2A1', 'MAN1A2', 'MAN1B1', 'MAN1A1', 'NOS1', 'PTGS1', 'GALNT1', 'IGF1R', 'LYZ', 'ALG3', 'DPP4', 'CSF2RB', 'SERPIND1', 'APOH', 'SERPINC1', 'IGF2R', 'GYPB', 'AZGP1', 'LTF', 'LDLR', 'RHO', 'AMY2B', 'CTSD', 'LGALS1', 'SIGLEC7', 'MBL2', 'GZMB', 'CD209', 'IFNB1', 'MAN1C1', 'C1R', 'NPR3', 'GNPTAB', 'CPD', …	['P04054', 'P15309', 'P35557', 'P52790', 'P52789', 'P19367', 'P09848', 'P24855', 'P23141', 'P06276', 'P06280', 'P08236', 'Q16706', 'O60476', 'Q9UKM7', 'P33908', 'P29475', 'P23219', 'Q10472', 'P08069', 'P61626', 'Q92685', 'P27487', 'P32927', 'P05546', 'P02749', 'P01008', 'P11717', 'P06028', 'P25311', 'P02788', 'P01130', 'P08100', 'P19961', 'P07339', 'P09382', 'Q9Y286', 'P11226', 'P10144', 'Q9NNX6'…	['Unknown', 'Enzyme', 'Enzyme', 'Enzyme', 'Enzyme', 'Enzyme', 'Enzyme', 'Unknown', 'Enzyme', 'Enzyme', 'Enzyme', 'Enzyme', 'Unknown', 'Unknown', 'Unknown', 'Unknown', 'Unknown', 'Unknown', 'Unknown', 'Enzyme', 'Enzyme', 'Enzyme', 'Enzyme', 'Enzyme', 'Enzyme', 'Enzyme', 'Enzyme', 'Enzyme', 'Enzyme', 'Enzyme', 'Unknown', 'Enzyme', 'Enzyme', 'Unknown', 'Enzyme', 'Enzyme', 'Enzyme', 'Unknown', 'Enzym…
HMDB0000172	L-Isoleucine	['BCAT1', 'BCAT2', 'IARS', 'ACADSB', 'SLC16A10', 'IL4I1', 'IARS2']	['P54687', 'O15382', 'P41252', 'P45954', 'Q8TF71', 'Q96RQ9', 'Q9NSE4']	['Enzyme', 'Enzyme', 'Enzyme', 'Unknown', 'Transporter', 'Unknown', 'Enzyme']
HMDB0000175	Inosinic acid	['NT5E', 'NT5C1B', 'NT5C1A', 'NT5C', 'NT5M', 'ENTPD1', 'CANT1', 'ENTPD3', 'PYGL', 'PYGM', 'PYGB', 'ITPA', 'HPRT1', 'AMPD3', 'AMPD2', 'AMPD1', 'GMPR2', 'GMPR', 'ENTPD4', 'ENTPD6', 'ENTPD5', 'ADSS', 'IMPDH2', 'ATIC', 'IMPDH1', 'ADSSL1', 'NT5C3', 'ENTPD4', 'NT5C2', 'IMPDH1', 'ENTPD8']	['P21589', 'Q96P26', 'Q9BXI3', 'Q8TCD5', 'Q9NPB1', 'P49961', 'Q8WVQ1', 'O75355', 'P06737', 'P11217', 'P11216', 'Q9BY32', 'P00492', 'Q01432', 'Q01433', 'P23109', 'Q9P2T1', 'P36959', 'Q9Y227', 'O75354', 'O75356', 'P30520', 'P12268', 'P31939', 'P20839', 'Q8N142', 'Q9H0P0', 'Q8NE73', 'P49902', 'A4D0Z6', 'Q5MY95']	['Unknown', 'Unknown', 'Unknown', 'Unknown', 'Unknown', 'Unknown', 'Unknown', 'Unknown', 'Enzyme', 'Enzyme', 'Enzyme', 'Unknown', 'Unknown', 'Enzyme', 'Enzyme', 'Enzyme', 'Enzyme', 'Enzyme', 'Unknown', 'Unknown', 'Unknown', 'Unknown', 'Unknown', 'Enzyme', 'Unknown', 'Unknown', 'Enzyme', 'Enzyme', 'Unknown', 'Enzyme', 'Unknown']
HMDB0000177	L-Histidine	['DDC', 'CNDP1', 'PRMT3', 'HARS2', 'HARS', 'HAL', 'HDC', 'SLC38A3', 'SLC16A10', 'CARNS1', 'HEMK1', 'METTL2B', 'METTL6', 'WBSCR22']	['P20711', 'Q96KN2', 'O60678', 'P49590', 'P12081', 'P42357', 'P19113', 'Q99624', 'Q8TF71', 'A5YM72', 'Q9Y5R4', 'Q6P1Q9', 'Q8TCB7', 'O43709']	['Enzyme', 'Unknown', 'Unknown', 'Enzyme', 'Enzyme', 'Enzyme', 'Enzyme', 'Transporter', 'Transporter', 'Unknown', 'Unknown', 'Unknown', 'Unknown', 'Unknown']
HMDB0000182	L-Lysine	['DOT1L', 'SETD7', 'NSD1', 'SETDB1', 'EHMT2', 'EHMT1', 'PLOD1', 'PLOD2', 'PLOD3', 'BTD', 'KARS', 'AASS', 'PRDM2', 'MLL', 'MLL3', 'AASS', 'CARNS1', 'EZH2', 'MLL2', 'WBP7', 'WHSC1', 'WHSC1L1', 'SETD2', 'KDM2A', 'KDM2B']	['Q8TEK3', 'Q8WTS6', 'Q96L73', 'Q15047', 'Q96KQ7', 'Q9H9B1', 'Q02809', 'O00469', 'O60568', 'P43251', 'Q15046', 'Q9UDR5', 'Q13029', 'Q03164', 'Q8NEZ4', 'A4D0W4', 'A5YM72', 'Q15910', 'O14686', 'Q9UMN6', 'O96028', 'Q9BZ95', 'Q9BYW2', 'Q9Y2K7', 'Q8NHM5']	['Unknown', 'Unknown', 'Unknown', 'Unknown', 'Unknown', 'Unknown', 'Unknown', 'Unknown', 'Unknown', 'Enzyme', 'Enzyme', 'Unknown', 'Unknown', 'Unknown', 'Unknown', 'Enzyme', 'Unknown', 'Unknown', 'Unknown', 'Unknown', 'Unknown', 'Unknown', 'Unknown', 'Enzyme', 'Enzyme']
HMDB0000187	L-Serine	['SARS2', 'SARS', 'SDS', 'CBS', 'AGXT', 'SHMT2', 'SHMT1', 'SPTLC1', 'PSPH', 'SPTLC2', 'PTDSS1', 'PTDSS2', 'SLC1A4', 'SLC16A10', 'SDSL', 'SPTLC3', 'SRR', 'SHMT1', 'SHMT2', 'SERINC1']	['Q9NP81', 'P49591', 'P20132', 'P35520', 'P21549', 'P34897', 'P34896', 'O15269', 'P78330', 'O15270', 'P48651', 'Q9BVG9', 'P43007', 'Q8TF71', 'Q96GA7', 'Q9NUV7', 'Q9GZT4', 'A8MYA6', 'Q5BJF5', 'Q9NRX5']	['Enzyme', 'Enzyme', 'Enzyme', 'Unknown', 'Unknown', 'Enzyme', 'Enzyme', 'Enzyme', 'Unknown', 'Enzyme', 'Enzyme', 'Enzyme', 'Unknown', 'Transporter', 'Enzyme', 'Enzyme', 'Enzyme', 'Enzyme', 'Enzyme', 'Unknown']
HMDB0000190	L-Lactic acid	['LDHAL6A', 'LDHB', 'LDHC', 'LDHA', 'LDHAL6B']	['Q6ZMR3', 'P07195', 'P07864', 'P00338', 'Q9BYZ2']	['Unknown', 'Unknown', 'Unknown', 'Unknown', 'Unknown']
HMDB0000191	L-Aspartic acid	['GOT1', 'GOT2', 'RNASE1', 'ACY1', 'ASPA', 'ACY3', 'ASNS', 'DARS', 'ASS1', 'GLUD1', 'GAD2', 'GAD1', 'ADSS', 'ADSSL1', 'PAICS', 'AGA', 'ASPH', 'LYZ', 'SLC25A13', 'SLC1A1', 'SLC25A12', 'CAD', 'ASRGL1', 'SLC16A10', 'ASPG', 'IL4I1', 'ASPDH', 'GOT1L1', 'GIG18', 'ASS1', 'DARS2', 'NAT8L']	['P17174', 'P00505', 'P07998', 'Q03154', 'P45381', 'Q96HD9', 'P08243', 'P14868', 'P00966', 'P00367', 'Q05329', 'Q99259', 'P30520', 'Q8N142', 'P22234', 'P20933', 'Q12797', 'P61626', 'Q9UJS0', 'P43005', 'O75746', 'P27708', 'Q7L266', 'Q8TF71', 'Q86U10', 'Q96RQ9', 'A6ND91', 'Q8NHS2', 'Q2TU84', 'Q5T6L4', 'Q6PI48', 'Q8N9F0']	['Enzyme', 'Enzyme', 'Enzyme', 'Unknown', 'Enzyme', 'Enzyme', 'Enzyme', 'Enzyme', 'Enzyme', 'Unknown', 'Enzyme', 'Enzyme', 'Unknown', 'Unknown', 'Enzyme', 'Enzyme', 'Unknown', 'Enzyme', 'Unknown', 'Unknown', 'Unknown', 'Unknown', 'Enzyme', 'Transporter', 'Enzyme', 'Unknown', 'Unknown', 'Enzyme', 'Enzyme', 'Enzyme', 'Enzyme', 'Unknown']
HMDB0000192	L-Cystine	['CTH', 'SLC3A1', 'SLC7A9', 'SLC7A11', 'SLC1A4', 'SLC16A10', 'CTNS']	['P32929', 'Q07837', 'P82251', 'Q9UPY5', 'P43007', 'Q8TF71', 'O60931']	['Enzyme', 'Unknown', 'Unknown', 'Unknown', 'Unknown', 'Transporter', 'Unknown']
HMDB0000195	Inosine	['NT5E', 'NT5C1B', 'NT5C1A', 'NT5C', 'NT5M', 'XDH', 'ADA', 'SLC29A4', 'NT5C3', 'NT5C2', 'PNP', 'ADAT1', 'CECR1']	['P21589', 'Q96P26', 'Q9BXI3', 'Q8TCD5', 'Q9NPB1', 'P47989', 'P00813', 'Q7RTT9', 'Q9H0P0', 'P49902', 'P00491', 'Q9BUB4', 'Q9NZK5']	['Unknown', 'Unknown', 'Unknown', 'Unknown', 'Unknown', 'Unknown', 'Enzyme', 'Unknown', 'Enzyme', 'Unknown', 'Enzyme', 'Unknown', 'Unknown']
HMDB0000197	Indoleacetic acid	['ALDH9A1', 'ALDH7A1', 'ALDH1A3', 'ALDH2', 'ALDH3A2', 'ALDH1B1']	['P49189', 'P49419', 'P47895', 'P05091', 'P51648', 'P30837']	['Unknown', 'Unknown', 'Unknown', 'Unknown', 'Unknown', 'Unknown']
HMDB0000201	L-Acetylcarnitine	['CRAT', 'SLC25A20']	['P43155', 'O43772']	['Enzyme', 'Enzyme']
HMDB0000205	Phenylpyruvic acid	['MIF', 'TAT', 'GOT1', 'GOT2', 'CCBL1', 'UGT1A1', 'HPD', 'IL4I1']	['P14174', 'P17735', 'P17174', 'P00505', 'Q16773', 'P22309', 'P32754', 'Q96RQ9']	['Enzyme', 'Enzyme', 'Enzyme', 'Enzyme', 'Enzyme', 'Enzyme', 'Unknown', 'Unknown']
HMDB0000208	Oxoglutaric acid	['DLD', 'ABAT', 'PHYH', 'TAT', 'GOT1', 'GOT2', 'ALDH2', 'ALDH3A2', 'ALDH1B1', 'BCAT1', 'P4HA2', 'P4HA1', 'AADAT', 'BBOX1', 'AGXT2', 'OAT', 'OGDH', 'PLOD1', 'PLOD2', 'PLOD3', 'CCBL1', 'BCAT2', 'GLUD2', 'GLUD1', 'AGXT', 'GPT', 'PSAT1', 'AASS', 'IDH2', 'IDH3B', 'IDH1', 'IDH3A', 'IDH3G', 'PHGDH', 'ASPH', 'HIF1AN', 'SLC25A11', 'D2HGDH', 'L2HGDH', 'AADAT', 'TMLHE', 'GPT2', 'ADHFE1', 'AASS', 'ALKBH2', '…	['P09622', 'P80404', 'O14832', 'P17735', 'P17174', 'P00505', 'P05091', 'P51648', 'P30837', 'P54687', 'O15460', 'P13674', 'Q8N5Z0', 'O75936', 'Q9BYV1', 'P04181', 'Q02218', 'Q02809', 'O00469', 'O60568', 'Q16773', 'O15382', 'P49448', 'P00367', 'P21549', 'P24298', 'Q9Y617', 'Q9UDR5', 'P48735', 'O43837', 'O75874', 'P50213', 'P51553', 'O43175', 'Q12797', 'Q9NWT6', 'Q02978', 'Q8N465', 'Q9H9P8', 'Q4W5N8'…	['Unknown', 'Enzyme', 'Unknown', 'Enzyme', 'Enzyme', 'Enzyme', 'Unknown', 'Unknown', 'Unknown', 'Enzyme', 'Enzyme', 'Enzyme', 'Enzyme', 'Unknown', 'Enzyme', 'Enzyme', 'Enzyme', 'Unknown', 'Unknown', 'Unknown', 'Enzyme', 'Enzyme', 'Unknown', 'Unknown', 'Unknown', 'Enzyme', 'Enzyme', 'Unknown', 'Unknown', 'Unknown', 'Unknown', 'Unknown', 'Unknown', 'Unknown', 'Unknown', 'Unknown', 'Enzyme', 'Unknow…
HMDB0000209	Phenylacetic acid	['ALDH3A1', 'ALDH1A3', 'UGT1A1', 'ALDH3B2', 'ALDH3B1']	['P30838', 'P47895', 'P22309', 'P48448', 'P43353']	['Unknown', 'Unknown', 'Enzyme', 'Unknown', 'Unknown']
HMDB0000210	Pantothenic acid	['PANK4', 'PANK2', 'PANK1', 'PANK3', 'VNN1', 'VNN2', 'VNN3']	['Q9NVE7', 'Q9BZ23', 'Q8TE04', 'Q9H999', 'O95497', 'O95498', 'Q9NY84']	['Enzyme', 'Unknown', 'Enzyme', 'Enzyme', 'Enzyme', 'Unknown', 'Unknown']
HMDB0000211	myo-Inositol	['GLA', 'CDIPT', 'MIOX', 'IMPA1', 'IMPA2', 'GDE1', 'IMPAD1']	['P06280', 'O14735', 'Q9UGB7', 'P29218', 'O14732', 'Q9NZC3', 'Q9NX62']	['Enzyme', 'Unknown', 'Unknown', 'Unknown', 'Unknown', 'Unknown', 'Unknown']
HMDB0000220	Palmitic acid	['FASN', 'LYPLA1', 'PLA2G5', 'PLA2G2F', 'PLA2G4A', 'PLA2G1B', 'PLA2G10', 'LGALS13', 'PLA2G2E', 'LYPLA2', 'PLA2G12A', 'PLA2G6', 'CLC', 'PLA2G2A', 'PLA2G2D', 'PNLIP', 'LIPC', 'PNLIPRP1', 'PNPLA3', 'LIPF', 'LIPG', 'CEL', 'PNLIPRP2', 'LPL', 'CES1', 'CES2', 'BCHE', 'PLA2G4C', 'LIPE', 'PLA2G3', 'BAAT', 'ACYP2', 'ACYP1', 'ACY1', 'ASPA', 'ACY3', 'ACSL4', 'ACSL1', 'ACSL6', 'ACSL5', 'ACSL3', 'ACOT7', 'ACOT…	['P49327', 'O75608', 'P39877', 'Q9BZM2', 'P47712', 'P04054', 'O15496', 'Q9UHV8', 'Q9NZK7', 'O95372', 'Q9BZM1', 'O60733', 'Q05315', 'P14555', 'Q9UNK4', 'P16233', 'P11150', 'P54315', 'Q9NST1', 'P07098', 'Q9Y5X9', 'P19835', 'P54317', 'P06858', 'P23141', 'O00748', 'P06276', 'Q9UP65', 'Q05469', 'Q9NZ20', 'Q14032', 'P14621', 'P07311', 'Q03154', 'P45381', 'Q96HD9', 'O60488', 'P33121', 'Q9UKU0', 'Q9ULC5'…	['Enzyme', 'Enzyme', 'Unknown', 'Unknown', 'Unknown', 'Unknown', 'Unknown', 'Enzyme', 'Unknown', 'Enzyme', 'Unknown', 'Unknown', 'Enzyme', 'Unknown', 'Unknown', 'Enzyme', 'Enzyme', 'Enzyme', 'Enzyme', 'Enzyme', 'Enzyme', 'Unknown', 'Enzyme', 'Enzyme', 'Enzyme', 'Enzyme', 'Enzyme', 'Unknown', 'Unknown', 'Unknown', 'Enzyme', 'Enzyme', 'Enzyme', 'Unknown', 'Enzyme', 'Enzyme', 'Unknown', 'Unknown', '…
HMDB0000222	L-Palmitoylcarnitine	['CPT1B', 'CPT1A', 'CPT2', 'CPT1C', 'ACSL1']	['Q92523', 'P50416', 'P23786', 'Q8TCG5', 'P33121']	['Enzyme', 'Enzyme', 'Enzyme', 'Enzyme', 'Unknown']
HMDB0000224	O-Phosphoethanolamine	['PCYT2', 'CHKB', 'CHKA', 'ETNK1', 'SGPL1', 'PHOSPHO1', 'AGXT2L1', 'ETNK2', 'ENPP6', 'HRASLS2']	['Q99447', 'Q9Y259', 'P35790', 'Q9HBU6', 'O95470', 'Q8TCT1', 'Q8TBG4', 'Q9NVF9', 'Q6UWR7', 'Q9NWW9']	['Enzyme', 'Enzyme', 'Enzyme', 'Enzyme', 'Enzyme', 'Unknown', 'Enzyme', 'Enzyme', 'Enzyme', 'Unknown']
HMDB0000226	Orotic acid	['DHODH', 'UMPS']	['Q02127', 'P11172']	['Unknown', 'Enzyme']
HMDB0000230	N-Acetylneuraminic acid	['NEU2', 'NEU4', 'NEU1', 'GNE', 'NANS', 'CMAS', 'SIAE', 'NANP', 'NPL', 'NEU1']	['Q9Y3R4', 'Q8WWR8', 'Q99519', 'Q9Y223', 'Q9NR45', 'Q8NFW8', 'Q9HAT2', 'Q8TBE9', 'Q9BXD5', 'Q5JQI0']	['Enzyme', 'Enzyme', 'Enzyme', 'Enzyme', 'Enzyme', 'Enzyme', 'Enzyme', 'Unknown', 'Enzyme', 'Enzyme']
HMDB0000232	Quinolinic acid	['QPRT', 'KMO']	['Q15274', 'O15229']	['Unknown', 'Unknown']
HMDB0000243	Pyruvic acid	['PDHB', 'PC', 'PDHA1', 'PDHA2', 'DLD', 'DLAT', 'DAO', 'ABAT', 'AGXT2', 'AMD1', 'CCBL1', 'CTH', 'SDS', 'ADCY7', 'ADCY4', 'ADCY6', 'ADCY5', 'ADCY8', 'ADCY9', 'ADCY3', 'ADCY1', 'PKM', 'PKLR', 'MPST', 'AGXT', 'GPT', 'ME1', 'ME3', 'ME2', 'HDC', 'LDHAL6A', 'ADCY2', 'TST', 'SLC16A8', 'SLC16A3', 'SLC16A6', 'SLC16A1', 'SLC16A2', 'SLC16A5', 'SLC16A4', 'SLC16A7', 'PISD', 'LDHB', 'LDHC', 'LDHA', 'LDHAL6B', …	['P11177', 'P11498', 'P08559', 'P29803', 'P09622', 'P10515', 'P14920', 'P80404', 'Q9BYV1', 'P17707', 'Q16773', 'P32929', 'P20132', 'P51828', 'Q8NFM4', 'O43306', 'O95622', 'P40145', 'O60503', 'O60266', 'Q08828', 'P14618', 'P30613', 'P25325', 'P21549', 'P24298', 'P48163', 'Q16798', 'P23368', 'P19113', 'Q6ZMR3', 'Q08462', 'Q16762', 'O95907', 'O15427', 'O15403', 'P53985', 'P36021', 'O15375', 'O15374'…	['Enzyme', 'Unknown', 'Enzyme', 'Enzyme', 'Unknown', 'Enzyme', 'Unknown', 'Enzyme', 'Enzyme', 'Unknown', 'Enzyme', 'Enzyme', 'Enzyme', 'Unknown', 'Unknown', 'Unknown', 'Unknown', 'Unknown', 'Unknown', 'Unknown', 'Unknown', 'Unknown', 'Unknown', 'Enzyme', 'Unknown', 'Enzyme', 'Unknown', 'Unknown', 'Unknown', 'Enzyme', 'Unknown', 'Unknown', 'Unknown', 'Enzyme', 'Transporter', 'Enzyme', 'Transporter…
HMDB0000247	Sorbitol	['AKR1B1', 'GCK', 'HK3', 'HK2', 'SORD', 'GLA', 'GYPB', 'AKR1B10']	['P15121', 'P35557', 'P52790', 'P52789', 'Q00796', 'P06280', 'P06028', 'O60218']	['Unknown', 'Enzyme', 'Enzyme', 'Enzyme', 'Unknown', 'Enzyme', 'Enzyme', 'Unknown']
HMDB0000251	Taurine	['BAAT', 'GAD2', 'GAD1', 'GGT1', 'GGT7', 'CSAD', 'SLC6A6', 'GGT6', 'GLRA1', 'GGT7', 'GGT5']	['Q14032', 'Q05329', 'Q99259', 'P19440', 'Q9UJ14', 'Q9Y600', 'P31641', 'Q6P531', 'P23415', 'A0PJJ9', 'P36269']	['Enzyme', 'Enzyme', 'Enzyme', 'Enzyme', 'Enzyme', 'Enzyme', 'Unknown', 'Enzyme', 'Unknown', 'Enzyme', 'Enzyme']
HMDB0000252	Sphingosine	['PPAP2C', 'PPAP2A', 'PPAP2B', 'GBGT1', 'PIGL', 'PIGQ', 'PIGA', 'PIGH', 'PIGP', 'PIGC', 'SPHK1', 'SPHK2', 'ASAH1', 'GM2A', 'CD1E', 'S1PR4', 'S1PR2', 'NPC2', 'S1PR1', 'S1PR5', 'CERS1', 'CD1D', 'PIGM', 'PIGW', 'PIGX', 'PIGZ', 'B3GNT5', 'B3GALT5', 'PIGB', 'PIGF', 'PIGG', 'PIGN', 'PIGO', 'PIGS', 'PIGT', 'PIGU', 'PIGV', 'PIGY', 'PLEKHA8', 'GPR6', 'ASAH2C', 'ACER2', 'ASAH2', 'GBA2', 'SPHK1', 'ACER1', '…	['O43688', 'O14494', 'O14495', 'Q8N5D6', 'Q9Y2B2', 'Q9BRB3', 'P37287', 'Q14442', 'P57054', 'Q92535', 'Q9NYA1', 'Q9NRA0', 'Q13510', 'P17900', 'P15812', 'O95977', 'O95136', 'P61916', 'P21453', 'Q9H228', 'P27544', 'P15813', 'Q9H3S5', 'Q7Z7B1', 'Q8TBF5', 'Q86VD9', 'Q9BYG0', 'Q9Y2C3', 'Q92521', 'Q07326', 'Q5H8A4', 'O95427', 'Q8TEQ8', 'Q96S52', 'Q969N2', 'Q9H490', 'Q9NUD9', 'Q3MUY2', 'Q96JA3', 'P46095'…	['Unknown', 'Unknown', 'Unknown', 'Unknown', 'Enzyme', 'Enzyme', 'Enzyme', 'Enzyme', 'Enzyme', 'Enzyme', 'Unknown', 'Unknown', 'Enzyme', 'Enzyme', 'Enzyme', 'Enzyme', 'Enzyme', 'Enzyme', 'Enzyme', 'Enzyme', 'Enzyme', 'Enzyme', 'Enzyme', 'Enzyme', 'Enzyme', 'Enzyme', 'Enzyme', 'Enzyme', 'Enzyme', 'Enzyme', 'Enzyme', 'Enzyme', 'Enzyme', 'Enzyme', 'Enzyme', 'Enzyme', 'Enzyme', 'Enzyme', 'Unknown', '…
HMDB0000254	Succinic acid	['SDHC', 'SDHA', 'SDHD', 'SDHB', 'ALDH5A1', 'PHYH', 'P4HA2', 'P4HA1', 'BBOX1', 'PLOD1', 'PLOD2', 'PLOD3', 'OXCT1', 'OXCT2', 'SUCLG1', 'SUCLG2', 'SUCLA2', 'ASPH', 'HIF1AN', 'SLC25A10', 'SLC13A3', 'HSD17B6', 'SLC13A1', 'SLC13A2', 'TMLHE', 'ALKBH2', 'LEPRE1', 'LEPREL1', 'LEPREL2', 'P4HA3', 'KDM2A', 'KDM2B', 'EGLN1', 'EGLN2', 'EGLN3', 'P4HTM', 'ALKBH1', 'KDM8', 'MINA', 'NO66', 'PHF8', 'TET1', 'TET2',…	['Q99643', 'P31040', 'O14521', 'P21912', 'P51649', 'O14832', 'O15460', 'P13674', 'O75936', 'Q02809', 'O00469', 'O60568', 'P55809', 'Q9BYC2', 'P53597', 'Q96I99', 'Q9P2R7', 'Q12797', 'Q9NWT6', 'Q9UBX3', 'Q8WWT9', 'O14756', 'Q9BZW2', 'Q13183', 'Q9NVH6', 'Q6NS38', 'Q32P28', 'Q8IVL5', 'Q8IVL6', 'Q7Z4N8', 'Q9Y2K7', 'Q8NHM5', 'Q9GZT9', 'Q96KS0', 'Q9H6Z9', 'Q9NXG6', 'Q13686', 'Q8N371', 'Q8IUF8', 'Q9H6W3'…	['Unknown', 'Unknown', 'Unknown', 'Unknown', 'Unknown', 'Unknown', 'Enzyme', 'Enzyme', 'Unknown', 'Unknown', 'Unknown', 'Unknown', 'Enzyme', 'Enzyme', 'Unknown', 'Unknown', 'Unknown', 'Unknown', 'Unknown', 'Enzyme', 'Unknown', 'Unknown', 'Unknown', 'Unknown', 'Unknown', 'Unknown', 'Unknown', 'Unknown', 'Unknown', 'Enzyme', 'Enzyme', 'Enzyme', 'Enzyme', 'Enzyme', 'Enzyme', 'Enzyme', 'Unknown', 'Un…
HMDB0000258	Sucrose	['SI', 'SULT2B1', 'UGT1A1', 'GLA', 'GAA', 'MGAM', 'GANC']	['P14410', 'O00204', 'P22309', 'P06280', 'P10253', 'O43451', 'Q8TET4']	['Enzyme', 'Enzyme', 'Enzyme', 'Enzyme', 'Enzyme', 'Enzyme', 'Enzyme']
HMDB0000259	Serotonin	['AANAT', 'MAOB', 'MAOA', 'DDC', 'AKR1C3', 'INMT', 'IDO1', 'PRMT3', 'SLC6A4', 'HTR4', 'HTR7', 'SP1', 'HTR2B', 'HTR1B', 'HTR1F', 'HTR1A', 'HTR2A', 'HTR3A', 'HTR1D', 'IDO2', 'HTR3B', 'HTR1E', 'HTR5A', 'HEMK1', 'METTL2B', 'METTL6', 'WBSCR22']	['Q16613', 'P27338', 'P21397', 'P20711', 'P42330', 'O95050', 'P14902', 'O60678', 'P31645', 'Q13639', 'P34969', 'P08047', 'P41595', 'P28222', 'P30939', 'P08908', 'P28223', 'P46098', 'P28221', 'Q6ZQW0', 'O95264', 'P28566', 'P47898', 'Q9Y5R4', 'Q6P1Q9', 'Q8TCB7', 'O43709']	['Enzyme', 'Unknown', 'Unknown', 'Enzyme', 'Unknown', 'Unknown', 'Unknown', 'Unknown', 'Transporter', 'Enzyme', 'Enzyme', 'Unknown', 'Unknown', 'Enzyme', 'Enzyme', 'Enzyme', 'Unknown', 'Enzyme', 'Enzyme', 'Unknown', 'Unknown', 'Unknown', 'Unknown', 'Unknown', 'Unknown', 'Unknown', 'Unknown']
HMDB0000267	Pyroglutamic acid	['QPCT', 'OPLAH', 'ANG', 'AMY1A', 'AMY2A', 'VEGFA', 'AMY2B', 'HCRT', 'GGCT', 'IGLC1', 'GGACT']	['Q16769', 'O14841', 'P03950', 'P01709', 'P04745', 'P04746', 'P15692', 'P19961', 'O43612', 'O75223', 'P0CG04', 'Q9BVM4']	['Unknown', 'Enzyme', 'Enzyme', 'Enzyme', 'Unknown', 'Unknown', 'Enzyme', 'Unknown', 'Enzyme', 'Enzyme', 'Enzyme', 'Unknown']
HMDB0000269	Sphinganine	['PPAP2C', 'PPAP2A', 'PPAP2B', 'GBGT1', 'PIGL', 'PIGQ', 'PIGA', 'PIGH', 'PIGP', 'PIGC', 'SPHK1', 'SPHK2', 'ASAH1', 'GM2A', 'CD1E', 'NPC2', 'CERS1', 'CD1D', 'PIGM', 'PIGW', 'KDSR', 'PIGX', 'PIGZ', 'B3GNT5', 'B3GALT5', 'PIGB', 'PIGF', 'PIGG', 'PIGN', 'PIGO', 'PIGS', 'PIGT', 'PIGU', 'PIGV', 'PIGY', 'PLEKHA8', 'ACER3', 'ACER2', 'GBA2', 'SPHK1', 'ACER1', 'CERS5', 'PIGK', 'GPAA1', 'PLEKHA9', 'GLTPD2', …	['O43688', 'O14494', 'O14495', 'Q8N5D6', 'Q9Y2B2', 'Q9BRB3', 'P37287', 'Q14442', 'P57054', 'Q92535', 'Q9NYA1', 'Q9NRA0', 'Q13510', 'P17900', 'P15812', 'P61916', 'P27544', 'P15813', 'Q9H3S5', 'Q7Z7B1', 'Q06136', 'Q8TBF5', 'Q86VD9', 'Q9BYG0', 'Q9Y2C3', 'Q92521', 'Q07326', 'Q5H8A4', 'O95427', 'Q8TEQ8', 'Q96S52', 'Q969N2', 'Q9H490', 'Q9NUD9', 'Q3MUY2', 'Q96JA3', 'Q9NUN7', 'Q5QJU3', 'Q9HCG7', 'Q96GK1'…	['Unknown', 'Unknown', 'Unknown', 'Unknown', 'Enzyme', 'Enzyme', 'Enzyme', 'Enzyme', 'Enzyme', 'Enzyme', 'Unknown', 'Unknown', 'Enzyme', 'Enzyme', 'Enzyme', 'Enzyme', 'Enzyme', 'Enzyme', 'Enzyme', 'Enzyme', 'Enzyme', 'Enzyme', 'Enzyme', 'Enzyme', 'Enzyme', 'Enzyme', 'Enzyme', 'Enzyme', 'Enzyme', 'Enzyme', 'Enzyme', 'Enzyme', 'Enzyme', 'Enzyme', 'Enzyme', 'Unknown', 'Enzyme', 'Enzyme', 'Enzyme', '…
HMDB0000271	Sarcosine	['PIPOX', 'DMGDH', 'GNMT', 'SARDH', 'SLC36A2']	['Q9P0Z9', 'Q9UI17', 'Q14749', 'Q9UL12', 'Q495M3']	['Unknown', 'Unknown', 'Unknown', 'Unknown', 'Unknown']
HMDB0000277	Sphingosine 1-phosphate	['PPAP2C', 'PPAP2A', 'PPAP2B', 'GBGT1', 'PIGL', 'PIGQ', 'PIGA', 'PIGH', 'PIGP', 'PIGC', 'SGPL1', 'SPHK1', 'SPHK2', 'GM2A', 'CD1E', 'NPC2', 'CD1D', 'PIGM', 'PIGW', 'PIGX', 'PIGZ', 'B3GNT5', 'B3GALT5', 'PIGB', 'PIGF', 'PIGG', 'PIGN', 'PIGO', 'PIGS', 'PIGT', 'PIGU', 'PIGV', 'PIGY', 'PLEKHA8', 'GBA2', 'SPHK1', 'PIGK', 'GPAA1', 'PLEKHA9', 'GLTPD2', 'PLEKHA8', 'CD1A', 'GLTPD1', 'CD1C', 'LBP', 'DKFZp434…	['O43688', 'O14494', 'O14495', 'Q8N5D6', 'Q9Y2B2', 'Q9BRB3', 'P37287', 'Q14442', 'P57054', 'Q92535', 'O95470', 'Q9NYA1', 'Q9NRA0', 'P17900', 'P15812', 'P61916', 'P15813', 'Q9H3S5', 'Q7Z7B1', 'Q8TBF5', 'Q86VD9', 'Q9BYG0', 'Q9Y2C3', 'Q92521', 'Q07326', 'Q5H8A4', 'O95427', 'Q8TEQ8', 'Q96S52', 'Q969N2', 'Q9H490', 'Q9NUD9', 'Q3MUY2', 'Q96JA3', 'Q9HCG7', 'Q96GK1', 'Q92643', 'O43292', 'O95397', 'A6NH11'…	['Unknown', 'Unknown', 'Unknown', 'Unknown', 'Enzyme', 'Enzyme', 'Enzyme', 'Enzyme', 'Enzyme', 'Enzyme', 'Enzyme', 'Unknown', 'Unknown', 'Enzyme', 'Enzyme', 'Enzyme', 'Enzyme', 'Enzyme', 'Enzyme', 'Enzyme', 'Enzyme', 'Enzyme', 'Enzyme', 'Enzyme', 'Enzyme', 'Enzyme', 'Enzyme', 'Enzyme', 'Enzyme', 'Enzyme', 'Enzyme', 'Enzyme', 'Enzyme', 'Unknown', 'Enzyme', 'Enzyme', 'Enzyme', 'Unknown', 'Unknown',…
HMDB0000289	Uric acid	['XDH', 'PYGL']	['P47989', 'P06737']	['Unknown', 'Enzyme']
HMDB0000291	Vanillylmandelic acid	['COMT', 'ALDH3A1', 'ALDH1A3', 'ALDH3B2', 'ALDH3B1']	['P21964', 'P30838', 'P47895', 'P48448', 'P43353']	['Unknown', 'Unknown', 'Unknown', 'Unknown', 'Unknown']
HMDB0000292	Xanthine	['XDH', 'HPRT1', 'GDA', 'PNP']	['P47989', 'P00492', 'Q9Y2T3', 'P00491']	['Unknown', 'Unknown', 'Unknown', 'Enzyme']
HMDB0000294	Urea	['ARG1', 'ARG2', 'CA2', 'CTNNB1', 'SLC14A2', 'AGMAT', 'SLC14A1', 'GPRC6A', 'ALLC', 'JK', 'HUT11']	['P05089', 'P78540', 'P00918', 'P35222', 'Q15849', 'Q9BSE5', 'Q13336', 'Q5T6X5', 'Q8N6M5', 'P10265', 'Q8WXW8', 'Q71UV7']	['Unknown', 'Unknown', 'Unknown', 'Enzyme', 'Transporter', 'Unknown', 'Transporter', 'Unknown', 'Enzyme', 'Enzyme', 'Unknown', 'Unknown']
HMDB0000296	Uridine	['NT5E', 'NT5C1B', 'NT5C1A', 'NT5C', 'NT5M', 'UCK1', 'PUS1', 'DKC1', 'UCK2', 'AID', 'NT5C3', 'NT5C2', 'CDA', 'UPP1', 'UPP2', 'UCKL1', 'PUS10', 'PUS3', 'PUSL1', 'APOBEC3H', 'APOBEC3A', 'APOBEC3B', 'APOBEC3C', 'APOBEC3D', 'APOBEC3F', 'AICDA']	['P21589', 'Q96P26', 'Q9BXI3', 'Q8TCD5', 'Q9NPB1', 'Q9HA47', 'Q9Y606', 'O60832', 'Q9BZX2', 'Q546Y9', 'Q9H0P0', 'P49902', 'P32320', 'Q16831', 'O95045', 'Q9NWZ5', 'Q3MIT2', 'Q9BZE2', 'Q8N0Z8', 'Q6NTF7', 'P31941', 'Q9UH17', 'Q9NRW3', 'Q96AK3', 'Q8IUX4', 'Q9GZX7']	['Unknown', 'Unknown', 'Unknown', 'Unknown', 'Unknown', 'Unknown', 'Enzyme', 'Enzyme', 'Unknown', 'Enzyme', 'Enzyme', 'Unknown', 'Unknown', 'Enzyme', 'Enzyme', 'Enzyme', 'Enzyme', 'Enzyme', 'Enzyme', 'Enzyme', 'Unknown', 'Unknown', 'Unknown', 'Unknown', 'Unknown', 'Unknown']
HMDB0000300	Uracil	['DPYD', 'PNP', 'TYMP', 'UPP1', 'UPP2', 'UCKL1', 'UPRT', 'GPR17']	['Q12882', 'P00491', 'P19971', 'Q16831', 'O95045', 'Q9NWZ5', 'Q96BW1', 'Q13304']	['Unknown', 'Enzyme', 'Enzyme', 'Enzyme', 'Enzyme', 'Enzyme', 'Enzyme', 'Unknown']
HMDB0000301	Urocanic acid	['HAL', 'UROC1']	['P42357', 'Q96N76']	['Enzyme', 'Unknown']
HMDB0000305	Vitamin A	['DGAT1', 'RDH5', 'ADH4', 'ADH5', 'ADH1B', 'ADH7', 'ADH1A', 'ADH6', 'ADH1C', 'LRAT', 'HSD17B6', 'DGAT2', 'RDH8', 'RDH11', 'RDH10', 'AWAT1', 'AWAT2', 'RETSAT', 'DHRS3', 'SDR16C5']	['O75907', 'Q92781', 'P08319', 'P11766', 'P00325', 'P40394', 'P07327', 'P28332', 'P00326', 'O95237', 'O14756', 'Q96PD7', 'Q9NYR8', 'Q8TC12', 'Q8IZV5', 'Q58HT5', 'Q6E213', 'Q6NUM9', 'O75911', 'Q8N3Y7']	['Enzyme', 'Unknown', 'Unknown', 'Unknown', 'Unknown', 'Unknown', 'Unknown', 'Unknown', 'Unknown', 'Enzyme', 'Unknown', 'Enzyme', 'Enzyme', 'Enzyme', 'Enzyme', 'Enzyme', 'Enzyme', 'Unknown', 'Enzyme', 'Unknown']
HMDB0000308	3b-Hydroxy-5-cholenoic acid	['SLCO1B3', 'SLCO1B1', 'ABCC3', 'ABCB11', 'SLC10A2', 'SLC10A1', 'SLCO1A2', 'SLCO4A1', 'FABP6']	['Q9NPD5', 'Q9Y6L6', 'O15438', 'O95342', 'Q12908', 'Q14973', 'P46721', 'Q96BD0', 'P51161']	['Transporter', 'Transporter', 'Transporter', 'Transporter', 'Transporter', 'Transporter', 'Transporter', 'Transporter', 'Unknown']
HMDB0000355	3-Hydroxymethylglutaric acid	['HMGCL']	['P35914']	['Enzyme']
HMDB0000375	3-(3-Hydroxyphenyl)propanoic acid	['UGT1A1', 'SULT1A3']	['P22309', 'P0DMM9']	['Enzyme', 'Enzyme']
HMDB0000396	2-Ethylhydracrylic acid	['SULT2B1', 'UGT1A1']	['O00204', 'P22309']	['Enzyme', 'Enzyme']
HMDB0000407	2-Hydroxy-3-methylbutyric acid	['SULT2B1', 'UGT1A1']	['O00204', 'P22309']	['Enzyme', 'Enzyme']
HMDB0000439	2-Furoylglycine	['GLYAT', 'GLYATL1', 'GLYATL2', 'GLYATL3']	['Q6IB77', 'Q969I3', 'Q8WU03', 'Q5SZD4']	['Enzyme', 'Enzyme', 'Enzyme', 'Enzyme']
HMDB0000450	5-Hydroxylysine	['PLOD1', 'PLOD2', 'PLOD3', 'AGPHD1']	['Q02809', 'O00469', 'O60568', 'A2RU49']	['Unknown', 'Unknown', 'Unknown', 'Unknown']
HMDB0000462	Allantoin	['PRHOXNB']	['A6NGE7']	['Unknown']
HMDB0000479	3-Methylhistidine	['CNDP1', 'CARNS1', 'HEMK1', 'METTL2B', 'METTL6', 'WBSCR22']	['Q96KN2', 'A5YM72', 'Q9Y5R4', 'Q6P1Q9', 'Q8TCB7', 'O43709']	['Unknown', 'Unknown', 'Unknown', 'Unknown', 'Unknown', 'Unknown']
HMDB0000482	Caprylic acid	['CROT', 'CPT2', 'SLC22A11', 'SLC25A20', 'SLC22A6']	['Q9UKG9', 'P23786', 'Q9NSA0', 'O43772', 'Q4U2R8']	['Enzyme', 'Enzyme', 'Transporter', 'Enzyme', 'Transporter']
HMDB0000497	5,6-Dihydrouridine	['DUS2L', 'DUS1L', 'DUS3L', 'DUS4L', 'PP35']	['Q9NX74', 'Q6P1R4', 'Q96G46', 'O95620', 'A4D0R5']	['Unknown', 'Unknown', 'Unknown', 'Unknown', 'Enzyme']
HMDB0000510	Aminoadipic acid	['ALDH7A1', 'AADAT', 'AADAT', 'AASDH', 'AASDHPPT']	['P49419', 'Q8N5Z0', 'Q4W5N8', 'Q4L235', 'Q9NRN7']	['Unknown', 'Enzyme', 'Enzyme', 'Enzyme', 'Enzyme']
HMDB0000511	Capric acid	['CROT', 'CPT2', 'SLC25A20', 'FURIN', 'GLTP']	['Q9UKG9', 'P23786', 'O43772', 'P09958', 'Q9NZD2']	['Enzyme', 'Enzyme', 'Enzyme', 'Unknown', 'Unknown']
HMDB0000517	L-Arginine	['ARG1', 'GATM', 'RARS', 'ASS1', 'PADI4', 'PADI3', 'ASL', 'SIRT6', 'ART3', 'ART5', 'ART1', 'ART4', 'NOS2', 'NOS1', 'NOS3', 'ARG2', 'ADC', 'SLC7A7', 'SLC3A2', 'SLC7A1', 'RARS2', 'CARNS1', 'SLC7A6', 'NOS1', 'ADPRH']	['P05089', 'P50440', 'P54136', 'P00966', 'Q9UM07', 'Q9ULW8', 'P04424', 'Q8N6T7', 'Q13508', 'Q96L15', 'P52961', 'Q93070', 'P35228', 'P29475', 'P29474', 'P78540', 'Q96A70', 'Q9UM01', 'P08195', 'P30825', 'Q5T160', 'A5YM72', 'Q92536', 'B3VK56', 'P54922']	['Unknown', 'Enzyme', 'Enzyme', 'Enzyme', 'Unknown', 'Unknown', 'Enzyme', 'Unknown', 'Unknown', 'Unknown', 'Unknown', 'Unknown', 'Unknown', 'Unknown', 'Unknown', 'Unknown', 'Enzyme', 'Unknown', 'Unknown', 'Enzyme', 'Enzyme', 'Unknown', 'Unknown', 'Enzyme', 'Enzyme']
HMDB0000532	Acetylglycine	['GLYAT', 'GLYATL1', 'GLYATL2']	['Q6IB77', 'Q969I3', 'Q8WU03']	['Enzyme', 'Enzyme', 'Enzyme']
HMDB0000535	Caproic acid	['CROT', 'CPT2', 'SLC25A20', 'ACSM1', 'ACSM6', 'ACSM2A', 'ACSM2B', 'ACSM3', 'ACSM5', 'ACSM4']	['Q9UKG9', 'P23786', 'O43772', 'Q08AH1', 'Q6P461', 'Q08AH3', 'Q68CK6', 'Q53FZ2', 'Q6NUN0', 'P0C7M7']	['Enzyme', 'Enzyme', 'Enzyme', 'Unknown', 'Unknown', 'Unknown', 'Unknown', 'Unknown', 'Unknown', 'Unknown']
HMDB0000564	PC(16:0/16:0)	['LYPLA1', 'PLA2G15', 'PLA2G5', 'PLA2G2F', 'PLA2G4A', 'PLA2G1B', 'PLA2G12B', 'PLA2G10', 'PLA2G2E', 'LYPLA2', 'PLA2G12A', 'PLA2G6', 'LCAT', 'CLC', 'PLA2G2A', 'PLA2G2D', 'PLD2', 'PEMT', 'PLD1', 'PLA2G4C', 'PLA2G3', 'BDH1', 'PCYT1B', 'PCYT1A', 'SGMS2', 'SGMS1', 'CHKA', 'ATP11C', 'ATP11A', 'ATP10A', 'ATP8B1', 'ATP9A', 'ATP10D', 'ATP8A2', 'ATP8A1', 'ATP8B4', 'ATP11B', 'ATP8B3', 'PITPNB', 'ABCB4', 'LRA…	['O75608', 'Q8NCC3', 'P39877', 'Q9BZM2', 'P47712', 'P04054', 'Q9BX93', 'O15496', 'Q9NZK7', 'O95372', 'Q9BZM1', 'O60733', 'P04180', 'Q05315', 'P14555', 'Q9UNK4', 'O14939', 'Q9UBM1', 'Q13393', 'Q9UP65', 'Q9NZ20', 'Q02338', 'Q9Y5K3', 'P49585', 'Q8NHU3', 'Q86VZ5', 'P35790', 'Q8NB49', 'P98196', 'O60312', 'O43520', 'O75110', 'Q9P241', 'Q9NTI2', 'Q9Y2Q0', 'Q8TF62', 'Q9Y2G3', 'O60423', 'P48739', 'P21439'…	['Enzyme', 'Unknown', 'Unknown', 'Unknown', 'Unknown', 'Unknown', 'Unknown', 'Unknown', 'Unknown', 'Enzyme', 'Unknown', 'Unknown', 'Enzyme', 'Enzyme', 'Unknown', 'Unknown', 'Enzyme', 'Unknown', 'Unknown', 'Unknown', 'Unknown', 'Unknown', 'Enzyme', 'Enzyme', 'Enzyme', 'Enzyme', 'Enzyme', 'Unknown', 'Unknown', 'Unknown', 'Unknown', 'Unknown', 'Unknown', 'Unknown', 'Unknown', 'Unknown', 'Unknown', '…
HMDB0000574	L-Cysteine	['GOT1', 'GOT2', 'ANPEP', 'GCLC', 'GCLM', 'CTH', 'QPCT', 'CBS', 'GSS', 'LAP3', 'CSAD', 'CDO1', 'MGMT', 'SLC7A8', 'NFS1', 'PPCS', 'SLC3A2', 'SLC19A3', 'SLC16A10', 'CARS2', 'PCYOX1', 'MOCOS', 'CARS', 'GGCT', 'CDO-1']	['P17174', 'P00505', 'P15144', 'P48506', 'P48507', 'P32929', 'Q16769', 'P35520', 'P48637', 'P28838', 'Q9Y600', 'Q16878', 'P16455', 'Q9UHI5', 'Q9Y697', 'Q9HAB8', 'P08195', 'Q9BZV2', 'Q8TF71', 'Q9HA77', 'Q9UHG3', 'Q96EN8', 'P49589', 'O75223', 'Q16857']	['Enzyme', 'Enzyme', 'Unknown', 'Enzyme', 'Enzyme', 'Enzyme', 'Unknown', 'Unknown', 'Enzyme', 'Unknown', 'Enzyme', 'Unknown', 'Unknown', 'Transporter', 'Unknown', 'Enzyme', 'Unknown', 'Enzyme', 'Transporter', 'Unknown', 'Unknown', 'Enzyme', 'Enzyme', 'Enzyme', 'Enzyme']
HMDB0000619	Cholic acid	['PLA2G1B', 'SLCO1B3', 'SLCO1B1', 'CES1', 'ADH1C', 'ACOT8', 'FECH', 'MT-CO1', 'ABCC2', 'ABCC1', 'ABCC3', 'ABCB11', 'ABCB1', 'COX7A1', 'SLC10A2', 'SLC10A1', 'SLCO1A2', 'SLC27A5', 'COX5A', 'COX6A2', 'COX7B', 'COX7C', 'COX5B', 'COX6B1', 'SLCO4A1', 'COX4I1', 'COX8A', 'COX6C', 'ABCC4', 'MT-CO3', 'MT-CO2', 'SLC22A7', 'FABP6', 'DKFZp686P18130']	['P04054', 'Q9NPD5', 'Q9Y6L6', 'P23141', 'P00326', 'O14734', 'P22830', 'P00395', 'Q92887', 'P33527', 'O15438', 'O95342', 'P08183', 'P24310', 'Q12908', 'Q14973', 'P46721', 'Q9Y2P5', 'P20674', 'Q02221', 'P24311', 'P15954', 'P10606', 'P14854', 'Q96BD0', 'P13073', 'P10176', 'P09669', 'O15439', 'P00414', 'P00403', 'Q9Y694', 'P51161', 'Q7KZA3']	['Unknown', 'Transporter', 'Transporter', 'Enzyme', 'Unknown', 'Enzyme', 'Unknown', 'Unknown', 'Transporter', 'Transporter', 'Transporter', 'Transporter', 'Transporter', 'Enzyme', 'Transporter', 'Transporter', 'Transporter', 'Enzyme', 'Unknown', 'Enzyme', 'Enzyme', 'Enzyme', 'Enzyme', 'Enzyme', 'Transporter', 'Enzyme', 'Enzyme', 'Enzyme', 'Transporter', 'Enzyme', 'Unknown', 'Transporter', 'Unknow…
HMDB0000625	Gluconic acid	['RGN', 'IDNK']	['Q15493', 'Q5T6J7']	['Unknown', 'Enzyme']
HMDB0000626	Deoxycholic acid	['SLCO1B3', 'SLCO1B1', 'ABCC3', 'ABCB11', 'SLC10A2', 'NR1H4', 'SLC10A1', 'SLCO1A2', 'SLCO4A1', 'FABP6']	['Q9NPD5', 'Q9Y6L6', 'O15438', 'O95342', 'Q12908', 'Q96RI1', 'Q14973', 'P46721', 'Q96BD0', 'P51161']	['Transporter', 'Transporter', 'Transporter', 'Transporter', 'Transporter', 'Enzyme', 'Transporter', 'Transporter', 'Transporter', 'Unknown']
HMDB0000630	Cytosine	['MBD2', 'A1CF', 'MBD1']	['Q9UBB5', 'Q9NQ94', 'Q9UIS9']	['Unknown', 'Unknown', 'Unknown']
HMDB0000631	Deoxycholic acid glycine conjugate	['GLYAT', 'GLYATL1', 'GLYATL2', 'GLYATL3']	['Q6IB77', 'Q969I3', 'Q8WU03', 'Q5SZD4']	['Enzyme', 'Enzyme', 'Enzyme', 'Enzyme']
HMDB0000637	Chenodeoxycholic acid glycine conjugate	['BAAT', 'GLYAT', 'GLYATL1', 'GLYATL2', 'GLYATL3']	['Q14032', 'Q6IB77', 'Q969I3', 'Q8WU03', 'Q5SZD4']	['Enzyme', 'Enzyme', 'Enzyme', 'Enzyme', 'Enzyme']
HMDB0000638	Dodecanoic acid	['PLA2G2A', 'PLA2G2D', 'CROT', 'CPT2', 'ADH5', 'GM2A', 'LTF', 'TLR4', 'SLC25A20', 'GLTP', 'OLAH']	['P14555', 'Q9UNK4', 'Q9UKG9', 'P23786', 'P11766', 'P17900', 'P02788', 'O00206', 'O43772', 'Q9NZD2', 'Q9NV23']	['Unknown', 'Unknown', 'Enzyme', 'Enzyme', 'Unknown', 'Enzyme', 'Unknown', 'Enzyme', 'Enzyme', 'Unknown', 'Enzyme']
HMDB0000641	L-Glutamine	['GFPT2', 'GFPT1', 'PPAT', 'CCBL1', 'QARS', 'ASNS', 'GMPS', 'TGM3', 'TGM2', 'GLUL', 'F13A1', 'GLS2', 'CTPS1', 'TGM5', 'GLS', 'TGM4', 'TGM1', 'TGM6', 'TGM7', 'PFAS', 'PET112', 'SLC1A5', 'SLC7A8', 'SLC38A3', 'NADSYN1', 'CAD', 'CTPS2', 'SLC16A10', 'GLYATL1', 'PIG59', 'QRSL1', 'GATC']	['O94808', 'Q06210', 'Q06203', 'Q16773', 'P47897', 'P08243', 'P49915', 'Q08188', 'P21980', 'P15104', 'P00488', 'Q9UI32', 'P17812', 'O43548', 'O94925', 'P49221', 'P22735', 'O95932', 'Q96PF1', 'O15067', 'O75879', 'Q15758', 'Q9UHI5', 'Q99624', 'Q6IA69', 'P27708', 'Q9NRF8', 'Q8TF71', 'Q969I3', 'A8YXX4', 'Q9H0R6', 'O43716']	['Enzyme', 'Enzyme', 'Unknown', 'Enzyme', 'Enzyme', 'Enzyme', 'Unknown', 'Unknown', 'Unknown', 'Enzyme', 'Unknown', 'Enzyme', 'Unknown', 'Unknown', 'Enzyme', 'Unknown', 'Unknown', 'Unknown', 'Unknown', 'Enzyme', 'Enzyme', 'Transporter', 'Transporter', 'Transporter', 'Unknown', 'Unknown', 'Enzyme', 'Transporter', 'Enzyme', 'Enzyme', 'Enzyme', 'Unknown']
HMDB0000660	D-Fructose	['HK3', 'HK2', 'HK1', 'SI', 'SORD', 'KHK', 'GAA', 'MGAM', 'GANC', 'PHPT1', 'HKDC1', 'MTMR1', 'MTMR2', 'MTMR6', 'MTMR7']	['P52790', 'P52789', 'P19367', 'P14410', 'Q00796', 'P50053', 'P10253', 'O43451', 'Q8TET4', 'Q9NRX4', 'Q2TB90', 'Q13613', 'Q13614', 'Q9Y217', 'Q9Y216']	['Enzyme', 'Enzyme', 'Enzyme', 'Enzyme', 'Unknown', 'Enzyme', 'Enzyme', 'Enzyme', 'Enzyme', 'Enzyme', 'Unknown', 'Unknown', 'Unknown', 'Unknown', 'Unknown']
HMDB0000661	Glutaric acid	['SLC22A11', 'SLC22A6', 'SLC22A7']	['Q9NSA0', 'Q4U2R8', 'Q9Y694']	['Transporter', 'Transporter', 'Transporter']
HMDB0000666	Heptanoic acid	['PLA2G1B', 'ACSM1', 'ACSM6', 'ACSM2A', 'ACSM2B', 'ACSM3', 'ACSM5', 'ACSM4']	['P04054', 'Q08AH1', 'Q6P461', 'Q08AH3', 'Q68CK6', 'Q53FZ2', 'Q6NUN0', 'P0C7M7']	['Unknown', 'Unknown', 'Unknown', 'Unknown', 'Unknown', 'Unknown', 'Unknown', 'Unknown']
HMDB0000669	ortho-Hydroxyphenylacetic acid	['HPD']	['P32754']	['Unknown']
HMDB0000670	Homo-L-arginine	['NOS3']	['P29474']	['Unknown']
HMDB0000673	Linoleic acid	['PLA2G5', 'PLA2G2F', 'PLA2G4A', 'PLA2G1B', 'PLA2G12B', 'PLA2G10', 'PLA2G2E', 'PLA2G12A', 'PLA2G6', 'PLA2G2A', 'PLA2G2D', 'PLA2G4C', 'PLA2G3', 'BAAT', 'ALOX5', 'ALOX15B', 'ALOX15', 'CYP3A4', 'CYP2C9', 'CYP2C19', 'ACOT7', 'ACOT2', 'ACOT4', 'ACOT8', 'CYP2E1', 'CYP3A43', 'CYP1B1', 'CYP2C18', 'CYP2F1', 'CYP4X1', 'CYP2B6', 'CYP3A5', 'CYP2A13', 'CYP3A7', 'CYP4B1', 'CYP4Z1', 'CYP1A2', 'CYP19A1', 'CYP2C8…	['P39877', 'Q9BZM2', 'P47712', 'P04054', 'Q9BX93', 'O15496', 'Q9NZK7', 'Q9BZM1', 'O60733', 'P14555', 'Q9UNK4', 'Q9UP65', 'Q9NZ20', 'Q14032', 'P09917', 'O15296', 'P16050', 'P08684', 'P11712', 'P33261', 'O00154', 'P49753', 'Q8N9L9', 'O14734', 'P05181', 'Q9HB55', 'Q16678', 'P33260', 'P24903', 'Q8N118', 'P20813', 'P20815', 'Q16696', 'P24462', 'P13584', 'Q86W10', 'P05177', 'P11511', 'P10632', 'Q96SQ9'…	['Unknown', 'Unknown', 'Unknown', 'Unknown', 'Unknown', 'Unknown', 'Unknown', 'Unknown', 'Unknown', 'Unknown', 'Unknown', 'Unknown', 'Unknown', 'Enzyme', 'Unknown', 'Unknown', 'Unknown', 'Unknown', 'Unknown', 'Unknown', 'Enzyme', 'Enzyme', 'Enzyme', 'Enzyme', 'Unknown', 'Unknown', 'Unknown', 'Unknown', 'Unknown', 'Unknown', 'Unknown', 'Unknown', 'Unknown', 'Unknown', 'Unknown', 'Unknown', 'Unknow…
HMDB0000678	Isovalerylglycine	['GLYAT', 'GLYATL1', 'GLYATL2', 'GLYATL3']	['Q6IB77', 'Q969I3', 'Q8WU03', 'Q5SZD4']	['Enzyme', 'Enzyme', 'Enzyme', 'Enzyme']
HMDB0000684	L-Kynurenine	['GOT2', 'KYNU', 'AADAT', 'CCBL1', 'KMO', 'AADAT', 'AFMID', 'CCBL2']	['P00505', 'Q16719', 'Q8N5Z0', 'Q16773', 'O15229', 'Q4W5N8', 'Q63HM1', 'Q6YP21']	['Enzyme', 'Unknown', 'Enzyme', 'Enzyme', 'Unknown', 'Enzyme', 'Unknown', 'Enzyme']
HMDB0000686	Isoursodeoxycholic acid	['SLCO1B3', 'SLCO1B1', 'ABCC3', 'ABCB11', 'SLC10A2', 'SLC10A1', 'SLCO1A2', 'SLCO4A1', 'FABP6']	['Q9NPD5', 'Q9Y6L6', 'O15438', 'O95342', 'Q12908', 'Q14973', 'P46721', 'Q96BD0', 'P51161']	['Transporter', 'Transporter', 'Transporter', 'Transporter', 'Transporter', 'Transporter', 'Transporter', 'Transporter', 'Unknown']
HMDB0000687	L-Leucine	['BCAT1', 'BCAT2', 'LARS2', 'LARS', 'SLC7A8', 'SLC3A2', 'LCMT2', 'LCMT1']	['P54687', 'O15382', 'Q15031', 'Q9P2J5', 'Q9UHI5', 'P08195', 'O60294', 'Q9UIC8']	['Enzyme', 'Enzyme', 'Enzyme', 'Enzyme', 'Transporter', 'Unknown', 'Unknown', 'Enzyme']
HMDB0000695	Ketoleucine	['BCKDHB', 'BCKDHA', 'BCAT1', 'BCAT2']	['P21953', 'P12694', 'P54687', 'O15382']	['Enzyme', 'Unknown', 'Enzyme', 'Enzyme']
HMDB0000696	L-Methionine	['MTR', 'MTHFR', 'TAT', 'MAT2A', 'AS3MT', 'INMT', 'MAT1A', 'MTRR', 'CCBL1', 'MSRA', 'BHMT', 'MARS', 'GLUL', 'LIAS', 'MAT2B', 'BHMT2', 'SLC16A10', 'METAP2', 'IL4I1', 'CCBL2', 'MSRB2', 'MSRB3', 'MARS2', 'MSRB1']	['Q99707', 'P42898', 'P17735', 'P31153', 'Q9HBK9', 'O95050', 'Q00266', 'Q9UBK8', 'Q16773', 'Q9UJ68', 'Q93088', 'P56192', 'P15104', 'O43766', 'Q9NZL9', 'Q9H2M3', 'Q8TF71', 'P50579', 'Q96RQ9', 'Q6YP21', 'Q9Y3D2', 'Q8IXL7', 'Q96GW9', 'Q9NZV6']	['Unknown', 'Unknown', 'Enzyme', 'Unknown', 'Unknown', 'Unknown', 'Unknown', 'Unknown', 'Enzyme', 'Enzyme', 'Unknown', 'Enzyme', 'Enzyme', 'Unknown', 'Unknown', 'Unknown', 'Transporter', 'Unknown', 'Unknown', 'Enzyme', 'Enzyme', 'Enzyme', 'Enzyme', 'Enzyme']
HMDB0000698	Lithocholic acid glycine conjugate	['SULT2A1', 'GLYAT', 'GLYATL1', 'GLYATL2', 'GLYATL3']	['Q06520', 'Q6IB77', 'Q969I3', 'Q8WU03', 'Q5SZD4']	['Enzyme', 'Enzyme', 'Enzyme', 'Enzyme', 'Enzyme']
HMDB0000699	1-Methylnicotinamide	['AOX1', 'NNMT']	['Q06278', 'P40261']	['Unknown', 'Unknown']
HMDB0000708	Glycoursodeoxycholic acid	['GLYAT', 'GLYATL1', 'GLYATL2', 'GLYATL3']	['Q6IB77', 'Q969I3', 'Q8WU03', 'Q5SZD4']	['Enzyme', 'Enzyme', 'Enzyme', 'Enzyme']
HMDB0000714	Hippuric acid	['GLYAT', 'GLYATL1', 'GLYATL2', 'GLYATL3']	['Q6IB77', 'Q969I3', 'Q8WU03', 'Q5SZD4']	['Enzyme', 'Enzyme', 'Enzyme', 'Enzyme']
HMDB0000715	Kynurenic acid	['CCBL1', 'CCBL2']	['Q16773', 'Q6YP21']	['Enzyme', 'Enzyme']
HMDB0000718	Isovaleric acid	['UGT1A1']	['P22309']	['Enzyme']
HMDB0000725	4-Hydroxyproline	['DAO', 'P4HA2', 'PYCR1', 'P4HA1', 'PYCR2', 'DPP4', 'PRODH', 'PYCRL', 'SLC1A4', 'TRPM1', 'P4HA3', 'EGLN1', 'EGLN2', 'EGLN3', 'P4HTM']	['P14920', 'O15460', 'P32322', 'P13674', 'Q96C36', 'P27487', 'O43272', 'Q53H96', 'P43007', 'Q7Z4N2', 'Q7Z4N8', 'Q9GZT9', 'Q96KS0', 'Q9H6Z9', 'Q9NXG6']	['Unknown', 'Enzyme', 'Unknown', 'Enzyme', 'Unknown', 'Enzyme', 'Unknown', 'Unknown', 'Unknown', 'Unknown', 'Enzyme', 'Enzyme', 'Enzyme', 'Enzyme', 'Enzyme']
HMDB0000730	Isobutyrylglycine	['GLYAT', 'GLYATL1', 'GLYATL2', 'GLYATL3']	['Q6IB77', 'Q969I3', 'Q8WU03', 'Q5SZD4']	['Enzyme', 'Enzyme', 'Enzyme', 'Enzyme']
HMDB0000754	3-Hydroxyisovaleric acid	['UGT1A1']	['P22309']	['Enzyme']
HMDB0000755	Hydroxyphenyllactic acid	['SULT2B1', 'UGT1A1', 'SULT1A3']	['O00204', 'P22309', 'P0DMM9']	['Enzyme', 'Enzyme', 'Enzyme']
HMDB0000760	Hyocholic acid	['SLCO1B3', 'SLCO1B1', 'ABCC3', 'ABCB11', 'SLC10A2', 'SLC10A1', 'SLCO1A2', 'SLCO4A1', 'FABP6']	['Q9NPD5', 'Q9Y6L6', 'O15438', 'O95342', 'Q12908', 'Q14973', 'P46721', 'Q96BD0', 'P51161']	['Transporter', 'Transporter', 'Transporter', 'Transporter', 'Transporter', 'Transporter', 'Transporter', 'Transporter', 'Unknown']
HMDB0000763	5-Hydroxyindoleacetic acid	['ASMT', 'AOX1', 'ALDH9A1', 'ALDH7A1', 'ALDH1A3', 'ALDH2', 'ALDH3A2', 'ALDH1B1']	['P46597', 'Q06278', 'P49189', 'P49419', 'P47895', 'P05091', 'P51648', 'P30837']	['Unknown', 'Unknown', 'Unknown', 'Unknown', 'Unknown', 'Unknown', 'Unknown', 'Unknown']
HMDB0000764	Hydrocinnamic acid	['UGT1A1']	['P22309']	['Enzyme']
HMDB0000766	N-Acetyl-L-alanine	['CPS1', 'NAGS']	['P31327', 'Q8N159']	['Enzyme', 'Enzyme']
HMDB0000767	Pseudouridine	['PUS1', 'DKC1', 'PUS10', 'PUS3', 'PUS7', 'PUS7L', 'RPUSD1', 'RPUSD2', 'RPUSD3', 'RPUSD4', 'TRUB1', 'TRUB2', 'PUSL1', 'HDHD1']	['Q9Y606', 'O60832', 'Q3MIT2', 'Q9BZE2', 'Q96PZ0', 'Q9H0K6', 'Q9UJJ7', 'Q8IZ73', 'Q6P087', 'Q96CM3', 'Q8WWH5', 'O95900', 'Q8N0Z8', 'Q08623']	['Enzyme', 'Enzyme', 'Enzyme', 'Enzyme', 'Enzyme', 'Enzyme', 'Enzyme', 'Enzyme', 'Enzyme', 'Enzyme', 'Enzyme', 'Enzyme', 'Enzyme', 'Unknown']
HMDB0000779	Phenyllactic acid	['SULT2B1', 'UGT1A1']	['O00204', 'P22309']	['Enzyme', 'Enzyme']
HMDB0000783	Propionylglycine	['GLYAT', 'GLYATL1', 'GLYATL2', 'GLYATL3']	['Q6IB77', 'Q969I3', 'Q8WU03', 'Q5SZD4']	['Enzyme', 'Enzyme', 'Enzyme', 'Enzyme']
HMDB0000784	Azelaic acid	['TYR', 'AKR1D1', 'SRD5A2']	['P14679', 'P51857', 'P31213']	['Unknown', 'Enzyme', 'Enzyme']
HMDB0000791	L-Octanoylcarnitine	['CROT']	['Q9UKG9']	['Enzyme']
HMDB0000806	Myristic acid	['FASN', 'PLA2G5', 'PLA2G2F', 'PLA2G4A', 'PLA2G1B', 'PLA2G10', 'LGALS13', 'PLA2G2E', 'PLA2G12A', 'PLA2G6', 'CLC', 'PLA2G2A', 'PLA2G2D', 'DHRS4', 'PNLIP', 'LIPC', 'PNLIPRP1', 'PNPLA3', 'LIPF', 'LIPG', 'CEL', 'PNLIPRP2', 'LPL', 'CES1', 'CES2', 'BCHE', 'PLA2G4C', 'LIPE', 'PLA2G3', 'ACYP2', 'ACYP1', 'ACY1', 'ASPA', 'ACY3', 'PPT2', 'ASAH1', 'HIPK1', 'PPARG', 'SLC27A6', 'SLC27A3', 'PNPLA4', 'SLC27A1', …	['P49327', 'P39877', 'Q9BZM2', 'P47712', 'P04054', 'O15496', 'Q9UHV8', 'Q9NZK7', 'Q9BZM1', 'O60733', 'Q05315', 'P14555', 'Q9UNK4', 'Q9BTZ2', 'P16233', 'P11150', 'P54315', 'Q9NST1', 'P07098', 'Q9Y5X9', 'P19835', 'P54317', 'P06858', 'P23141', 'O00748', 'P06276', 'Q9UP65', 'Q05469', 'Q9NZ20', 'P14621', 'P07311', 'Q03154', 'P45381', 'Q96HD9', 'Q9UMR5', 'Q13510', 'Q86Z02', 'P37231', 'Q9Y2P4', 'Q5K4L6'…	['Enzyme', 'Unknown', 'Unknown', 'Unknown', 'Unknown', 'Unknown', 'Enzyme', 'Unknown', 'Unknown', 'Unknown', 'Enzyme', 'Unknown', 'Unknown', 'Enzyme', 'Enzyme', 'Enzyme', 'Enzyme', 'Enzyme', 'Enzyme', 'Enzyme', 'Unknown', 'Enzyme', 'Enzyme', 'Enzyme', 'Enzyme', 'Enzyme', 'Unknown', 'Unknown', 'Unknown', 'Enzyme', 'Enzyme', 'Unknown', 'Enzyme', 'Enzyme', 'Enzyme', 'Enzyme', 'Enzyme', 'Enzyme', 'En…
HMDB0000807	3-Phosphoglyceric acid	['BPGM', 'PGAM2', 'PGAM4', 'PGAM1', 'ACYP2', 'ACYP1', 'PHGDH', 'PGK2', 'PGK1', 'GLYCTK', 'PGM2L1']	['P07738', 'P15259', 'Q8N0Y7', 'P18669', 'P14621', 'P07311', 'O43175', 'P07205', 'P00558', 'Q8IVS8', 'Q6PCE3']	['Enzyme', 'Enzyme', 'Enzyme', 'Enzyme', 'Enzyme', 'Enzyme', 'Unknown', 'Enzyme', 'Enzyme', 'Enzyme', 'Enzyme']
HMDB0000812	N-Acetyl-L-aspartic acid	['ASPA', 'ACY3', 'RIMKLA', 'RIMKLB', 'NAT8L']	['P45381', 'Q96HD9', 'Q8IXN7', 'Q9ULI2', 'Q8N9F0']	['Enzyme', 'Enzyme', 'Unknown', 'Unknown', 'Unknown']
HMDB0000824	Propionylcarnitine	['CRAT', 'SLC25A20']	['P43155', 'O43772']	['Enzyme', 'Enzyme']
HMDB0000826	Pentadecanoic acid	['FASN', 'PLA2G5', 'PLA2G2F', 'PLA2G4A', 'PLA2G1B', 'PLA2G10', 'LGALS13', 'PLA2G2E', 'PLA2G12A', 'PLA2G6', 'CLC', 'PLA2G2A', 'PLA2G2D', 'PNLIP', 'LIPC', 'PNLIPRP1', 'PNPLA3', 'LIPF', 'LIPG', 'CEL', 'PNLIPRP2', 'LPL', 'CES1', 'CES2', 'BCHE', 'PLA2G4C', 'LIPE', 'PLA2G3', 'ACYP2', 'ACYP1', 'ACY1', 'ASPA', 'ACY3', 'ASAH1', 'HIPK1', 'PPARG', 'SLC27A6', 'SLC27A3', 'PNPLA4', 'SLC27A1', 'SLC27A4', 'ASPG'…	['P49327', 'P39877', 'Q9BZM2', 'P47712', 'P04054', 'O15496', 'Q9UHV8', 'Q9NZK7', 'Q9BZM1', 'O60733', 'Q05315', 'P14555', 'Q9UNK4', 'P16233', 'P11150', 'P54315', 'Q9NST1', 'P07098', 'Q9Y5X9', 'P19835', 'P54317', 'P06858', 'P23141', 'O00748', 'P06276', 'Q9UP65', 'Q05469', 'Q9NZ20', 'P14621', 'P07311', 'Q03154', 'P45381', 'Q96HD9', 'Q13510', 'Q86Z02', 'P37231', 'Q9Y2P4', 'Q5K4L6', 'P41247', 'Q6PCB7'…	['Enzyme', 'Unknown', 'Unknown', 'Unknown', 'Unknown', 'Unknown', 'Enzyme', 'Unknown', 'Unknown', 'Unknown', 'Enzyme', 'Unknown', 'Unknown', 'Enzyme', 'Enzyme', 'Enzyme', 'Enzyme', 'Enzyme', 'Enzyme', 'Unknown', 'Enzyme', 'Enzyme', 'Enzyme', 'Enzyme', 'Enzyme', 'Unknown', 'Unknown', 'Unknown', 'Enzyme', 'Enzyme', 'Unknown', 'Enzyme', 'Enzyme', 'Enzyme', 'Enzyme', 'Enzyme', 'Enzyme', 'Enzyme', 'En…
HMDB0000827	Stearic acid	['FASN', 'PLA2G5', 'PLA2G2F', 'PLA2G4A', 'PLA2G1B', 'PLA2G10', 'LGALS13', 'PLA2G2E', 'PLA2G12A', 'PLA2G6', 'CLC', 'PLA2G2A', 'PLA2G2D', 'PNLIP', 'LIPC', 'PNLIPRP1', 'PNPLA3', 'LIPF', 'LIPG', 'CEL', 'PNLIPRP2', 'LPL', 'CES1', 'CES2', 'BCHE', 'PLA2G4C', 'LIPE', 'PLA2G3', 'BAAT', 'ACYP2', 'ACYP1', 'ACY1', 'ASPA', 'ACY3', 'ACOT7', 'ACOT2', 'ACOT4', 'ACOT8', 'ASAH1', 'HIPK1', 'PPARG', 'SLC27A6', 'SLC2…	['P49327', 'P39877', 'Q9BZM2', 'P47712', 'P04054', 'O15496', 'Q9UHV8', 'Q9NZK7', 'Q9BZM1', 'O60733', 'Q05315', 'P14555', 'Q9UNK4', 'P16233', 'P11150', 'P54315', 'Q9NST1', 'P07098', 'Q9Y5X9', 'P19835', 'P54317', 'P06858', 'P23141', 'O00748', 'P06276', 'Q9UP65', 'Q05469', 'Q9NZ20', 'Q14032', 'P14621', 'P07311', 'Q03154', 'P45381', 'Q96HD9', 'O00154', 'P49753', 'Q8N9L9', 'O14734', 'Q13510', 'Q86Z02'…	['Enzyme', 'Unknown', 'Unknown', 'Unknown', 'Unknown', 'Unknown', 'Enzyme', 'Unknown', 'Unknown', 'Unknown', 'Enzyme', 'Unknown', 'Unknown', 'Enzyme', 'Enzyme', 'Enzyme', 'Enzyme', 'Enzyme', 'Enzyme', 'Unknown', 'Enzyme', 'Enzyme', 'Enzyme', 'Enzyme', 'Enzyme', 'Unknown', 'Unknown', 'Unknown', 'Enzyme', 'Enzyme', 'Enzyme', 'Unknown', 'Enzyme', 'Enzyme', 'Enzyme', 'Enzyme', 'Enzyme', 'Enzyme', 'En…
HMDB0000840	Salicyluric acid	['GLYAT', 'GLYATL1', 'GLYATL2', 'GLYATL3']	['Q6IB77', 'Q969I3', 'Q8WU03', 'Q5SZD4']	['Enzyme', 'Enzyme', 'Enzyme', 'Enzyme']
HMDB0000852	beta-Sitosterol	['DHCR24']	['Q15392']	['Unknown']
HMDB0000854	Formiminoglutamic acid	['FTCD', 'AMDHD1']	['O95954', 'Q96NU7']	['Enzyme', 'Unknown']
HMDB0000881	Xanthurenic acid	['HEMK1', 'METTL2B', 'METTL6', 'WBSCR22']	['Q9Y5R4', 'Q6P1Q9', 'Q8TCB7', 'O43709']	['Unknown', 'Unknown', 'Unknown', 'Unknown']
HMDB0000883	L-Valine	['PCCB', 'COMT', 'BCAT1', 'BCAT2', 'VARS', 'SLC16A10', 'VARS2']	['P05166', 'P21964', 'P54687', 'O15382', 'P26640', 'Q8TF71', 'Q5ST30']	['Enzyme', 'Unknown', 'Enzyme', 'Enzyme', 'Enzyme', 'Transporter', 'Enzyme']
HMDB0000884	Ribothymidine	['TRMT2B']	['Q96GJ1']	['Enzyme']
HMDB0000897	7-Methylguanine	['MPG']	['P29372']	['Enzyme']
HMDB0000904	Citrulline	['ASS1', 'PADI6', 'PADI4', 'PADI3', 'PADI2', 'PADI1', 'DDAH1', 'DDAH2', 'NOS2', 'OTC', 'NOS1', 'NOS3', 'ASS1', 'NOS1']	['P00966', 'Q6TGC4', 'Q9UM07', 'Q9ULW8', 'Q9Y2J8', 'Q9ULC6', 'O94760', 'O95865', 'P35228', 'P00480', 'P29475', 'P29474', 'Q5T6L4', 'B3VK56']	['Enzyme', 'Unknown', 'Unknown', 'Unknown', 'Unknown', 'Unknown', 'Unknown', 'Enzyme', 'Unknown', 'Enzyme', 'Unknown', 'Unknown', 'Enzyme', 'Enzyme']
HMDB0000913	Vanillactic acid	['SULT2B1', 'UGT1A1', 'SULT1A3']	['O00204', 'P22309', 'P0DMM9']	['Enzyme', 'Enzyme', 'Enzyme']
HMDB0000921	Cholestenone	['AKR1D1']	['P51857']	['Enzyme']
HMDB0000925	Trimethylamine N-oxide	['FMO5', 'FMO2', 'FMO4', 'FMO3', 'FMO1']	['P49326', 'Q99518', 'P31512', 'P31513', 'Q01740']	['Unknown', 'Unknown', 'Unknown', 'Unknown', 'Unknown']
HMDB0000929	L-Tryptophan	['DDC', 'IDO1', 'TPH1', 'TPH2', 'WARS', 'WARS2', 'SLC16A2', 'SLC16A10', 'TDO2', 'IDO2', 'IL4I1']	['P20711', 'P14902', 'P17752', 'Q8IWU9', 'P23381', 'Q9UGM6', 'P36021', 'Q8TF71', 'P48775', 'Q6ZQW0', 'Q96RQ9']	['Enzyme', 'Unknown', 'Enzyme', 'Enzyme', 'Enzyme', 'Enzyme', 'Transporter', 'Transporter', 'Unknown', 'Unknown', 'Unknown']
HMDB0000939	S-Adenosylhomocysteine	['PEMT', 'ASMT', 'COMT', 'DOT1L', 'GNMT', 'SETD7', 'PNMT', 'DPH5', 'AS3MT', 'TRMU', 'NSD1', 'SETDB1', 'PCMT1', 'ICMT', 'INMT', 'DNMT3A', 'COQ3', 'EHMT2', 'MTRR', 'SUV39H1', 'NNMT', 'SUV39H2', 'EHMT1', 'GAMT', 'HNMT', 'TPMT', 'METTL3', 'AHCYL2', 'AHCY', 'AHCYL1', 'PRMT5', 'SETD1A', 'PRDM2', 'MLL', 'DNMT3B', 'TRDMT1', 'SETD8', 'MLL3', 'DNMT1', 'SETDB2', 'NSUN2', 'COQ5', 'ASH1L', 'CARM1', 'EZH2', 'R…	['Q9UBM1', 'P46597', 'P21964', 'Q8TEK3', 'Q14749', 'Q8WTS6', 'P11086', 'Q9H2P9', 'Q9HBK9', 'O75648', 'Q96L73', 'Q15047', 'P22061', 'O60725', 'O95050', 'Q9Y6K1', 'Q9NZJ6', 'Q96KQ7', 'Q9UBK8', 'O43463', 'P40261', 'Q9H5I1', 'Q9H9B1', 'Q14353', 'P50135', 'P51580', 'Q86U44', 'Q96HN2', 'P23526', 'O43865', 'O14744', 'O15047', 'Q13029', 'Q03164', 'Q9UBC3', 'O14717', 'Q9NQR1', 'Q8NEZ4', 'P26358', 'Q96T68'…	['Unknown', 'Unknown', 'Unknown', 'Unknown', 'Unknown', 'Unknown', 'Unknown', 'Unknown', 'Unknown', 'Enzyme', 'Unknown', 'Unknown', 'Unknown', 'Unknown', 'Unknown', 'Unknown', 'Unknown', 'Unknown', 'Unknown', 'Unknown', 'Unknown', 'Unknown', 'Unknown', 'Unknown', 'Unknown', 'Unknown', 'Unknown', 'Unknown', 'Unknown', 'Unknown', 'Unknown', 'Unknown', 'Unknown', 'Unknown', 'Unknown', 'Unknown', 'Un…
HMDB0000946	Ursodeoxycholic acid	['AKR1C1', 'AKR1C2', 'SLCO1B3', 'SLCO1B1', 'ABCC3', 'ABCB11', 'SLC10A2', 'SLC10A1', 'SLCO1A2', 'SLCO4A1', 'FABP6']	['Q04828', 'P52895', 'Q9NPD5', 'Q9Y6L6', 'O15438', 'O95342', 'Q12908', 'Q14973', 'P46721', 'Q96BD0', 'P51161']	['Unknown', 'Unknown', 'Transporter', 'Transporter', 'Transporter', 'Transporter', 'Transporter', 'Transporter', 'Transporter', 'Transporter', 'Unknown']
HMDB0000951	Taurochenodesoxycholic acid	['BAAT', 'CYP3A4']	['Q14032', 'P08684']	['Enzyme', 'Unknown']
HMDB0000996	3-Sulfinoalanine	['GOT1', 'GOT2', 'GAD2', 'GAD1', 'CSAD', 'CDO1', 'CDO-1']	['P17174', 'P00505', 'Q05329', 'Q99259', 'Q9Y600', 'Q16878', 'Q16857']	['Enzyme', 'Enzyme', 'Enzyme', 'Enzyme', 'Enzyme', 'Unknown', 'Enzyme']
HMDB0001008	Biliverdin	['HMOX2', 'HMOX1', 'BLVRA', 'BLVRB']	['P30519', 'P09601', 'P53004', 'P30043']	['Unknown', 'Unknown', 'Unknown', 'Unknown']
HMDB0001032	Dehydroepiandrosterone sulfate	['SULT2B1', 'STS']	['O00204', 'P08842']	['Enzyme', 'Unknown']
HMDB0001043	Arachidonic acid	['FASN', 'PLA2G5', 'PLA2G2F', 'PLA2G4A', 'PLA2G1B', 'PLA2G12B', 'PLA2G10', 'LGALS13', 'PLA2G2E', 'PLA2G12A', 'PLA2G6', 'CLC', 'PLA2G2A', 'PLA2G2D', 'PNLIP', 'LIPC', 'PNLIPRP1', 'PNPLA3', 'LIPF', 'LIPG', 'CEL', 'PNLIPRP2', 'LPL', 'CYP4A11', 'CES1', 'CES2', 'BCHE', 'PLA2G4C', 'LIPE', 'PLA2G3', 'BAAT', 'ACYP2', 'ACYP1', 'ACY1', 'ASPA', 'ACY3', 'ALOX5', 'ALOX15B', 'ALOX12', 'PTGS2', 'PTGS1', 'ALOX15'…	['P49327', 'P39877', 'Q9BZM2', 'P47712', 'P04054', 'Q9BX93', 'O15496', 'Q9UHV8', 'Q9NZK7', 'Q9BZM1', 'O60733', 'Q05315', 'P14555', 'Q9UNK4', 'P16233', 'P11150', 'P54315', 'Q9NST1', 'P07098', 'Q9Y5X9', 'P19835', 'P54317', 'P06858', 'Q02928', 'P23141', 'O00748', 'P06276', 'Q9UP65', 'Q05469', 'Q9NZ20', 'Q14032', 'P14621', 'P07311', 'Q03154', 'P45381', 'Q96HD9', 'P09917', 'O15296', 'P18054', 'P35354'…	['Enzyme', 'Unknown', 'Unknown', 'Unknown', 'Unknown', 'Unknown', 'Unknown', 'Enzyme', 'Unknown', 'Unknown', 'Unknown', 'Enzyme', 'Unknown', 'Unknown', 'Enzyme', 'Enzyme', 'Enzyme', 'Enzyme', 'Enzyme', 'Enzyme', 'Unknown', 'Enzyme', 'Enzyme', 'Unknown', 'Enzyme', 'Enzyme', 'Enzyme', 'Unknown', 'Unknown', 'Unknown', 'Enzyme', 'Enzyme', 'Enzyme', 'Unknown', 'Enzyme', 'Enzyme', 'Unknown', 'Unknown',…
HMDB0001046	Cotinine	['AOX1']	['Q06278']	['Unknown']
HMDB0001085	Leukotriene B4	['CYP4F2', 'CYP4F3', 'LTA4H', 'CYP4F11', 'CYP4F8', 'LTB4R', 'LTB4R2', 'CYP4F22']	['P78329', 'Q08477', 'P09960', 'Q9HBI6', 'P98187', 'Q15722', 'Q9NPC1', 'Q6NT55']	['Unknown', 'Unknown', 'Unknown', 'Unknown', 'Unknown', 'Unknown', 'Unknown', 'Unknown']
HMDB0001123	2-Aminobenzoic acid	['KYNU', 'AFMID']	['Q16719', 'Q63HM1']	['Unknown', 'Unknown']
HMDB0001138	N-Acetyl-L-glutamic acid	['CPS1', 'NAGS']	['P31327', 'Q8N159']	['Enzyme', 'Enzyme']
HMDB0001161	4-Trimethylammoniobutanoic acid	['ALDH9A1', 'ALDH7A1', 'ALDH1A3', 'ALDH2', 'ALDH3A2', 'ALDH1B1', 'BBOX1']	['P49189', 'P49419', 'P47895', 'P05091', 'P51648', 'P30837', 'O75936']	['Unknown', 'Unknown', 'Unknown', 'Unknown', 'Unknown', 'Unknown', 'Unknown']
HMDB0001173	5'-Methylthioadenosine	['SMS', 'SRM', 'MTAP']	['P52788', 'P19623', 'Q13126']	['Enzyme', 'Enzyme', 'Enzyme']
HMDB0001204	trans-3-Hydroxycotinine glucuronide	['UGT2B28', 'UGT2B4', 'UGT1A4', 'UGT2B7', 'UGT2B15', 'UGT2A1', 'UGT1A1', 'UGT1A9', 'UGT1A3', 'UGT2B17', 'UGT1A6', 'UGT1A5', 'UGT2B11', 'GUSB', 'UGT2A3', 'UGT1A10', 'UGT1A8', 'UGT1A7']	['Q9BY64', 'P06133', 'P22310', 'P16662', 'P54855', 'Q9Y4X1', 'P22309', 'O60656', 'P35503', 'O75795', 'P19224', 'P35504', 'O75310', 'P08236', 'Q6UWM9', 'Q5DT02', 'Q5DSZ6', 'Q5DSZ7']	['Enzyme', 'Enzyme', 'Enzyme', 'Enzyme', 'Enzyme', 'Enzyme', 'Enzyme', 'Enzyme', 'Enzyme', 'Enzyme', 'Enzyme', 'Enzyme', 'Enzyme', 'Enzyme', 'Enzyme', 'Enzyme', 'Enzyme', 'Enzyme']
HMDB0001257	Spermidine	['SAT1', 'ACAA2', 'PAOX', 'TXNRD1', 'CHDH', 'DMGDH', 'SMS', 'SRM', 'DHPS', 'PCCA', 'ALDH9A1', 'BBOX1', 'MTAP', 'AMD1', 'GATM', 'BHMT', 'SARDH', 'HDC', 'ODC1', 'SLC22A4', 'SLC22A1', 'SMOX', 'AGMAT', 'TMLHE', 'BHMT2', 'PDPR', 'OAZ1', 'AILE3', 'PMF1']	['P21673', 'P42765', 'Q6QHF9', 'Q16881', 'Q8NE62', 'Q9UI17', 'P52788', 'P19623', 'P49366', 'P05165', 'P49189', 'O75936', 'Q13126', 'P17707', 'P50440', 'Q93088', 'Q9UL12', 'P19113', 'P11926', 'Q9H015', 'O15245', 'Q9NWM0', 'Q9BSE5', 'Q9NVH6', 'Q9H2M3', 'Q8NCN5', 'P54368', 'A2VED4', 'Q6P1K2']	['Enzyme', 'Enzyme', 'Unknown', 'Unknown', 'Unknown', 'Unknown', 'Enzyme', 'Enzyme', 'Unknown', 'Enzyme', 'Unknown', 'Unknown', 'Enzyme', 'Unknown', 'Enzyme', 'Unknown', 'Unknown', 'Enzyme', 'Enzyme', 'Transporter', 'Transporter', 'Unknown', 'Unknown', 'Unknown', 'Unknown', 'Unknown', 'Enzyme', 'Unknown', 'Unknown']
HMDB0001301	1-Pyrroline-5-carboxylic acid	['ALDH4A1', 'PYCR1', 'PYCR2', 'PRODH', 'PYCRL', 'PRODH2']	['P30038', 'P32322', 'Q96C36', 'O43272', 'Q53H96', 'Q9UF12']	['Unknown', 'Unknown', 'Unknown', 'Unknown', 'Unknown', 'Unknown']
HMDB0001325	N6,N6,N6-Trimethyl-L-lysine	['SPCS1', 'TMLHE']	['Q9Y6A9', 'Q9NVH6']	['Enzyme', 'Unknown']
HMDB0001348	SM(d18:1/18:0)	['GBGT1', 'PIGL', 'SGMS2', 'SGMS1', 'SMPD1', 'B3GAT1', 'PIGQ', 'PIGA', 'PIGH', 'PIGP', 'PIGC', 'ENPP7', 'SMPD2', 'PSAP', 'GM2A', 'CD1E', 'NPC2', 'CD1D', 'PIGM', 'PIGW', 'PIGX', 'PIGZ', 'PLCD3', 'B3GNT5', 'SMPD3', 'B3GALT5', 'PIGB', 'PIGF', 'PIGG', 'PIGN', 'PIGO', 'PIGS', 'PIGT', 'PIGU', 'PIGV', 'PIGY', 'PLEKHA8', 'SMPD4', 'GBA2', 'SAMD8', 'PIGK', 'GPAA1', 'PLEKHA9', 'GLTPD2', 'PLEKHA8', 'CD1A', '…	['Q8N5D6', 'Q9Y2B2', 'Q8NHU3', 'Q86VZ5', 'P17405', 'Q9P2W7', 'Q9BRB3', 'P37287', 'Q14442', 'P57054', 'Q92535', 'Q6UWV6', 'O60906', 'P07602', 'P17900', 'P15812', 'P61916', 'P15813', 'Q9H3S5', 'Q7Z7B1', 'Q8TBF5', 'Q86VD9', 'Q8N3E9', 'Q9BYG0', 'Q9NY59', 'Q9Y2C3', 'Q92521', 'Q07326', 'Q5H8A4', 'O95427', 'Q8TEQ8', 'Q96S52', 'Q969N2', 'Q9H490', 'Q9NUD9', 'Q3MUY2', 'Q96JA3', 'Q9NXE4', 'Q9HCG7', 'Q96LT4'…	['Unknown', 'Enzyme', 'Enzyme', 'Enzyme', 'Enzyme', 'Unknown', 'Enzyme', 'Enzyme', 'Enzyme', 'Enzyme', 'Enzyme', 'Unknown', 'Unknown', 'Enzyme', 'Enzyme', 'Enzyme', 'Enzyme', 'Enzyme', 'Enzyme', 'Enzyme', 'Enzyme', 'Enzyme', 'Unknown', 'Enzyme', 'Unknown', 'Enzyme', 'Enzyme', 'Enzyme', 'Enzyme', 'Enzyme', 'Enzyme', 'Enzyme', 'Enzyme', 'Enzyme', 'Enzyme', 'Enzyme', 'Unknown', 'Unknown', 'Enzyme', …
HMDB0001383	Sphinganine 1-phosphate	['PPAP2C', 'PPAP2A', 'PPAP2B', 'GBGT1', 'PIGL', 'PIGQ', 'PIGA', 'PIGH', 'PIGP', 'PIGC', 'SGPL1', 'SPHK1', 'SPHK2', 'GM2A', 'CD1E', 'NPC2', 'CD1D', 'PIGM', 'PIGW', 'PIGX', 'PIGZ', 'B3GNT5', 'B3GALT5', 'PIGB', 'PIGF', 'PIGG', 'PIGN', 'PIGO', 'PIGS', 'PIGT', 'PIGU', 'PIGV', 'PIGY', 'PLEKHA8', 'GBA2', 'SPHK1', 'PIGK', 'GPAA1', 'PLEKHA9', 'GLTPD2', 'PLEKHA8', 'CD1A', 'GLTPD1', 'CD1C', 'LBP', 'DKFZp434…	['O43688', 'O14494', 'O14495', 'Q8N5D6', 'Q9Y2B2', 'Q9BRB3', 'P37287', 'Q14442', 'P57054', 'Q92535', 'O95470', 'Q9NYA1', 'Q9NRA0', 'P17900', 'P15812', 'P61916', 'P15813', 'Q9H3S5', 'Q7Z7B1', 'Q8TBF5', 'Q86VD9', 'Q9BYG0', 'Q9Y2C3', 'Q92521', 'Q07326', 'Q5H8A4', 'O95427', 'Q8TEQ8', 'Q96S52', 'Q969N2', 'Q9H490', 'Q9NUD9', 'Q3MUY2', 'Q96JA3', 'Q9HCG7', 'Q96GK1', 'Q92643', 'O43292', 'O95397', 'A6NH11'…	['Unknown', 'Unknown', 'Unknown', 'Unknown', 'Enzyme', 'Enzyme', 'Enzyme', 'Enzyme', 'Enzyme', 'Enzyme', 'Enzyme', 'Unknown', 'Unknown', 'Enzyme', 'Enzyme', 'Enzyme', 'Enzyme', 'Enzyme', 'Enzyme', 'Enzyme', 'Enzyme', 'Enzyme', 'Enzyme', 'Enzyme', 'Enzyme', 'Enzyme', 'Enzyme', 'Enzyme', 'Enzyme', 'Enzyme', 'Enzyme', 'Enzyme', 'Enzyme', 'Unknown', 'Enzyme', 'Enzyme', 'Enzyme', 'Unknown', 'Unknown',…
HMDB0001390	Hydroxycotinine	['UGT2B4', 'UGT1A4', 'UGT2B7', 'UGT1A9']	['P06133', 'P22310', 'P16662', 'O60656']	['Enzyme', 'Enzyme', 'Enzyme', 'Enzyme']
HMDB0001406	Niacinamide	['NNMT', 'TNKS2', 'SIRT6', 'PARP3', 'ART3', 'ART5', 'ART1', 'TNKS', 'PARP1', 'BST1', 'PARP2', 'CD38', 'ART4', 'PARP4', 'CYP3A4', 'CYP2E1', 'CYP2D6', 'LDHA', 'PNP', 'NAMPT', 'PARP10', 'PARP11', 'PARP12', 'PARP14', 'PARP15', 'PARP16', 'PARP6', 'PARP8', 'PARP9', 'TIPARP', 'SIRT1', 'SIRT2', 'SIRT3', 'SIRT4', 'SIRT5', 'SIRT7', 'TRPT1']	['P40261', 'Q9H2K2', 'Q8N6T7', 'Q9Y6F1', 'Q13508', 'Q96L15', 'P52961', 'O95271', 'P09874', 'Q10588', 'Q9UGN5', 'P28907', 'Q93070', 'Q9UKK3', 'P08684', 'P05181', 'P10635', 'P00338', 'P00491', 'P43490', 'Q53GL7', 'Q9NR21', 'Q9H0J9', 'Q460N5', 'Q460N3', 'Q8N5Y8', 'Q2NL67', 'Q8N3A8', 'Q8IXQ6', 'Q7Z3E1', 'Q96EB6', 'Q8IXJ6', 'Q9NTG7', 'Q9Y6E7', 'Q9NXA8', 'Q9NRC8', 'Q86TN4']	['Unknown', 'Unknown', 'Unknown', 'Unknown', 'Unknown', 'Unknown', 'Unknown', 'Unknown', 'Unknown', 'Unknown', 'Unknown', 'Unknown', 'Unknown', 'Unknown', 'Unknown', 'Unknown', 'Unknown', 'Unknown', 'Enzyme', 'Unknown', 'Unknown', 'Unknown', 'Unknown', 'Unknown', 'Unknown', 'Unknown', 'Unknown', 'Unknown', 'Unknown', 'Unknown', 'Unknown', 'Unknown', 'Unknown', 'Unknown', 'Unknown', 'Unknown', 'Un…
HMDB0001425	Estrone sulfate	['ARSD', 'ARSE', 'SULT1E1', 'SLCO1C1', 'SLCO1B1', 'STS', 'ALB', 'SLCO4A1', 'SLC22A7']	['P51689', 'P51690', 'P49888', 'Q9NYB5', 'Q9Y6L6', 'P08842', 'P02768', 'Q96BD0', 'Q9Y694']	['Unknown', 'Unknown', 'Enzyme', 'Transporter', 'Transporter', 'Unknown', 'Unknown', 'Transporter', 'Transporter']
HMDB0001429	Phosphate	['NT5E', 'NT5C1B', 'NT5C1A', 'NT5C', 'NT5M', 'ACLY', 'ACACB', 'PC', 'ACSS1', 'ACACA', 'ENTPD1', 'CANT1', 'ENTPD3', 'PON3', 'ALPP', 'ALPI', 'ACP2', 'ACP1', 'ALPL', 'ACP5', 'ACPP', 'ALPPL2', 'PPAP2C', 'PPAP2A', 'PPAP2B', 'FPGT', 'PCCB', 'PCCA', 'FDFT1', 'BPGM', 'PGAM2', 'PGAM4', 'PGAM1', 'FARS2', 'GART', 'NANS', 'NMNAT1', 'NMNAT3', 'QPRT', 'NMNAT2', 'BPNT1', 'PAPSS1', 'PAPSS2', 'CPS1', 'INPP5A', 'I…	['P21589', 'Q96P26', 'Q9BXI3', 'Q8TCD5', 'Q9NPB1', 'P53396', 'O00763', 'P11498', 'Q9NUB1', 'Q13085', 'P49961', 'Q8WVQ1', 'O75355', 'Q15166', 'P05187', 'P09923', 'P11117', 'P24666', 'P05186', 'P13686', 'P15309', 'P10696', 'O43688', 'O14494', 'O14495', 'O14772', 'P05166', 'P05165', 'P37268', 'P07738', 'P15259', 'Q8N0Y7', 'P18669', 'O95363', 'P22102', 'Q9NR45', 'Q9HAN9', 'Q96T66', 'Q15274', 'Q9BZQ4'…	['Unknown', 'Unknown', 'Unknown', 'Unknown', 'Unknown', 'Enzyme', 'Unknown', 'Unknown', 'Enzyme', 'Unknown', 'Unknown', 'Unknown', 'Unknown', 'Enzyme', 'Unknown', 'Unknown', 'Enzyme', 'Enzyme', 'Unknown', 'Unknown', 'Enzyme', 'Unknown', 'Unknown', 'Unknown', 'Unknown', 'Unknown', 'Enzyme', 'Enzyme', 'Unknown', 'Enzyme', 'Enzyme', 'Enzyme', 'Enzyme', 'Enzyme', 'Enzyme', 'Enzyme', 'Unknown', 'Unkno…
HMDB0001448	Sulfate	['ENPP1', 'ENPP3', 'ARSD', 'ARSA', 'ARSB', 'ARSE', 'PAPSS1', 'PAPSS2', 'STS', 'GSTM2', 'GSTM1', 'MGST3', 'GSTM3', 'GSTA1', 'GSTZ1', 'GSTM5', 'MGST2', 'GSTO1', 'GSTA5', 'GSTA2', 'GSTA3', 'GSTA4', 'GSTO2', 'GSTT1', 'GSTP1', 'SUOX', 'IDS', 'GNS', 'GALNS', 'SLC26A2', 'SLC13A4', 'SLC26A11', 'LOC51064', 'GSTT2']	['P22413', 'O14638', 'P51689', 'P15289', 'P15848', 'P51690', 'O43252', 'O95340', 'P08842', 'P28161', 'P09488', 'O14880', 'P21266', 'P08263', 'O43708', 'P46439', 'Q99735', 'P78417', 'Q7RTV2', 'P09210', 'Q16772', 'O15217', 'Q9H4Y5', 'P30711', 'P09211', 'P51687', 'P22304', 'P15586', 'P34059', 'P50443', 'Q9UKG4', 'Q86WA9', 'Q6FII1', 'P0CG29']	['Unknown', 'Unknown', 'Unknown', 'Unknown', 'Unknown', 'Unknown', 'Enzyme', 'Enzyme', 'Unknown', 'Enzyme', 'Enzyme', 'Enzyme', 'Enzyme', 'Enzyme', 'Enzyme', 'Enzyme', 'Enzyme', 'Enzyme', 'Enzyme', 'Enzyme', 'Enzyme', 'Enzyme', 'Enzyme', 'Unknown', 'Enzyme', 'Unknown', 'Unknown', 'Unknown', 'Unknown', 'Enzyme', 'Unknown', 'Unknown', 'Enzyme', 'Enzyme']
HMDB0001539	Asymmetric dimethylarginine	['DDAH1', 'DDAH2', 'NOS2', 'NOS3']	['O94760', 'O95865', 'P35228', 'P29474']	['Unknown', 'Enzyme', 'Unknown', 'Unknown']
HMDB0001547	Corticosterone	['CYP11B1', 'AKR1D1', 'HSD11B2', 'HSD11B1', 'NR3C2', 'CYP11B2', 'P450-CYP21B', 'CYP21A2', 'DEFA4', 'CYP21A2']	['P15538', 'P51857', 'P80365', 'P28845', 'P08235', 'P19099', 'Q16874', 'Q08AG9', 'P12838', 'P08686']	['Unknown', 'Enzyme', 'Unknown', 'Enzyme', 'Unknown', 'Unknown', 'Enzyme', 'Enzyme', 'Unknown', 'Unknown']
HMDB0001565	Phosphorylcholine	['PCYT1B', 'PCYT1A', 'SMPD1', 'CHKB', 'CHKA', 'ENPP7', 'SMPD2', 'CRP', 'PHOSPHO1', 'SMPD3', 'SMPD4', 'ELSPBP1', 'ENPP6', 'ADPRM']	['Q9Y5K3', 'P49585', 'P17405', 'Q9Y259', 'P35790', 'Q6UWV6', 'O60906', 'P02741', 'Q8TCT1', 'Q9NY59', 'Q9NXE4', 'Q96BH3', 'Q6UWR7', 'Q3LIE5']	['Enzyme', 'Enzyme', 'Enzyme', 'Enzyme', 'Enzyme', 'Unknown', 'Unknown', 'Unknown', 'Unknown', 'Unknown', 'Unknown', 'Unknown', 'Enzyme', 'Unknown']
HMDB0001847	Caffeine	['PDE4B', 'CYP3A4', 'CYP2C9', 'CYP2C19', 'CYP2E1', 'CYP3A43', 'CYP1B1', 'CYP2D6', 'CYP2C18', 'CYP2F1', 'CYP4X1', 'CYP2B6', 'CYP3A5', 'CYP1A1', 'CYP2A13', 'CYP3A7', 'CYP4B1', 'CYP4Z1', 'CYP1A2', 'CYP19A1', 'CYP2C8', 'CYP2S1', 'CYP2J2', 'CYP2A7', 'CYP2A6', 'ADORA1', 'ADORA2A', 'ABCB1', 'CYP1A1', 'RYR1', 'CYP2D6']	['Q07343', 'P08684', 'P11712', 'P33261', 'P05181', 'Q9HB55', 'Q16678', 'P10635', 'P33260', 'P24903', 'Q8N118', 'P20813', 'P20815', 'P04798', 'Q16696', 'P24462', 'P13584', 'Q86W10', 'P05177', 'P11511', 'P10632', 'Q96SQ9', 'P51589', 'P20853', 'P11509', 'P30542', 'P29274', 'P08183', 'A0N0X8', 'P21817', 'Q6NWU0']	['Unknown', 'Unknown', 'Unknown', 'Unknown', 'Unknown', 'Unknown', 'Unknown', 'Unknown', 'Unknown', 'Unknown', 'Unknown', 'Unknown', 'Unknown', 'Unknown', 'Unknown', 'Unknown', 'Unknown', 'Unknown', 'Unknown', 'Unknown', 'Unknown', 'Unknown', 'Unknown', 'Unknown', 'Unknown', 'Enzyme', 'Enzyme', 'Transporter', 'Enzyme', 'Unknown', 'Enzyme']
HMDB0001848	Imipramine	['FMO2', 'MAOB', 'MAOA', 'UGT1A4', 'CYP2C9', 'CYP2C19', 'CYP2D6', 'CYP1A2', 'ADORA1', 'SLC6A2', 'SLC6A4']	['Q99518', 'P27338', 'P21397', 'P22310', 'P11712', 'P33261', 'P10635', 'P05177', 'P30542', 'P23975', 'P31645']	['Unknown', 'Unknown', 'Unknown', 'Enzyme', 'Unknown', 'Unknown', 'Unknown', 'Unknown', 'Enzyme', 'Transporter', 'Transporter']
HMDB0001850	Verapamil	['CYP3A5', 'CYP1A2', 'SLC22A5', 'CACNA1D', 'CA1', 'KCNH2', 'CACNA1C', 'KCNJ11', 'CACNA1F', 'CACNA1G', 'CACNA1I', 'CACNA1S', 'CACNB1', 'CACNB2', 'CACNB3', 'CACNB4', 'CACNG1', 'SCN5A']	['P20815', 'P05177', 'O76082', 'Q01668', 'P00915', 'Q12809', 'Q13936', 'Q14654', 'O60840', 'O43497', 'Q9P0X4', 'Q13698', 'Q02641', 'Q08289', 'P54284', 'O00305', 'Q06432', 'Q14524']	['Unknown', 'Unknown', 'Transporter', 'Unknown', 'Unknown', 'Unknown', 'Unknown', 'Unknown', 'Unknown', 'Unknown', 'Unknown', 'Unknown', 'Unknown', 'Unknown', 'Unknown', 'Unknown', 'Unknown', 'Unknown']
HMDB0001859	Acetaminophen	['PTGS2', 'PTGS1', 'CYP2E1', 'CYP1A2']	['P35354', 'P23219', 'P05181', 'P05177']	['Unknown', 'Unknown', 'Unknown', 'Unknown']
HMDB0001860	Paraxanthine	['NAT1', 'NAT2', 'XDH', 'CYP3A4', 'CYP2C9', 'CYP2C19', 'CYP2E1', 'CYP3A43', 'CYP1B1', 'CYP2C18', 'CYP2F1', 'CYP4X1', 'CYP2B6', 'CYP3A5', 'CYP2A13', 'CYP3A7', 'CYP4B1', 'CYP4Z1', 'CYP1A2', 'CYP19A1', 'CYP2C8', 'CYP2S1', 'CYP2J2', 'CYP2A7', 'CYP2A6', 'NAT2', 'CYP1A1', 'CYP2D6']	['P18440', 'P11245', 'P47989', 'P08684', 'P11712', 'P33261', 'P05181', 'Q9HB55', 'Q16678', 'P33260', 'P24903', 'Q8N118', 'P20813', 'P20815', 'Q16696', 'P24462', 'P13584', 'Q86W10', 'P05177', 'P11511', 'P10632', 'Q96SQ9', 'P51589', 'P20853', 'P11509', 'A4Z6T7', 'A0N0X8', 'Q6NWU0']	['Enzyme', 'Enzyme', 'Unknown', 'Unknown', 'Unknown', 'Unknown', 'Unknown', 'Unknown', 'Unknown', 'Unknown', 'Unknown', 'Unknown', 'Unknown', 'Unknown', 'Unknown', 'Unknown', 'Unknown', 'Unknown', 'Unknown', 'Unknown', 'Unknown', 'Unknown', 'Unknown', 'Unknown', 'Unknown', 'Enzyme', 'Enzyme', 'Enzyme']
HMDB0001870	Benzoic acid	['LIPA', 'UGT1A1', 'CES1', 'CES2', 'ACYP2', 'ACYP1', 'GLYAT', 'CES5A']	['P38571', 'P22309', 'P23141', 'O00748', 'P14621', 'P07311', 'Q6IB77', 'Q6NT32']	['Enzyme', 'Enzyme', 'Enzyme', 'Enzyme', 'Enzyme', 'Enzyme', 'Enzyme', 'Enzyme']
HMDB0001889	Theophylline	['PDE3A', 'PDE4B', 'PDE4A', 'PDE5A', 'ADA', 'CYP3A4', 'CYP2C9', 'CYP2E1', 'CYP1B1', 'CYP2D6', 'CYP1A1', 'CYP1A2', 'CYP2C8', 'ADORA1', 'ADORA2A', 'ADORA2B', 'SLC22A7']	['Q14432', 'Q07343', 'P27815', 'O76074', 'P00813', 'P08684', 'P11712', 'P05181', 'Q16678', 'P10635', 'P04798', 'P05177', 'P10632', 'P30542', 'P29274', 'P29275', 'Q9Y694']	['Unknown', 'Unknown', 'Unknown', 'Unknown', 'Enzyme', 'Unknown', 'Unknown', 'Unknown', 'Unknown', 'Unknown', 'Unknown', 'Unknown', 'Unknown', 'Enzyme', 'Enzyme', 'Enzyme', 'Transporter']
HMDB0001893	alpha-Tocopherol	['HMOX1', 'DGKA', 'GCLC', 'GSTM3', 'GSTO1', 'GSTA2', 'GSTP1', 'SPTLC1', 'ALOX5', 'PRKCA', 'PRKCB', 'NQO1', 'TTPA', 'NR1I2', 'SOD1', 'PPP2CA', 'PPP2CB', 'SEC14L3', 'SEC14L4']	['P09601', 'P23743', 'P48506', 'P21266', 'P78417', 'P09210', 'P09211', 'O15269', 'P09917', 'P17252', 'P05771', 'P15559', 'P49638', 'O75469', 'P00441', 'P67775', 'P62714', 'Q9UDX4', 'Q9UDX3']	['Unknown', 'Unknown', 'Enzyme', 'Enzyme', 'Enzyme', 'Enzyme', 'Enzyme', 'Enzyme', 'Unknown', 'Unknown', 'Unknown', 'Unknown', 'Enzyme', 'Enzyme', 'Unknown', 'Unknown', 'Unknown', 'Unknown', 'Unknown']
HMDB0001895	Salicylic acid	['AKR1C1', 'UGT1A1', 'PTGS2', 'PTGS1', 'CYP2C9', 'SLC16A1', 'SLCO2B1', 'ABCB1', 'SLC22A11', 'GLYAT', 'SLC22A6', 'ACCN2', 'ACCN3', 'SLC22A7']	['Q04828', 'P22309', 'P35354', 'P23219', 'P11712', 'P53985', 'O94956', 'P08183', 'Q9NSA0', 'Q6IB77', 'Q4U2R8', 'P78348', 'Q9UHC3', 'Q9Y694']	['Unknown', 'Enzyme', 'Unknown', 'Unknown', 'Unknown', 'Transporter', 'Transporter', 'Transporter', 'Transporter', 'Enzyme', 'Transporter', 'Unknown', 'Unknown', 'Transporter']
HMDB0001913	Omeprazole	['CYP3A4', 'CYP2C19', 'ATP4A', 'CYP1A2']	['P08684', 'P33261', 'P20648', 'P05177']	['Unknown', 'Unknown', 'Enzyme', 'Unknown']
HMDB0001923	Naproxen	['PTGS2', 'PTGS1']	['P35354', 'P23219']	['Unknown', 'Unknown']
HMDB0001924	Atenolol	['CYP2D6', 'ADRB1']	['P10635', 'P08588']	['Unknown', 'Enzyme']
HMDB0001925	Ibuprofen	['MAOB', 'AKR1C1', 'AKR1C2', 'UGT1A1', 'PTGS2', 'PTGS1', 'CYP2C9', 'ALB']	['P27338', 'Q04828', 'P52895', 'P22309', 'P35354', 'P23219', 'P11712', 'P02768']	['Unknown', 'Unknown', 'Unknown', 'Enzyme', 'Unknown', 'Unknown', 'Unknown', 'Unknown']
HMDB0001927	Diphenhydramine	['CYP3A4', 'CYP2D6', 'HRH1']	['P08684', 'P10635', 'P35367']	['Unknown', 'Unknown', 'Enzyme']
HMDB0001928	Hydrochlorothiazide	['KCNMA1', 'CA1', 'CA2', 'SLC12A3', 'CA4']	['Q12791', 'P00915', 'P00918', 'P55017', 'P22748']	['Unknown', 'Unknown', 'Unknown', 'Unknown', 'Unknown']
HMDB0001929	Levofloxacin	['CYP1A2', 'TOP2A']	['P05177', 'P11388']	['Unknown', 'Enzyme']
HMDB0001930	Ranitidine	['CYP2C19', 'CYP2D6', 'CYP1A2', 'HRH2']	['P33261', 'P10635', 'P05177', 'P25021']	['Unknown', 'Unknown', 'Unknown', 'Enzyme']
HMDB0001932	Metoprolol	['CYP2D6', 'ADRB1']	['P10635', 'P08588']	['Unknown', 'Enzyme']
HMDB0001933	Furosemide	['PGD', 'ATP1A1', 'SLC22A5', 'ABCC2', 'CA2', 'SLC22A11', 'SLC12A5', 'SLC12A1', 'SLCO2A1', 'SLC22A6']	['P52209', 'P05023', 'O76082', 'Q92887', 'P00918', 'Q9NSA0', 'Q9H2X9', 'Q13621', 'Q92959', 'Q4U2R8']	['Enzyme', 'Unknown', 'Transporter', 'Transporter', 'Unknown', 'Transporter', 'Transporter', 'Transporter', 'Transporter', 'Transporter']
HMDB0001935	Warfarin	['UGT1A1', 'CYP2C9', 'ACVR1', 'CYP1A2', 'CYP2C8', 'VKORC1', 'VKORC1L1']	['P22309', 'P11712', 'Q04771', 'P05177', 'P10632', 'Q9BQB6', 'Q8N0U8']	['Enzyme', 'Unknown', 'Unknown', 'Unknown', 'Unknown', 'Enzyme', 'Enzyme']
HMDB0001943	Pseudoephedrine	['MAOA', 'ADRA2A', 'ADRB2', 'ADRA1A']	['P21397', 'P08913', 'P07550', 'P35348']	['Unknown', 'Enzyme', 'Enzyme', 'Unknown']
HMDB0001991	7-Methylxanthine	['XDH']	['P47989']	['Unknown']
HMDB0001999	Eicosapentaenoic acid	['BAAT', 'ACSL4', 'ACSL3', 'PTGS2', 'PTGS1', 'ACOT7', 'ACOT2', 'ACOT4', 'ACOT8', 'FFAR1', 'PPARG', 'TRPV1', 'PPARD', 'FADS1', 'SLC8A1', 'ACOT1']	['Q14032', 'O60488', 'O95573', 'P35354', 'P23219', 'O00154', 'P49753', 'Q8N9L9', 'O14734', 'O14842', 'P37231', 'Q8NER1', 'Q03181', 'O60427', 'P32418', 'Q86TX2']	['Enzyme', 'Unknown', 'Unknown', 'Unknown', 'Unknown', 'Enzyme', 'Enzyme', 'Enzyme', 'Enzyme', 'Unknown', 'Enzyme', 'Unknown', 'Enzyme', 'Unknown', 'Unknown', 'Enzyme']
HMDB0002005	Methionine sulfoxide	['MSRA', 'MSRB2', 'MSRB3']	['Q9UJ68', 'Q9Y3D2', 'Q8IXL7']	['Enzyme', 'Enzyme', 'Enzyme']
HMDB0002024	Imidazoleacetic acid	['ALDH9A1', 'ALDH7A1', 'ALDH1A3', 'ALDH2', 'ALDH3A2', 'ALDH1B1']	['P49189', 'P49419', 'P47895', 'P05091', 'P51648', 'P30837']	['Unknown', 'Unknown', 'Unknown', 'Unknown', 'Unknown', 'Unknown']
HMDB0002064	N-Acetylputrescine	['SAT2', 'SAT1', 'MAOB', 'MAOA']	['Q96F10', 'P21673', 'P27338', 'P21397']	['Enzyme', 'Enzyme', 'Unknown', 'Unknown']
HMDB0002088	Oleoylethanolamide	['ASAH2']	['Q9NR71']	['Enzyme']
HMDB0002108	Methylcysteine	['MGMT', 'CTSD']	['P16455', 'P07339']	['Unknown', 'Enzyme']
HMDB0002183	Docosahexaenoic acid	['ACOT7', 'ACOT2', 'ACOT4', 'CYP2U1', 'ACOT1']	['O00154', 'P49753', 'Q8N9L9', 'Q7Z449', 'Q86TX2']	['Enzyme', 'Enzyme', 'Enzyme', 'Unknown', 'Enzyme']
HMDB0002259	Heptadecanoic acid	['FASN', 'PLA2G5', 'PLA2G2F', 'PLA2G4A', 'PLA2G1B', 'PLA2G10', 'LGALS13', 'PLA2G2E', 'PLA2G12A', 'PLA2G6', 'CLC', 'PLA2G2A', 'PLA2G2D', 'PNLIP', 'LIPC', 'PNLIPRP1', 'PNPLA3', 'LIPF', 'LIPG', 'CEL', 'PNLIPRP2', 'LPL', 'CES1', 'CES2', 'BCHE', 'PLA2G4C', 'LIPE', 'PLA2G3', 'ACYP2', 'ACYP1', 'ACY1', 'ASPA', 'ACY3', 'ASAH1', 'HIPK1', 'PPARG', 'SLC27A6', 'SLC27A3', 'PNPLA4', 'SLC27A1', 'SLC27A4', 'ASPG'…	['P49327', 'P39877', 'Q9BZM2', 'P47712', 'P04054', 'O15496', 'Q9UHV8', 'Q9NZK7', 'Q9BZM1', 'O60733', 'Q05315', 'P14555', 'Q9UNK4', 'P16233', 'P11150', 'P54315', 'Q9NST1', 'P07098', 'Q9Y5X9', 'P19835', 'P54317', 'P06858', 'P23141', 'O00748', 'P06276', 'Q9UP65', 'Q05469', 'Q9NZ20', 'P14621', 'P07311', 'Q03154', 'P45381', 'Q96HD9', 'Q13510', 'Q86Z02', 'P37231', 'Q9Y2P4', 'Q5K4L6', 'P41247', 'Q6PCB7'…	['Enzyme', 'Unknown', 'Unknown', 'Unknown', 'Unknown', 'Unknown', 'Enzyme', 'Unknown', 'Unknown', 'Unknown', 'Enzyme', 'Unknown', 'Unknown', 'Enzyme', 'Enzyme', 'Enzyme', 'Enzyme', 'Enzyme', 'Enzyme', 'Unknown', 'Enzyme', 'Enzyme', 'Enzyme', 'Enzyme', 'Enzyme', 'Unknown', 'Unknown', 'Unknown', 'Enzyme', 'Enzyme', 'Unknown', 'Enzyme', 'Enzyme', 'Enzyme', 'Enzyme', 'Enzyme', 'Enzyme', 'Enzyme', 'En…
HMDB0002329	Oxalic acid	['SRC', 'SLCO2B1']	['P12931', 'O94956']	['Enzyme', 'Transporter']
HMDB0002434	Hydroquinone	['TYR', 'PON3', 'PON1', 'PON2', 'NQO2', 'UGT1A1', 'NQO1']	['P14679', 'Q15166', 'P27169', 'Q15165', 'P16083', 'P22309', 'P15559']	['Unknown', 'Enzyme', 'Enzyme', 'Enzyme', 'Unknown', 'Enzyme', 'Unknown']
HMDB0002580	Taurolithocholic acid 3-sulfate	['SULT2A1']	['Q06520']	['Enzyme']
HMDB0002639	Sulfolithocholylglycine	['SULT2A1', 'GLYAT', 'GLYATL1', 'GLYATL2', 'GLYATL3']	['Q06520', 'Q6IB77', 'Q969I3', 'Q8WU03', 'Q5SZD4']	['Enzyme', 'Enzyme', 'Enzyme', 'Enzyme', 'Enzyme']
HMDB0002712	1,5-Anhydrosorbitol	['AKR1E2']	['Q96JD6']	['Unknown']
HMDB0002759	Androsterone sulfate	['SULT2B1', 'STS']	['O00204', 'P08842']	['Enzyme', 'Unknown']
HMDB0002802	Cortisone	['AKR1D1', 'HSD11B2', 'HSD11B1', 'DHRS2']	['P51857', 'P80365', 'P28845', 'Q13268']	['Enzyme', 'Unknown', 'Enzyme', 'Enzyme']
HMDB0002815	LysoPC(18:1(9Z)/0:0)	['LYPLA1', 'PLA2G15', 'PLA2G5', 'PLA2G2F', 'PLA2G4A', 'PLA2G1B', 'PLA2G12B', 'PLA2G10', 'PLA2G2E', 'LYPLA2', 'PLA2G6', 'LCAT', 'CLC', 'PLA2G2D', 'PLA2G7', 'PAFAH1B3', 'PAFAH1B2', 'PLA2G3', 'PAFAH2', 'SMPD2', 'LPCAT3', 'LPCAT1', 'LPCAT2', 'ASPG', 'PLB1', 'PLA2G4B']	['O75608', 'Q8NCC3', 'P39877', 'Q9BZM2', 'P47712', 'P04054', 'Q9BX93', 'O15496', 'Q9NZK7', 'O95372', 'O60733', 'P04180', 'Q05315', 'Q9UNK4', 'Q13093', 'Q15102', 'P68402', 'Q9NZ20', 'Q99487', 'O60906', 'Q6P1A2', 'Q8NF37', 'Q7L5N7', 'Q86U10', 'Q6P1J6', 'P0C869']	['Enzyme', 'Unknown', 'Unknown', 'Unknown', 'Unknown', 'Unknown', 'Unknown', 'Unknown', 'Unknown', 'Enzyme', 'Unknown', 'Enzyme', 'Enzyme', 'Unknown', 'Enzyme', 'Enzyme', 'Enzyme', 'Unknown', 'Enzyme', 'Unknown', 'Enzyme', 'Unknown', 'Enzyme', 'Enzyme', 'Unknown', 'Unknown']
HMDB0002820	Methylimidazoleacetic acid	['ALDH3A1', 'ALDH1A3', 'ALDH3B2', 'ALDH3B1']	['P30838', 'P47895', 'P48448', 'P43353']	['Unknown', 'Unknown', 'Unknown', 'Unknown']
HMDB0002825	Theobromine	['XDH', 'PDE4B', 'CYP2E1', 'CYP1A2', 'ADORA1', 'ADORA2A']	['P47989', 'Q07343', 'P05181', 'P05177', 'P30542', 'P29274']	['Unknown', 'Unknown', 'Unknown', 'Unknown', 'Enzyme', 'Enzyme']
HMDB0002829	Androsterone glucuronide	['UGT2B28', 'UGT2B4', 'UGT1A4', 'UGT2B10', 'UGT2B7', 'UGT2B15', 'UGT2A1', 'UGT1A1', 'UGT1A9', 'UGT1A8', 'UGT1A3', 'UGT1A10', 'UGT2B17', 'UGT1A6', 'UGT1A5', 'UGT2B11', 'UGT1A7', 'GUSB', 'UGT2A3', 'UGT1A10', 'UGT1A8', 'UGT1A7']	['Q9BY64', 'P06133', 'P22310', 'P36537', 'P16662', 'P54855', 'Q9Y4X1', 'P22309', 'O60656', 'Q9HAW9', 'P35503', 'Q9HAW8', 'O75795', 'P19224', 'P35504', 'O75310', 'Q9HAW7', 'P08236', 'Q6UWM9', 'Q5DT02', 'Q5DSZ6', 'Q5DSZ7']	['Enzyme', 'Enzyme', 'Enzyme', 'Enzyme', 'Enzyme', 'Enzyme', 'Enzyme', 'Enzyme', 'Enzyme', 'Enzyme', 'Enzyme', 'Enzyme', 'Enzyme', 'Enzyme', 'Enzyme', 'Enzyme', 'Enzyme', 'Enzyme', 'Enzyme', 'Enzyme', 'Enzyme', 'Enzyme']
HMDB0002869	Campesterol	['DHCR24', 'HSD3B2']	['Q15392', 'P26439']	['Unknown', 'Unknown']
HMDB0002925	Dihomo-gamma-linolenic acid	['BAAT', 'ACOT7', 'ACOT2', 'ACOT4', 'ACOT8', 'ACOT1']	['Q14032', 'O00154', 'P49753', 'Q8N9L9', 'O14734', 'Q86TX2']	['Enzyme', 'Enzyme', 'Enzyme', 'Enzyme', 'Enzyme', 'Enzyme']
HMDB0002931	N-Acetylserine	['F13A1']	['P00488']	['Unknown']
HMDB0003045	Ergothioneine	['SLC22A4']	['Q9H015']	['Transporter']
HMDB0003073	gamma-Linolenic acid	['BAAT', 'ACOT7', 'ACOT2', 'ACOT4', 'ACOT8', 'ACOT1']	['Q14032', 'O00154', 'P49753', 'Q8N9L9', 'O14734', 'Q86TX2']	['Enzyme', 'Enzyme', 'Enzyme', 'Enzyme', 'Enzyme', 'Enzyme']
HMDB0003099	1-Methyluric acid	['XDH']	['P47989']	['Unknown']
HMDB0003178	Heme	['ALAS2', 'ALAS1', 'SDHC', 'AOX1', 'HMOX2', 'SDHD', 'POR', 'HMOX1', 'UROD', 'CPOX', 'CYP51A1', 'TPO', 'LPO', 'MPO', 'EPX', 'UROS', 'HMBS', 'CYP4A11', 'IDO1', 'CYP11B1', 'CYP7A1', 'BLVRA', 'BLVRB', 'CYP11A1', 'CBS', 'NOS2', 'NOS1', 'NOS3', 'SUCLA2', 'PTGS2', 'PTGS1', 'UQCR10', 'MT-CYB', 'CYC1', 'UQCRH', 'CYP4F2', 'CYP4F3', 'CYP3A4', 'PPOX', 'CYP2C9', 'CYP27A1', 'CYP2C19', 'CYP27B1', 'CYP17A1', 'SU…	['P22557', 'P13196', 'Q99643', 'Q06278', 'P30519', 'O14521', 'P16435', 'P09601', 'P06132', 'P36551', 'Q16850', 'P07202', 'P22079', 'P05164', 'P11678', 'P10746', 'P08397', 'Q02928', 'P14902', 'P15538', 'P22680', 'P53004', 'P30043', 'P05108', 'P35520', 'P35228', 'P29475', 'P29474', 'Q9P2R7', 'P35354', 'P23219', 'Q9UDW1', 'P00156', 'P08574', 'P07919', 'P78329', 'Q08477', 'P08684', 'P50336', 'P11712'…	['Unknown', 'Unknown', 'Unknown', 'Unknown', 'Unknown', 'Unknown', 'Unknown', 'Unknown', 'Unknown', 'Unknown', 'Unknown', 'Unknown', 'Unknown', 'Unknown', 'Unknown', 'Unknown', 'Unknown', 'Unknown', 'Unknown', 'Unknown', 'Unknown', 'Unknown', 'Unknown', 'Unknown', 'Unknown', 'Unknown', 'Unknown', 'Unknown', 'Unknown', 'Unknown', 'Unknown', 'Unknown', 'Unknown', 'Unknown', 'Unknown', 'Unknown', 'U…
HMDB0003229	Palmitoleic acid	['OLAH']	['Q9NV23']	['Enzyme']
HMDB0003290	Gulonic acid	['RGN', 'CRYL1']	['Q15493', 'Q9Y2S2']	['Unknown', 'Unknown']
HMDB0003320	Indole-3-carboxylic acid	['UGT1A1', 'GLYAT']	['P22309', 'Q6IB77']	['Enzyme', 'Enzyme']
HMDB0003374	D-Ornithine	['DAO']	['P14920']	['Unknown']
HMDB0003464	4-Guanidinobutanoic acid	['GATM']	['P50440']	['Enzyme']
HMDB0003654	4-Coumaryl alcohol	['LPO', 'PRDX6', 'MPO', 'EPX', 'SULT2B1', 'UGT1A1', 'SULT1A3']	['P22079', 'P30041', 'P05164', 'P11678', 'O00204', 'P22309', 'P0DMM9']	['Unknown', 'Enzyme', 'Unknown', 'Unknown', 'Enzyme', 'Enzyme', 'Enzyme']
HMDB0003681	4-Acetamidobutanoic acid	['ALDH9A1', 'ALDH7A1', 'ALDH1A3', 'ALDH2', 'ALDH3A2', 'ALDH1B1']	['P49189', 'P49419', 'P47895', 'P05091', 'P51648', 'P30837']	['Unknown', 'Unknown', 'Unknown', 'Unknown', 'Unknown', 'Unknown']
HMDB0003818	5-Androstenediol	['AKR1D1', 'SRD5A1', 'HSD17B3', 'CYP19A1', 'HSD3B1', 'HSD3B2']	['P51857', 'P18405', 'P37058', 'P11511', 'P14060', 'P26439']	['Enzyme', 'Enzyme', 'Enzyme', 'Unknown', 'Unknown', 'Unknown']
HMDB0003911	3-Aminoisobutanoic acid	['UPB1']	['Q9UBR1']	['Unknown']
HMDB0004026	21-Hydroxypregnenolone	['HSD3B1', 'HSD3B2', 'P450-CYP21B', 'CYP21A2', 'CYP21A2']	['P14060', 'P26439', 'Q16874', 'Q08AG9', 'P08686']	['Unknown', 'Unknown', 'Enzyme', 'Enzyme', 'Unknown']
HMDB0004044	N6-Methyladenosine	['METTL3']	['Q86U44']	['Unknown']
HMDB0004089	Formylanthranilic acid	['KYNU', 'AFMID']	['Q16719', 'Q63HM1']	['Unknown', 'Unknown']
HMDB0004193	N1-Methyl-2-pyridone-5-carboxamide	['AOX1']	['Q06278']	['Unknown']
HMDB0004225	2-Oxoarginine	['ABP1']	['P19801']	['Unknown']
HMDB0004246	Bradykinin	['ACE', 'F12', 'KNG1', 'KLKB1', 'AGTR1', 'BDKRB2', 'MRVI1', 'RXFP4', 'ERAP1', 'NLN', 'BDKRB1', 'DKFZp686O088']	['P12821', 'P00748', 'P01042', 'P03952', 'P30556', 'P30411', 'Q9Y6F6', 'Q8TDU9', 'Q9NZ08', 'Q9BYT8', 'P46663', 'Q71U72', 'Q13833', 'Q13832', 'Q68DM8']	['Unknown', 'Enzyme', 'Enzyme', 'Enzyme', 'Unknown', 'Unknown', 'Unknown', 'Unknown', 'Enzyme', 'Enzyme', 'Unknown', 'Unknown', 'Unknown', 'Unknown', 'Unknown']
HMDB0004362	4-Hydroxynonenal	['GSTA4']	['O15217']	['Enzyme']
HMDB0004484	Etiocholanolone glucuronide	['UGT2B28', 'UGT2B4', 'UGT1A4', 'UGT2B10', 'UGT2B7', 'UGT2B15', 'UGT2A1', 'UGT1A1', 'UGT1A9', 'UGT1A8', 'UGT1A3', 'UGT1A10', 'UGT2B17', 'UGT1A6', 'UGT1A5', 'UGT2B11', 'UGT1A7', 'GUSB', 'UGT2A3', 'UGT1A10', 'UGT1A8', 'UGT1A7']	['Q9BY64', 'P06133', 'P22310', 'P36537', 'P16662', 'P54855', 'Q9Y4X1', 'P22309', 'O60656', 'Q9HAW9', 'P35503', 'Q9HAW8', 'O75795', 'P19224', 'P35504', 'O75310', 'Q9HAW7', 'P08236', 'Q6UWM9', 'Q5DT02', 'Q5DSZ6', 'Q5DSZ7']	['Enzyme', 'Enzyme', 'Enzyme', 'Enzyme', 'Enzyme', 'Enzyme', 'Enzyme', 'Enzyme', 'Enzyme', 'Enzyme', 'Enzyme', 'Enzyme', 'Enzyme', 'Enzyme', 'Enzyme', 'Enzyme', 'Enzyme', 'Enzyme', 'Enzyme', 'Enzyme', 'Enzyme', 'Enzyme']
HMDB0004949	Cer(d18:1/16:0)	['IVD', 'PPAP2C', 'PPAP2A', 'PPAP2B', 'GALC', 'LCT', 'GBGT1', 'MCCC2', 'MCCC1', 'PIGL', 'LARS2', 'LARS', 'SGMS2', 'SGMS1', 'SMPD1', 'UGCG', 'PIGQ', 'PIGA', 'PIGH', 'PIGP', 'PIGC', 'AUH', 'SGPL1', 'SPHK1', 'ASAH1', 'ENPP7', 'SMPD2', 'UGT8', 'COL4A3BP', 'CERK', 'GM2A', 'GBA', 'CD1E', 'NPC2', 'CERS1', 'CD1D', 'PIGM', 'PIGW', 'PIGX', 'PIGZ', 'B3GNT5', 'SMPD3', 'B3GALT5', 'PIGB', 'PIGF', 'PIGG', 'PIGN…	['P26440', 'O43688', 'O14494', 'O14495', 'P54803', 'P09848', 'Q8N5D6', 'Q9HCC0', 'Q96RQ3', 'Q9Y2B2', 'Q15031', 'Q9P2J5', 'Q8NHU3', 'Q86VZ5', 'P17405', 'Q16739', 'Q9BRB3', 'P37287', 'Q14442', 'P57054', 'Q92535', 'Q13825', 'O95470', 'Q9NYA1', 'Q13510', 'Q6UWV6', 'O60906', 'Q16880', 'Q9Y5P4', 'Q8TCT0', 'P17900', 'P04062', 'P15812', 'P61916', 'P27544', 'P15813', 'Q9H3S5', 'Q7Z7B1', 'Q8TBF5', 'Q86VD9'…	['Unknown', 'Unknown', 'Unknown', 'Unknown', 'Enzyme', 'Enzyme', 'Unknown', 'Enzyme', 'Enzyme', 'Enzyme', 'Enzyme', 'Enzyme', 'Enzyme', 'Enzyme', 'Enzyme', 'Enzyme', 'Enzyme', 'Enzyme', 'Enzyme', 'Enzyme', 'Enzyme', 'Enzyme', 'Enzyme', 'Unknown', 'Enzyme', 'Unknown', 'Unknown', 'Enzyme', 'Enzyme', 'Unknown', 'Enzyme', 'Enzyme', 'Enzyme', 'Enzyme', 'Enzyme', 'Enzyme', 'Enzyme', 'Enzyme', 'Enzyme',…
HMDB0004950	Cer(d18:1/18:0)	['PPAP2C', 'PPAP2A', 'PPAP2B', 'GALC', 'LCT', 'GBGT1', 'PIGL', 'SGMS2', 'SGMS1', 'SMPD1', 'UGCG', 'PIGQ', 'PIGA', 'PIGH', 'PIGP', 'PIGC', 'SGPL1', 'SPHK1', 'ASAH1', 'ENPP7', 'SMPD2', 'UGT8', 'COL4A3BP', 'CERK', 'GM2A', 'GBA', 'CD1E', 'NPC2', 'CERS1', 'CD1D', 'PIGM', 'PIGW', 'PIGX', 'PIGZ', 'B3GNT5', 'SMPD3', 'B3GALT5', 'PIGB', 'PIGF', 'PIGG', 'PIGN', 'PIGO', 'PIGS', 'PIGT', 'PIGU', 'PIGV', 'PIGY'…	['O43688', 'O14494', 'O14495', 'P54803', 'P09848', 'Q8N5D6', 'Q9Y2B2', 'Q8NHU3', 'Q86VZ5', 'P17405', 'Q16739', 'Q9BRB3', 'P37287', 'Q14442', 'P57054', 'Q92535', 'O95470', 'Q9NYA1', 'Q13510', 'Q6UWV6', 'O60906', 'Q16880', 'Q9Y5P4', 'Q8TCT0', 'P17900', 'P04062', 'P15812', 'P61916', 'P27544', 'P15813', 'Q9H3S5', 'Q7Z7B1', 'Q8TBF5', 'Q86VD9', 'Q9BYG0', 'Q9NY59', 'Q9Y2C3', 'Q92521', 'Q07326', 'Q5H8A4'…	['Unknown', 'Unknown', 'Unknown', 'Enzyme', 'Enzyme', 'Unknown', 'Enzyme', 'Enzyme', 'Enzyme', 'Enzyme', 'Enzyme', 'Enzyme', 'Enzyme', 'Enzyme', 'Enzyme', 'Enzyme', 'Enzyme', 'Unknown', 'Enzyme', 'Unknown', 'Unknown', 'Enzyme', 'Enzyme', 'Unknown', 'Enzyme', 'Enzyme', 'Enzyme', 'Enzyme', 'Enzyme', 'Enzyme', 'Enzyme', 'Enzyme', 'Enzyme', 'Enzyme', 'Enzyme', 'Unknown', 'Enzyme', 'Enzyme', 'Enzyme',…
HMDB0005006	Atorvastatin	['PON1', 'HMGCR', 'CYP3A4', 'SERPINE1', 'CCL2', 'RHOA', 'TNF', 'CRP', 'APOB', 'VEGFA', 'CD40LG', 'PPARG', 'PPARA', 'AGT', 'COL13A1', 'MCM6', 'MCM7']	['P27169', 'P04035', 'P08684', 'P05121', 'P13500', 'P61586', 'P01375', 'P02741', 'P04114', 'P15692', 'P29965', 'P37231', 'Q07869', 'P01019', 'Q5TAT6', 'Q14566', 'P33993']	['Enzyme', 'Enzyme', 'Unknown', 'Enzyme', 'Enzyme', 'Unknown', 'Enzyme', 'Unknown', 'Enzyme', 'Enzyme', 'Enzyme', 'Enzyme', 'Enzyme', 'Enzyme', 'Enzyme', 'Unknown', 'Unknown']
HMDB0005014	Celecoxib	['PTGS2', 'CYP2C9', 'PDPK1', 'CYP2D6']	['P35354', 'P11712', 'O15530', 'P10635']	['Unknown', 'Unknown', 'Enzyme', 'Unknown']
HMDB0005015	Gabapentin	['BCAT1', 'ADORA1', 'CACNA2D1', 'CACNA2D2', 'CACNA1B']	['P54687', 'P30542', 'P54289', 'Q9NY47', 'Q00975']	['Enzyme', 'Enzyme', 'Unknown', 'Unknown', 'Unknown']
HMDB0005016	Venlafaxine	['CYP2D6', 'SLC6A2', 'SLC6A4', 'HTR1B', 'HTR1A', 'HTR2A']	['P10635', 'P23975', 'P31645', 'P28222', 'P08908', 'P28223']	['Unknown', 'Transporter', 'Transporter', 'Enzyme', 'Enzyme', 'Unknown']
HMDB0005017	Pantoprazole	['CYP3A4', 'CYP2C9', 'CYP2C19', 'ATP12A', 'ATP1A1', 'ATP4A', 'CYP1A2']	['P08684', 'P11712', 'P33261', 'P54707', 'P05023', 'P20648', 'P05177']	['Unknown', 'Unknown', 'Unknown', 'Enzyme', 'Unknown', 'Enzyme', 'Unknown']
HMDB0005021	Quetiapine	['CYP3A4', 'CYP2D6', 'DRD2', 'HTR2B', 'HTR1A', 'HTR2A', 'HTR2C', 'HRH1', 'ADRA1B', 'DRD1']	['P08684', 'P10635', 'P14416', 'P41595', 'P08908', 'P28223', 'P28335', 'P35367', 'P35368', 'P21728']	['Unknown', 'Unknown', 'Enzyme', 'Unknown', 'Enzyme', 'Unknown', 'Unknown', 'Enzyme', 'Unknown', 'Unknown']
HMDB0005028	Escitalopram	['CYP3A4', 'CYP2D6', 'SLC6A4']	['P08684', 'P10635', 'P31645']	['Unknown', 'Unknown', 'Transporter']
HMDB0005030	Fexofenadine	['CYP3A4', 'HRH1']	['P08684', 'P35367']	['Unknown', 'Enzyme']
HMDB0005032	Cetirizine	['CYP3A43', 'HRH1']	['Q9HB55', 'P35367']	['Unknown', 'Enzyme']
HMDB0005034	Topiramate	['CYP2C19', 'GRIK1', 'CA2', 'CA4', 'GABRA1', 'SCN1A']	['P33261', 'P39086', 'P00918', 'P22748', 'P14867', 'P35498']	['Unknown', 'Enzyme', 'Unknown', 'Unknown', 'Unknown', 'Unknown']
HMDB0005039	Sildenafil	['PDE2A', 'PDE5A', 'CYP2C9', 'PDE11A']	['O00408', 'O76074', 'P11712', 'Q9HCR9']	['Unknown', 'Unknown', 'Unknown', 'Unknown']
HMDB0005779	PE(P-18:0/20:4(5Z,8Z,11Z,14Z))	['PLA2G5', 'PLA2G2F', 'PLA2G4A', 'PLA2G1B', 'PLA2G12B', 'PLA2G10', 'PLA2G2E', 'PLA2G6', 'PLA2G2D', 'PLD2', 'PEMT', 'PLD1', 'PLA2G3', 'ATP11C', 'ATP11A', 'ATP10A', 'ATP8B1', 'ATP9A', 'ATP10D', 'ATP8A2', 'ATP8A1', 'ATP8B4', 'ATP11B', 'ATP8B3', 'PLSCR1', 'PISD', 'PLTP', 'CEPT1', 'PLD3', 'PLD4', 'PLSCR2', 'PLSCR3', 'PLSCR4', 'PLSCR5', 'ATP10B', 'ATP8B2', 'ABHD4', 'NAPEPLD', 'PEBP1', 'PEBP4', 'EPT1', …	['P39877', 'Q9BZM2', 'P47712', 'P04054', 'Q9BX93', 'O15496', 'Q9NZK7', 'O60733', 'Q9UNK4', 'O14939', 'Q9UBM1', 'Q13393', 'Q9NZ20', 'Q8NB49', 'P98196', 'O60312', 'O43520', 'O75110', 'Q9P241', 'Q9NTI2', 'Q9Y2Q0', 'Q8TF62', 'Q9Y2G3', 'O60423', 'O15162', 'Q9UG56', 'P55058', 'Q9Y6K0', 'Q8IV08', 'Q96BZ4', 'Q9NRY7', 'Q9NRY6', 'Q9NRQ2', 'A0PG75', 'O94823', 'P98198', 'Q8TB40', 'Q6IQ20', 'P30086', 'Q96S96'…	['Unknown', 'Unknown', 'Unknown', 'Unknown', 'Unknown', 'Unknown', 'Unknown', 'Unknown', 'Unknown', 'Enzyme', 'Unknown', 'Unknown', 'Unknown', 'Unknown', 'Unknown', 'Unknown', 'Unknown', 'Unknown', 'Unknown', 'Unknown', 'Unknown', 'Unknown', 'Unknown', 'Unknown', 'Unknown', 'Enzyme', 'Unknown', 'Unknown', 'Enzyme', 'Enzyme', 'Unknown', 'Unknown', 'Unknown', 'Unknown', 'Unknown', 'Unknown', 'Enzym…
HMDB0006116	3-Hydroxyhippuric acid	['GLYAT', 'GLYATL1', 'GLYATL2', 'GLYATL3']	['Q6IB77', 'Q969I3', 'Q8WU03', 'Q5SZD4']	['Enzyme', 'Enzyme', 'Enzyme', 'Enzyme']
HMDB0006275	Dopamine 3-O-sulfate	['SULT1A3']	['P50224']	['Enzyme']
HMDB0006547	Stearidonic acid	['FADS2']	['O95864']	['Unknown']
HMDB0007219	DG(18:1(9Z)/18:2(9Z,12Z)/0:0)	['DGKQ', 'PNLIP', 'PLCB1', 'PLCB4', 'PLCB2', 'DGKG', 'LIPC', 'LIPA', 'PLCB3', 'PNLIPRP1', 'PLCG2', 'PPAP2C', 'PNPLA3', 'DGKA', 'DGKD', 'DGKE', 'LIPF', 'PPAP2A', 'DGKB', 'LIPG', 'DGKI', 'CEL', 'PPAP2B', 'DGAT1', 'PLCG1', 'PNLIPRP2', 'DGKZ', 'PLCD1', 'LPL', 'GAL3ST1', 'LIPE', 'CDS2', 'PCYT1A', 'CDS1', 'SGMS2', 'CDIPT', 'SGMS1', 'RAPGEF2', 'RAF1', 'PRKCA', 'ARAF', 'CIT', 'PRKCB', 'PRKCZ', 'PRKCI', '…	['P52824', 'P16233', 'Q9NQ66', 'Q15147', 'Q00722', 'P49619', 'P11150', 'P38571', 'Q01970', 'P54315', 'P16885', 'O43688', 'Q9NST1', 'P23743', 'Q16760', 'P52429', 'P07098', 'O14494', 'Q9Y6T7', 'Q9Y5X9', 'O75912', 'P19835', 'O14495', 'O75907', 'P19174', 'P54317', 'Q13574', 'P51178', 'P06858', 'Q99999', 'Q05469', 'O95674', 'P49585', 'Q92903', 'Q8NHU3', 'O14735', 'Q86VZ5', 'Q9Y4G8', 'P04049', 'P17252'…	['Unknown', 'Enzyme', 'Unknown', 'Unknown', 'Unknown', 'Unknown', 'Enzyme', 'Enzyme', 'Unknown', 'Enzyme', 'Unknown', 'Unknown', 'Enzyme', 'Unknown', 'Unknown', 'Unknown', 'Enzyme', 'Unknown', 'Unknown', 'Enzyme', 'Unknown', 'Unknown', 'Unknown', 'Enzyme', 'Unknown', 'Enzyme', 'Unknown', 'Unknown', 'Enzyme', 'Enzyme', 'Unknown', 'Enzyme', 'Enzyme', 'Unknown', 'Enzyme', 'Unknown', 'Enzyme', 'Unkno…
HMDB0007856	LysoPA(18:2(9Z,12Z)/0:0)	['PLD2', 'ENPP2', 'DGKQ', 'PPAP2C', 'DGKA', 'DGKD', 'PPAP2A', 'DGKB', 'DGKI', 'PPAP2B', 'DGKZ', 'CDS2', 'CDS1', 'LPGAT1', 'PTK2', 'PTK2B', 'AGPAT3', 'AGPAT2', 'AGPAT1', 'GPLD1', 'LPAR2', 'LPAR1', 'AGPAT5', 'AGPAT6', 'DGKH', 'AGPAT4', 'LPCAT1', 'LPCAT2', 'LCLAT1', 'LPAR3', 'LPAR4', 'LPAR5', 'LPCAT4', 'AGPAT9', 'ACP6', 'LPAR6', 'LIPH', 'LIPI', 'LPPR4', 'AGK', 'AGPAT6', 'DGKE', 'LPAR1', 'LPAR1']	['O14939', 'Q13822', 'P52824', 'O43688', 'P23743', 'Q16760', 'O14494', 'Q9Y6T7', 'O75912', 'O14495', 'Q13574', 'O95674', 'Q92903', 'Q92604', 'Q05397', 'Q14289', 'Q9NRZ7', 'O15120', 'Q99943', 'P80108', 'Q9HBW0', 'Q92633', 'Q9NUQ2', 'Q86UL3', 'Q86XP1', 'Q9NRZ5', 'Q8NF37', 'Q7L5N7', 'Q6UWP7', 'Q9UBY5', 'Q99677', 'Q9H1C0', 'Q643R3', 'Q53EU6', 'Q9NPH0', 'P43657', 'Q8WWY8', 'Q6XZB0', 'Q7Z2D5', 'Q53H12'…	['Enzyme', 'Unknown', 'Unknown', 'Unknown', 'Unknown', 'Unknown', 'Unknown', 'Unknown', 'Unknown', 'Unknown', 'Unknown', 'Enzyme', 'Unknown', 'Enzyme', 'Enzyme', 'Unknown', 'Enzyme', 'Enzyme', 'Enzyme', 'Enzyme', 'Enzyme', 'Enzyme', 'Enzyme', 'Enzyme', 'Unknown', 'Enzyme', 'Unknown', 'Enzyme', 'Enzyme', 'Enzyme', 'Unknown', 'Enzyme', 'Enzyme', 'Enzyme', 'Enzyme', 'Unknown', 'Unknown', 'Unknown', …
HMDB0007869	PC(14:0/16:0)	['LYPLA1', 'PLA2G15', 'PLA2G5', 'PLA2G2F', 'PLA2G4A', 'PLA2G1B', 'PLA2G12B', 'PLA2G10', 'PLA2G2E', 'LYPLA2', 'PLA2G12A', 'PLA2G6', 'LCAT', 'CLC', 'PLA2G2A', 'PLA2G2D', 'PLD2', 'PEMT', 'PLD1', 'PLA2G4C', 'PLA2G3', 'BDH1', 'PCYT1B', 'PCYT1A', 'SGMS2', 'SGMS1', 'CHKA', 'ATP11C', 'ATP11A', 'ATP10A', 'ATP8B1', 'ATP9A', 'ATP10D', 'ATP8A2', 'ATP8A1', 'ATP8B4', 'ATP11B', 'ATP8B3', 'PITPNB', 'ABCB4', 'LRA…	['O75608', 'Q8NCC3', 'P39877', 'Q9BZM2', 'P47712', 'P04054', 'Q9BX93', 'O15496', 'Q9NZK7', 'O95372', 'Q9BZM1', 'O60733', 'P04180', 'Q05315', 'P14555', 'Q9UNK4', 'O14939', 'Q9UBM1', 'Q13393', 'Q9UP65', 'Q9NZ20', 'Q02338', 'Q9Y5K3', 'P49585', 'Q8NHU3', 'Q86VZ5', 'P35790', 'Q8NB49', 'P98196', 'O60312', 'O43520', 'O75110', 'Q9P241', 'Q9NTI2', 'Q9Y2Q0', 'Q8TF62', 'Q9Y2G3', 'O60423', 'P48739', 'P21439'…	['Enzyme', 'Unknown', 'Unknown', 'Unknown', 'Unknown', 'Unknown', 'Unknown', 'Unknown', 'Unknown', 'Enzyme', 'Unknown', 'Unknown', 'Enzyme', 'Enzyme', 'Unknown', 'Unknown', 'Enzyme', 'Unknown', 'Unknown', 'Unknown', 'Unknown', 'Unknown', 'Enzyme', 'Enzyme', 'Enzyme', 'Enzyme', 'Enzyme', 'Unknown', 'Unknown', 'Unknown', 'Unknown', 'Unknown', 'Unknown', 'Unknown', 'Unknown', 'Unknown', 'Unknown', '…
HMDB0007883	PC(14:0/20:4(5Z,8Z,11Z,14Z))	['LYPLA1', 'PLA2G15', 'PLA2G5', 'PLA2G2F', 'PLA2G4A', 'PLA2G1B', 'PLA2G12B', 'PLA2G10', 'PLA2G2E', 'LYPLA2', 'PLA2G12A', 'PLA2G6', 'LCAT', 'CLC', 'PLA2G2A', 'PLA2G2D', 'PLD2', 'PEMT', 'PLD1', 'PLA2G4C', 'PLA2G3', 'BDH1', 'PCYT1B', 'PCYT1A', 'SGMS2', 'SGMS1', 'CHKA', 'ATP11C', 'ATP11A', 'ATP10A', 'ATP8B1', 'ATP9A', 'ATP10D', 'ATP8A2', 'ATP8A1', 'ATP8B4', 'ATP11B', 'ATP8B3', 'PITPNB', 'ABCB4', 'LRA…	['O75608', 'Q8NCC3', 'P39877', 'Q9BZM2', 'P47712', 'P04054', 'Q9BX93', 'O15496', 'Q9NZK7', 'O95372', 'Q9BZM1', 'O60733', 'P04180', 'Q05315', 'P14555', 'Q9UNK4', 'O14939', 'Q9UBM1', 'Q13393', 'Q9UP65', 'Q9NZ20', 'Q02338', 'Q9Y5K3', 'P49585', 'Q8NHU3', 'Q86VZ5', 'P35790', 'Q8NB49', 'P98196', 'O60312', 'O43520', 'O75110', 'Q9P241', 'Q9NTI2', 'Q9Y2Q0', 'Q8TF62', 'Q9Y2G3', 'O60423', 'P48739', 'P21439'…	['Enzyme', 'Unknown', 'Unknown', 'Unknown', 'Unknown', 'Unknown', 'Unknown', 'Unknown', 'Unknown', 'Enzyme', 'Unknown', 'Unknown', 'Enzyme', 'Enzyme', 'Unknown', 'Unknown', 'Enzyme', 'Unknown', 'Unknown', 'Unknown', 'Unknown', 'Unknown', 'Enzyme', 'Enzyme', 'Enzyme', 'Enzyme', 'Enzyme', 'Unknown', 'Unknown', 'Unknown', 'Unknown', 'Unknown', 'Unknown', 'Unknown', 'Unknown', 'Unknown', 'Unknown', '…
HMDB0007972	PC(16:0/18:1(9Z))	['LYPLA1', 'PLA2G15', 'PLA2G5', 'PLA2G2F', 'PLA2G4A', 'PLA2G1B', 'PLA2G12B', 'PLA2G10', 'PLA2G2E', 'LYPLA2', 'PLA2G12A', 'PLA2G6', 'LCAT', 'CLC', 'PLA2G2A', 'PLA2G2D', 'PLD2', 'PEMT', 'PLD1', 'PLA2G4C', 'PLA2G3', 'BDH1', 'PCYT1B', 'PCYT1A', 'SGMS2', 'SGMS1', 'CHKA', 'ATP11C', 'ATP11A', 'ATP10A', 'ATP8B1', 'ATP9A', 'ATP10D', 'ATP8A2', 'ATP8A1', 'ATP8B4', 'ATP11B', 'ATP8B3', 'PITPNB', 'ABCB4', 'LRA…	['O75608', 'Q8NCC3', 'P39877', 'Q9BZM2', 'P47712', 'P04054', 'Q9BX93', 'O15496', 'Q9NZK7', 'O95372', 'Q9BZM1', 'O60733', 'P04180', 'Q05315', 'P14555', 'Q9UNK4', 'O14939', 'Q9UBM1', 'Q13393', 'Q9UP65', 'Q9NZ20', 'Q02338', 'Q9Y5K3', 'P49585', 'Q8NHU3', 'Q86VZ5', 'P35790', 'Q8NB49', 'P98196', 'O60312', 'O43520', 'O75110', 'Q9P241', 'Q9NTI2', 'Q9Y2Q0', 'Q8TF62', 'Q9Y2G3', 'O60423', 'P48739', 'P21439'…	['Enzyme', 'Unknown', 'Unknown', 'Unknown', 'Unknown', 'Unknown', 'Unknown', 'Unknown', 'Unknown', 'Enzyme', 'Unknown', 'Unknown', 'Enzyme', 'Enzyme', 'Unknown', 'Unknown', 'Enzyme', 'Unknown', 'Unknown', 'Unknown', 'Unknown', 'Unknown', 'Enzyme', 'Enzyme', 'Enzyme', 'Enzyme', 'Enzyme', 'Unknown', 'Unknown', 'Unknown', 'Unknown', 'Unknown', 'Unknown', 'Unknown', 'Unknown', 'Unknown', 'Unknown', '…
HMDB0007973	PC(16:0/18:2(9Z,12Z))	['LYPLA1', 'PLA2G15', 'PLA2G5', 'PLA2G2F', 'PLA2G4A', 'PLA2G1B', 'PLA2G12B', 'PLA2G10', 'PLA2G2E', 'LYPLA2', 'PLA2G12A', 'PLA2G6', 'LCAT', 'CLC', 'PLA2G2A', 'PLA2G2D', 'PLD2', 'PEMT', 'PLD1', 'PLA2G4C', 'PLA2G3', 'BDH1', 'PCYT1B', 'PCYT1A', 'SGMS2', 'SGMS1', 'CHKA', 'ATP11C', 'ATP11A', 'ATP10A', 'ATP8B1', 'ATP9A', 'ATP10D', 'ATP8A2', 'ATP8A1', 'ATP8B4', 'ATP11B', 'ATP8B3', 'PITPNB', 'ABCB4', 'LRA…	['O75608', 'Q8NCC3', 'P39877', 'Q9BZM2', 'P47712', 'P04054', 'Q9BX93', 'O15496', 'Q9NZK7', 'O95372', 'Q9BZM1', 'O60733', 'P04180', 'Q05315', 'P14555', 'Q9UNK4', 'O14939', 'Q9UBM1', 'Q13393', 'Q9UP65', 'Q9NZ20', 'Q02338', 'Q9Y5K3', 'P49585', 'Q8NHU3', 'Q86VZ5', 'P35790', 'Q8NB49', 'P98196', 'O60312', 'O43520', 'O75110', 'Q9P241', 'Q9NTI2', 'Q9Y2Q0', 'Q8TF62', 'Q9Y2G3', 'O60423', 'P48739', 'P21439'…	['Enzyme', 'Unknown', 'Unknown', 'Unknown', 'Unknown', 'Unknown', 'Unknown', 'Unknown', 'Unknown', 'Enzyme', 'Unknown', 'Unknown', 'Enzyme', 'Enzyme', 'Unknown', 'Unknown', 'Enzyme', 'Unknown', 'Unknown', 'Unknown', 'Unknown', 'Unknown', 'Enzyme', 'Enzyme', 'Enzyme', 'Enzyme', 'Enzyme', 'Unknown', 'Unknown', 'Unknown', 'Unknown', 'Unknown', 'Unknown', 'Unknown', 'Unknown', 'Unknown', 'Unknown', '…
HMDB0007982	PC(16:0/20:4(5Z,8Z,11Z,14Z))	['LYPLA1', 'PLA2G15', 'PLA2G5', 'PLA2G2F', 'PLA2G4A', 'PLA2G1B', 'PLA2G12B', 'PLA2G10', 'PLA2G2E', 'LYPLA2', 'PLA2G12A', 'PLA2G6', 'LCAT', 'CLC', 'PLA2G2A', 'PLA2G2D', 'PLD2', 'PEMT', 'PLD1', 'PLA2G4C', 'PLA2G3', 'BDH1', 'PCYT1B', 'PCYT1A', 'SGMS2', 'SGMS1', 'CHKA', 'ATP11C', 'ATP11A', 'ATP10A', 'ATP8B1', 'ATP9A', 'ATP10D', 'ATP8A2', 'ATP8A1', 'ATP8B4', 'ATP11B', 'ATP8B3', 'PITPNB', 'ABCB4', 'LRA…	['O75608', 'Q8NCC3', 'P39877', 'Q9BZM2', 'P47712', 'P04054', 'Q9BX93', 'O15496', 'Q9NZK7', 'O95372', 'Q9BZM1', 'O60733', 'P04180', 'Q05315', 'P14555', 'Q9UNK4', 'O14939', 'Q9UBM1', 'Q13393', 'Q9UP65', 'Q9NZ20', 'Q02338', 'Q9Y5K3', 'P49585', 'Q8NHU3', 'Q86VZ5', 'P35790', 'Q8NB49', 'P98196', 'O60312', 'O43520', 'O75110', 'Q9P241', 'Q9NTI2', 'Q9Y2Q0', 'Q8TF62', 'Q9Y2G3', 'O60423', 'P48739', 'P21439'…	['Enzyme', 'Unknown', 'Unknown', 'Unknown', 'Unknown', 'Unknown', 'Unknown', 'Unknown', 'Unknown', 'Enzyme', 'Unknown', 'Unknown', 'Enzyme', 'Enzyme', 'Unknown', 'Unknown', 'Enzyme', 'Unknown', 'Unknown', 'Unknown', 'Unknown', 'Unknown', 'Enzyme', 'Enzyme', 'Enzyme', 'Enzyme', 'Enzyme', 'Unknown', 'Unknown', 'Unknown', 'Unknown', 'Unknown', 'Unknown', 'Unknown', 'Unknown', 'Unknown', 'Unknown', '…
HMDB0007991	PC(16:0/22:6(4Z,7Z,10Z,13Z,16Z,19Z))	['LYPLA1', 'PLA2G15', 'PLA2G5', 'PLA2G2F', 'PLA2G4A', 'PLA2G1B', 'PLA2G12B', 'PLA2G10', 'PLA2G2E', 'LYPLA2', 'PLA2G12A', 'PLA2G6', 'LCAT', 'CLC', 'PLA2G2A', 'PLA2G2D', 'PLD2', 'PEMT', 'PLD1', 'PLA2G4C', 'PLA2G3', 'BDH1', 'PCYT1B', 'PCYT1A', 'SGMS2', 'SGMS1', 'CHKA', 'ATP11C', 'ATP11A', 'ATP10A', 'ATP8B1', 'ATP9A', 'ATP10D', 'ATP8A2', 'ATP8A1', 'ATP8B4', 'ATP11B', 'ATP8B3', 'PITPNB', 'ABCB4', 'LRA…	['O75608', 'Q8NCC3', 'P39877', 'Q9BZM2', 'P47712', 'P04054', 'Q9BX93', 'O15496', 'Q9NZK7', 'O95372', 'Q9BZM1', 'O60733', 'P04180', 'Q05315', 'P14555', 'Q9UNK4', 'O14939', 'Q9UBM1', 'Q13393', 'Q9UP65', 'Q9NZ20', 'Q02338', 'Q9Y5K3', 'P49585', 'Q8NHU3', 'Q86VZ5', 'P35790', 'Q8NB49', 'P98196', 'O60312', 'O43520', 'O75110', 'Q9P241', 'Q9NTI2', 'Q9Y2Q0', 'Q8TF62', 'Q9Y2G3', 'O60423', 'P48739', 'P21439'…	['Enzyme', 'Unknown', 'Unknown', 'Unknown', 'Unknown', 'Unknown', 'Unknown', 'Unknown', 'Unknown', 'Enzyme', 'Unknown', 'Unknown', 'Enzyme', 'Enzyme', 'Unknown', 'Unknown', 'Enzyme', 'Unknown', 'Unknown', 'Unknown', 'Unknown', 'Unknown', 'Enzyme', 'Enzyme', 'Enzyme', 'Enzyme', 'Enzyme', 'Unknown', 'Unknown', 'Unknown', 'Unknown', 'Unknown', 'Unknown', 'Unknown', 'Unknown', 'Unknown', 'Unknown', '…
HMDB0008038	PC(18:0/18:1(9Z))	['LYPLA1', 'PLA2G15', 'PLA2G5', 'PLA2G2F', 'PLA2G4A', 'PLA2G1B', 'PLA2G12B', 'PLA2G10', 'PLA2G2E', 'LYPLA2', 'PLA2G12A', 'PLA2G6', 'LCAT', 'CLC', 'PLA2G2A', 'PLA2G2D', 'PLD2', 'PEMT', 'PLD1', 'PLA2G4C', 'PLA2G3', 'BDH1', 'PCYT1B', 'PCYT1A', 'SGMS2', 'SGMS1', 'CHKA', 'ATP11C', 'ATP11A', 'ATP10A', 'ATP8B1', 'ATP9A', 'ATP10D', 'ATP8A2', 'ATP8A1', 'ATP8B4', 'ATP11B', 'ATP8B3', 'PITPNB', 'ABCB4', 'LRA…	['O75608', 'Q8NCC3', 'P39877', 'Q9BZM2', 'P47712', 'P04054', 'Q9BX93', 'O15496', 'Q9NZK7', 'O95372', 'Q9BZM1', 'O60733', 'P04180', 'Q05315', 'P14555', 'Q9UNK4', 'O14939', 'Q9UBM1', 'Q13393', 'Q9UP65', 'Q9NZ20', 'Q02338', 'Q9Y5K3', 'P49585', 'Q8NHU3', 'Q86VZ5', 'P35790', 'Q8NB49', 'P98196', 'O60312', 'O43520', 'O75110', 'Q9P241', 'Q9NTI2', 'Q9Y2Q0', 'Q8TF62', 'Q9Y2G3', 'O60423', 'P48739', 'P21439'…	['Enzyme', 'Unknown', 'Unknown', 'Unknown', 'Unknown', 'Unknown', 'Unknown', 'Unknown', 'Unknown', 'Enzyme', 'Unknown', 'Unknown', 'Enzyme', 'Enzyme', 'Unknown', 'Unknown', 'Enzyme', 'Unknown', 'Unknown', 'Unknown', 'Unknown', 'Unknown', 'Enzyme', 'Enzyme', 'Enzyme', 'Enzyme', 'Enzyme', 'Unknown', 'Unknown', 'Unknown', 'Unknown', 'Unknown', 'Unknown', 'Unknown', 'Unknown', 'Unknown', 'Unknown', '…
HMDB0008048	PC(18:0/20:4(5Z,8Z,11Z,14Z))	['LYPLA1', 'PLA2G15', 'PLA2G5', 'PLA2G2F', 'PLA2G4A', 'PLA2G1B', 'PLA2G12B', 'PLA2G10', 'PLA2G2E', 'LYPLA2', 'PLA2G12A', 'PLA2G6', 'LCAT', 'CLC', 'PLA2G2A', 'PLA2G2D', 'PLD2', 'PEMT', 'PLD1', 'PLA2G4C', 'PLA2G3', 'BDH1', 'PCYT1B', 'PCYT1A', 'SGMS2', 'SGMS1', 'CHKA', 'ATP11C', 'ATP11A', 'ATP10A', 'ATP8B1', 'ATP9A', 'ATP10D', 'ATP8A2', 'ATP8A1', 'ATP8B4', 'ATP11B', 'ATP8B3', 'PITPNB', 'ABCB4', 'LRA…	['O75608', 'Q8NCC3', 'P39877', 'Q9BZM2', 'P47712', 'P04054', 'Q9BX93', 'O15496', 'Q9NZK7', 'O95372', 'Q9BZM1', 'O60733', 'P04180', 'Q05315', 'P14555', 'Q9UNK4', 'O14939', 'Q9UBM1', 'Q13393', 'Q9UP65', 'Q9NZ20', 'Q02338', 'Q9Y5K3', 'P49585', 'Q8NHU3', 'Q86VZ5', 'P35790', 'Q8NB49', 'P98196', 'O60312', 'O43520', 'O75110', 'Q9P241', 'Q9NTI2', 'Q9Y2Q0', 'Q8TF62', 'Q9Y2G3', 'O60423', 'P48739', 'P21439'…	['Enzyme', 'Unknown', 'Unknown', 'Unknown', 'Unknown', 'Unknown', 'Unknown', 'Unknown', 'Unknown', 'Enzyme', 'Unknown', 'Unknown', 'Enzyme', 'Enzyme', 'Unknown', 'Unknown', 'Enzyme', 'Unknown', 'Unknown', 'Unknown', 'Unknown', 'Unknown', 'Enzyme', 'Enzyme', 'Enzyme', 'Enzyme', 'Enzyme', 'Unknown', 'Unknown', 'Unknown', 'Unknown', 'Unknown', 'Unknown', 'Unknown', 'Unknown', 'Unknown', 'Unknown', '…
HMDB0008123	PC(18:1(9Z)/22:6(4Z,7Z,10Z,13Z,16Z,19Z))	['LYPLA1', 'PLA2G15', 'PLA2G5', 'PLA2G2F', 'PLA2G4A', 'PLA2G1B', 'PLA2G12B', 'PLA2G10', 'PLA2G2E', 'LYPLA2', 'PLA2G12A', 'PLA2G6', 'LCAT', 'CLC', 'PLA2G2A', 'PLA2G2D', 'PLD2', 'PEMT', 'PLD1', 'PLA2G4C', 'PLA2G3', 'BDH1', 'PCYT1B', 'PCYT1A', 'SGMS2', 'SGMS1', 'CHKA', 'ATP11C', 'ATP11A', 'ATP10A', 'ATP8B1', 'ATP9A', 'ATP10D', 'ATP8A2', 'ATP8A1', 'ATP8B4', 'ATP11B', 'ATP8B3', 'PITPNB', 'ABCB4', 'LRA…	['O75608', 'Q8NCC3', 'P39877', 'Q9BZM2', 'P47712', 'P04054', 'Q9BX93', 'O15496', 'Q9NZK7', 'O95372', 'Q9BZM1', 'O60733', 'P04180', 'Q05315', 'P14555', 'Q9UNK4', 'O14939', 'Q9UBM1', 'Q13393', 'Q9UP65', 'Q9NZ20', 'Q02338', 'Q9Y5K3', 'P49585', 'Q8NHU3', 'Q86VZ5', 'P35790', 'Q8NB49', 'P98196', 'O60312', 'O43520', 'O75110', 'Q9P241', 'Q9NTI2', 'Q9Y2Q0', 'Q8TF62', 'Q9Y2G3', 'O60423', 'P48739', 'P21439'…	['Enzyme', 'Unknown', 'Unknown', 'Unknown', 'Unknown', 'Unknown', 'Unknown', 'Unknown', 'Unknown', 'Enzyme', 'Unknown', 'Unknown', 'Enzyme', 'Enzyme', 'Unknown', 'Unknown', 'Enzyme', 'Unknown', 'Unknown', 'Unknown', 'Unknown', 'Unknown', 'Enzyme', 'Enzyme', 'Enzyme', 'Enzyme', 'Enzyme', 'Unknown', 'Unknown', 'Unknown', 'Unknown', 'Unknown', 'Unknown', 'Unknown', 'Unknown', 'Unknown', 'Unknown', '…
HMDB0008138	PC(18:2(9Z,12Z)/18:2(9Z,12Z))	['LYPLA1', 'PLA2G15', 'PLA2G5', 'PLA2G2F', 'PLA2G4A', 'PLA2G1B', 'PLA2G12B', 'PLA2G10', 'PLA2G2E', 'LYPLA2', 'PLA2G12A', 'PLA2G6', 'LCAT', 'CLC', 'PLA2G2A', 'PLA2G2D', 'PLD2', 'PEMT', 'PLD1', 'PLA2G4C', 'PLA2G3', 'BDH1', 'PCYT1B', 'PCYT1A', 'SGMS2', 'SGMS1', 'CHKA', 'ATP11C', 'ATP11A', 'ATP10A', 'ATP8B1', 'ATP9A', 'ATP10D', 'ATP8A2', 'ATP8A1', 'ATP8B4', 'ATP11B', 'ATP8B3', 'PITPNB', 'ABCB4', 'LRA…	['O75608', 'Q8NCC3', 'P39877', 'Q9BZM2', 'P47712', 'P04054', 'Q9BX93', 'O15496', 'Q9NZK7', 'O95372', 'Q9BZM1', 'O60733', 'P04180', 'Q05315', 'P14555', 'Q9UNK4', 'O14939', 'Q9UBM1', 'Q13393', 'Q9UP65', 'Q9NZ20', 'Q02338', 'Q9Y5K3', 'P49585', 'Q8NHU3', 'Q86VZ5', 'P35790', 'Q8NB49', 'P98196', 'O60312', 'O43520', 'O75110', 'Q9P241', 'Q9NTI2', 'Q9Y2Q0', 'Q8TF62', 'Q9Y2G3', 'O60423', 'P48739', 'P21439'…	['Enzyme', 'Unknown', 'Unknown', 'Unknown', 'Unknown', 'Unknown', 'Unknown', 'Unknown', 'Unknown', 'Enzyme', 'Unknown', 'Unknown', 'Enzyme', 'Enzyme', 'Unknown', 'Unknown', 'Enzyme', 'Unknown', 'Unknown', 'Unknown', 'Unknown', 'Unknown', 'Enzyme', 'Enzyme', 'Enzyme', 'Enzyme', 'Enzyme', 'Unknown', 'Unknown', 'Unknown', 'Unknown', 'Unknown', 'Unknown', 'Unknown', 'Unknown', 'Unknown', 'Unknown', '…
HMDB0008141	PC(18:2(9Z,12Z)/18:3(9Z,12Z,15Z))	['LYPLA1', 'PLA2G15', 'PLA2G5', 'PLA2G2F', 'PLA2G4A', 'PLA2G1B', 'PLA2G12B', 'PLA2G10', 'PLA2G2E', 'LYPLA2', 'PLA2G12A', 'PLA2G6', 'LCAT', 'CLC', 'PLA2G2A', 'PLA2G2D', 'PLD2', 'PEMT', 'PLD1', 'PLA2G4C', 'PLA2G3', 'BDH1', 'PCYT1B', 'PCYT1A', 'SGMS2', 'SGMS1', 'CHKA', 'ATP11C', 'ATP11A', 'ATP10A', 'ATP8B1', 'ATP9A', 'ATP10D', 'ATP8A2', 'ATP8A1', 'ATP8B4', 'ATP11B', 'ATP8B3', 'PITPNB', 'ABCB4', 'LRA…	['O75608', 'Q8NCC3', 'P39877', 'Q9BZM2', 'P47712', 'P04054', 'Q9BX93', 'O15496', 'Q9NZK7', 'O95372', 'Q9BZM1', 'O60733', 'P04180', 'Q05315', 'P14555', 'Q9UNK4', 'O14939', 'Q9UBM1', 'Q13393', 'Q9UP65', 'Q9NZ20', 'Q02338', 'Q9Y5K3', 'P49585', 'Q8NHU3', 'Q86VZ5', 'P35790', 'Q8NB49', 'P98196', 'O60312', 'O43520', 'O75110', 'Q9P241', 'Q9NTI2', 'Q9Y2Q0', 'Q8TF62', 'Q9Y2G3', 'O60423', 'P48739', 'P21439'…	['Enzyme', 'Unknown', 'Unknown', 'Unknown', 'Unknown', 'Unknown', 'Unknown', 'Unknown', 'Unknown', 'Enzyme', 'Unknown', 'Unknown', 'Enzyme', 'Enzyme', 'Unknown', 'Unknown', 'Enzyme', 'Unknown', 'Unknown', 'Unknown', 'Unknown', 'Unknown', 'Enzyme', 'Enzyme', 'Enzyme', 'Enzyme', 'Enzyme', 'Unknown', 'Unknown', 'Unknown', 'Unknown', 'Unknown', 'Unknown', 'Unknown', 'Unknown', 'Unknown', 'Unknown', '…
HMDB0008147	PC(18:2(9Z,12Z)/20:4(5Z,8Z,11Z,14Z))	['LYPLA1', 'PLA2G15', 'PLA2G5', 'PLA2G2F', 'PLA2G4A', 'PLA2G1B', 'PLA2G12B', 'PLA2G10', 'PLA2G2E', 'LYPLA2', 'PLA2G12A', 'PLA2G6', 'LCAT', 'CLC', 'PLA2G2A', 'PLA2G2D', 'PLD2', 'PEMT', 'PLD1', 'PLA2G4C', 'PLA2G3', 'BDH1', 'PCYT1B', 'PCYT1A', 'SGMS2', 'SGMS1', 'CHKA', 'ATP11C', 'ATP11A', 'ATP10A', 'ATP8B1', 'ATP9A', 'ATP10D', 'ATP8A2', 'ATP8A1', 'ATP8B4', 'ATP11B', 'ATP8B3', 'PITPNB', 'ABCB4', 'LRA…	['O75608', 'Q8NCC3', 'P39877', 'Q9BZM2', 'P47712', 'P04054', 'Q9BX93', 'O15496', 'Q9NZK7', 'O95372', 'Q9BZM1', 'O60733', 'P04180', 'Q05315', 'P14555', 'Q9UNK4', 'O14939', 'Q9UBM1', 'Q13393', 'Q9UP65', 'Q9NZ20', 'Q02338', 'Q9Y5K3', 'P49585', 'Q8NHU3', 'Q86VZ5', 'P35790', 'Q8NB49', 'P98196', 'O60312', 'O43520', 'O75110', 'Q9P241', 'Q9NTI2', 'Q9Y2Q0', 'Q8TF62', 'Q9Y2G3', 'O60423', 'P48739', 'P21439'…	['Enzyme', 'Unknown', 'Unknown', 'Unknown', 'Unknown', 'Unknown', 'Unknown', 'Unknown', 'Unknown', 'Enzyme', 'Unknown', 'Unknown', 'Enzyme', 'Enzyme', 'Unknown', 'Unknown', 'Enzyme', 'Unknown', 'Unknown', 'Unknown', 'Unknown', 'Unknown', 'Enzyme', 'Enzyme', 'Enzyme', 'Enzyme', 'Enzyme', 'Unknown', 'Unknown', 'Unknown', 'Unknown', 'Unknown', 'Unknown', 'Unknown', 'Unknown', 'Unknown', 'Unknown', '…
HMDB0008993	PE(18:0/18:1(9Z))	['PLA2G5', 'PLA2G2F', 'PLA2G4A', 'PLA2G1B', 'PLA2G12B', 'PLA2G10', 'PLA2G2E', 'PLA2G6', 'PLA2G2D', 'PLD2', 'PEMT', 'PLD1', 'PLA2G3', 'ATP11C', 'ATP11A', 'ATP10A', 'ATP8B1', 'ATP9A', 'ATP10D', 'ATP8A2', 'ATP8A1', 'ATP8B4', 'ATP11B', 'ATP8B3', 'PLSCR1', 'PISD', 'PLTP', 'CEPT1', 'PLD3', 'PLD4', 'PLSCR2', 'PLSCR3', 'PLSCR4', 'PLSCR5', 'ATP10B', 'ATP8B2', 'ABHD4', 'NAPEPLD', 'PEBP1', 'PEBP4', 'EPT1', …	['P39877', 'Q9BZM2', 'P47712', 'P04054', 'Q9BX93', 'O15496', 'Q9NZK7', 'O60733', 'Q9UNK4', 'O14939', 'Q9UBM1', 'Q13393', 'Q9NZ20', 'Q8NB49', 'P98196', 'O60312', 'O43520', 'O75110', 'Q9P241', 'Q9NTI2', 'Q9Y2Q0', 'Q8TF62', 'Q9Y2G3', 'O60423', 'O15162', 'Q9UG56', 'P55058', 'Q9Y6K0', 'Q8IV08', 'Q96BZ4', 'Q9NRY7', 'Q9NRY6', 'Q9NRQ2', 'A0PG75', 'O94823', 'P98198', 'Q8TB40', 'Q6IQ20', 'P30086', 'Q96S96'…	['Unknown', 'Unknown', 'Unknown', 'Unknown', 'Unknown', 'Unknown', 'Unknown', 'Unknown', 'Unknown', 'Enzyme', 'Unknown', 'Unknown', 'Unknown', 'Unknown', 'Unknown', 'Unknown', 'Unknown', 'Unknown', 'Unknown', 'Unknown', 'Unknown', 'Unknown', 'Unknown', 'Unknown', 'Unknown', 'Enzyme', 'Unknown', 'Unknown', 'Enzyme', 'Enzyme', 'Unknown', 'Unknown', 'Unknown', 'Unknown', 'Unknown', 'Unknown', 'Enzym…
HMDB0008994	PE(18:0/18:2(9Z,12Z))	['PLA2G5', 'PLA2G2F', 'PLA2G4A', 'PLA2G1B', 'PLA2G12B', 'PLA2G10', 'PLA2G2E', 'PLA2G6', 'PLA2G2D', 'PLD2', 'PEMT', 'PLD1', 'PLA2G3', 'ATP11C', 'ATP11A', 'ATP10A', 'ATP8B1', 'ATP9A', 'ATP10D', 'ATP8A2', 'ATP8A1', 'ATP8B4', 'ATP11B', 'ATP8B3', 'PLSCR1', 'PISD', 'PLTP', 'CEPT1', 'PLD3', 'PLD4', 'PLSCR2', 'PLSCR3', 'PLSCR4', 'PLSCR5', 'ATP10B', 'ATP8B2', 'ABHD4', 'NAPEPLD', 'PEBP1', 'PEBP4', 'EPT1', …	['P39877', 'Q9BZM2', 'P47712', 'P04054', 'Q9BX93', 'O15496', 'Q9NZK7', 'O60733', 'Q9UNK4', 'O14939', 'Q9UBM1', 'Q13393', 'Q9NZ20', 'Q8NB49', 'P98196', 'O60312', 'O43520', 'O75110', 'Q9P241', 'Q9NTI2', 'Q9Y2Q0', 'Q8TF62', 'Q9Y2G3', 'O60423', 'O15162', 'Q9UG56', 'P55058', 'Q9Y6K0', 'Q8IV08', 'Q96BZ4', 'Q9NRY7', 'Q9NRY6', 'Q9NRQ2', 'A0PG75', 'O94823', 'P98198', 'Q8TB40', 'Q6IQ20', 'P30086', 'Q96S96'…	['Unknown', 'Unknown', 'Unknown', 'Unknown', 'Unknown', 'Unknown', 'Unknown', 'Unknown', 'Unknown', 'Enzyme', 'Unknown', 'Unknown', 'Unknown', 'Unknown', 'Unknown', 'Unknown', 'Unknown', 'Unknown', 'Unknown', 'Unknown', 'Unknown', 'Unknown', 'Unknown', 'Unknown', 'Unknown', 'Enzyme', 'Unknown', 'Unknown', 'Enzyme', 'Enzyme', 'Unknown', 'Unknown', 'Unknown', 'Unknown', 'Unknown', 'Unknown', 'Enzym…
HMDB0009003	PE(18:0/20:4(5Z,8Z,11Z,14Z))	['PLA2G5', 'PLA2G2F', 'PLA2G4A', 'PLA2G1B', 'PLA2G12B', 'PLA2G10', 'PLA2G2E', 'PLA2G6', 'PLA2G2D', 'PLD2', 'PEMT', 'PLD1', 'PLA2G3', 'ATP11C', 'ATP11A', 'ATP10A', 'ATP8B1', 'ATP9A', 'ATP10D', 'ATP8A2', 'ATP8A1', 'ATP8B4', 'ATP11B', 'ATP8B3', 'PLSCR1', 'PISD', 'PLTP', 'CEPT1', 'PLD3', 'PLD4', 'PLSCR2', 'PLSCR3', 'PLSCR4', 'PLSCR5', 'ATP10B', 'ATP8B2', 'ABHD4', 'NAPEPLD', 'PEBP1', 'PEBP4', 'EPT1', …	['P39877', 'Q9BZM2', 'P47712', 'P04054', 'Q9BX93', 'O15496', 'Q9NZK7', 'O60733', 'Q9UNK4', 'O14939', 'Q9UBM1', 'Q13393', 'Q9NZ20', 'Q8NB49', 'P98196', 'O60312', 'O43520', 'O75110', 'Q9P241', 'Q9NTI2', 'Q9Y2Q0', 'Q8TF62', 'Q9Y2G3', 'O60423', 'O15162', 'Q9UG56', 'P55058', 'Q9Y6K0', 'Q8IV08', 'Q96BZ4', 'Q9NRY7', 'Q9NRY6', 'Q9NRQ2', 'A0PG75', 'O94823', 'P98198', 'Q8TB40', 'Q6IQ20', 'P30086', 'Q96S96'…	['Unknown', 'Unknown', 'Unknown', 'Unknown', 'Unknown', 'Unknown', 'Unknown', 'Unknown', 'Unknown', 'Enzyme', 'Unknown', 'Unknown', 'Unknown', 'Unknown', 'Unknown', 'Unknown', 'Unknown', 'Unknown', 'Unknown', 'Unknown', 'Unknown', 'Unknown', 'Unknown', 'Unknown', 'Unknown', 'Enzyme', 'Unknown', 'Unknown', 'Enzyme', 'Enzyme', 'Unknown', 'Unknown', 'Unknown', 'Unknown', 'Unknown', 'Unknown', 'Enzym…
HMDB0009783	PI(16:0/18:1(9Z))	['PLCB1', 'PLCB4', 'PLCB2', 'PLCB3', 'PLCG2', 'PLCG1', 'PLCD1', 'PIGL', 'PIGQ', 'PIGA', 'PIGH', 'PIGC', 'ATP11C', 'ATP11A', 'PIK3CD', 'ATP10A', 'ATP8B1', 'PIK3CB', 'ATP9A', 'PIK3CA', 'ATP10D', 'ATP8A2', 'ATP8A1', 'PIK3CG', 'ATP8B4', 'ATP11B', 'ATP8B3', 'PTEN', 'PITPNB', 'PLCH2', 'PLSCR1', 'PTDSS1', 'PISD', 'PITPNA', 'PLTP', 'PIGM', 'PTDSS2', 'PIGW', 'PIGX', 'PIGZ', 'INPPL1', 'INPP5D', 'PIK3C3', '…	['Q9NQ66', 'Q15147', 'Q00722', 'Q01970', 'P16885', 'P19174', 'P51178', 'Q9Y2B2', 'Q9BRB3', 'P37287', 'Q14442', 'Q92535', 'Q8NB49', 'P98196', 'O00329', 'O60312', 'O43520', 'P42338', 'O75110', 'P42336', 'Q9P241', 'Q9NTI2', 'Q9Y2Q0', 'P48736', 'Q8TF62', 'Q9Y2G3', 'O60423', 'P60484', 'P48739', 'O75038', 'O15162', 'P48651', 'Q9UG56', 'Q00169', 'P55058', 'Q9H3S5', 'Q9BVG9', 'Q7Z7B1', 'Q8TBF5', 'Q86VD9'…	['Unknown', 'Unknown', 'Unknown', 'Unknown', 'Unknown', 'Unknown', 'Unknown', 'Enzyme', 'Enzyme', 'Enzyme', 'Enzyme', 'Enzyme', 'Unknown', 'Unknown', 'Enzyme', 'Unknown', 'Unknown', 'Enzyme', 'Unknown', 'Enzyme', 'Unknown', 'Unknown', 'Unknown', 'Enzyme', 'Unknown', 'Unknown', 'Unknown', 'Unknown', 'Unknown', 'Unknown', 'Unknown', 'Enzyme', 'Enzyme', 'Unknown', 'Unknown', 'Enzyme', 'Enzyme', 'Enz…
HMDB0009784	PI(16:0/18:2(9Z,12Z))	['PLCB1', 'PLCB4', 'PLCB2', 'PLCB3', 'PLCG2', 'PLCG1', 'PLCD1', 'PIGL', 'PIGQ', 'PIGA', 'PIGH', 'PIGC', 'ATP11C', 'ATP11A', 'PIK3CD', 'ATP10A', 'ATP8B1', 'PIK3CB', 'ATP9A', 'PIK3CA', 'ATP10D', 'ATP8A2', 'ATP8A1', 'PIK3CG', 'ATP8B4', 'ATP11B', 'ATP8B3', 'PTEN', 'PITPNB', 'PLCH2', 'PLSCR1', 'PTDSS1', 'PISD', 'PITPNA', 'PLTP', 'PIGM', 'PTDSS2', 'PIGW', 'PIGX', 'PIGZ', 'INPPL1', 'INPP5D', 'PIK3C3', '…	['Q9NQ66', 'Q15147', 'Q00722', 'Q01970', 'P16885', 'P19174', 'P51178', 'Q9Y2B2', 'Q9BRB3', 'P37287', 'Q14442', 'Q92535', 'Q8NB49', 'P98196', 'O00329', 'O60312', 'O43520', 'P42338', 'O75110', 'P42336', 'Q9P241', 'Q9NTI2', 'Q9Y2Q0', 'P48736', 'Q8TF62', 'Q9Y2G3', 'O60423', 'P60484', 'P48739', 'O75038', 'O15162', 'P48651', 'Q9UG56', 'Q00169', 'P55058', 'Q9H3S5', 'Q9BVG9', 'Q7Z7B1', 'Q8TBF5', 'Q86VD9'…	['Unknown', 'Unknown', 'Unknown', 'Unknown', 'Unknown', 'Unknown', 'Unknown', 'Enzyme', 'Enzyme', 'Enzyme', 'Enzyme', 'Enzyme', 'Unknown', 'Unknown', 'Enzyme', 'Unknown', 'Unknown', 'Enzyme', 'Unknown', 'Enzyme', 'Unknown', 'Unknown', 'Unknown', 'Enzyme', 'Unknown', 'Unknown', 'Unknown', 'Unknown', 'Unknown', 'Unknown', 'Unknown', 'Enzyme', 'Enzyme', 'Unknown', 'Unknown', 'Enzyme', 'Enzyme', 'Enz…
HMDB0009789	PI(16:0/20:4(5Z,8Z,11Z,14Z))	['PLCB1', 'PLCB4', 'PLCB2', 'PLCB3', 'PLCG2', 'PLCG1', 'PLCD1', 'PIGL', 'PIGQ', 'PIGA', 'PIGH', 'PIGC', 'ATP11C', 'ATP11A', 'PIK3CD', 'ATP10A', 'ATP8B1', 'PIK3CB', 'ATP9A', 'PIK3CA', 'ATP10D', 'ATP8A2', 'ATP8A1', 'PIK3CG', 'ATP8B4', 'ATP11B', 'ATP8B3', 'PTEN', 'PITPNB', 'PLCH2', 'PLSCR1', 'PTDSS1', 'PISD', 'PITPNA', 'PLTP', 'PIGM', 'PTDSS2', 'PIGW', 'PIGX', 'PIGZ', 'INPPL1', 'INPP5D', 'PIK3C3', '…	['Q9NQ66', 'Q15147', 'Q00722', 'Q01970', 'P16885', 'P19174', 'P51178', 'Q9Y2B2', 'Q9BRB3', 'P37287', 'Q14442', 'Q92535', 'Q8NB49', 'P98196', 'O00329', 'O60312', 'O43520', 'P42338', 'O75110', 'P42336', 'Q9P241', 'Q9NTI2', 'Q9Y2Q0', 'P48736', 'Q8TF62', 'Q9Y2G3', 'O60423', 'P60484', 'P48739', 'O75038', 'O15162', 'P48651', 'Q9UG56', 'Q00169', 'P55058', 'Q9H3S5', 'Q9BVG9', 'Q7Z7B1', 'Q8TBF5', 'Q86VD9'…	['Unknown', 'Unknown', 'Unknown', 'Unknown', 'Unknown', 'Unknown', 'Unknown', 'Enzyme', 'Enzyme', 'Enzyme', 'Enzyme', 'Enzyme', 'Unknown', 'Unknown', 'Enzyme', 'Unknown', 'Unknown', 'Enzyme', 'Unknown', 'Enzyme', 'Unknown', 'Unknown', 'Unknown', 'Enzyme', 'Unknown', 'Unknown', 'Unknown', 'Unknown', 'Unknown', 'Unknown', 'Unknown', 'Enzyme', 'Enzyme', 'Unknown', 'Unknown', 'Enzyme', 'Enzyme', 'Enz…
HMDB0009809	PI(18:0/18:2(9Z,12Z))	['PLCB1', 'PLCB4', 'PLCB2', 'PLCB3', 'PLCG2', 'PLCG1', 'PLCD1', 'PIGL', 'PIGQ', 'PIGA', 'PIGH', 'PIGC', 'ATP11C', 'ATP11A', 'PIK3CD', 'ATP10A', 'ATP8B1', 'PIK3CB', 'ATP9A', 'PIK3CA', 'ATP10D', 'ATP8A2', 'ATP8A1', 'PIK3CG', 'ATP8B4', 'ATP11B', 'ATP8B3', 'PTEN', 'PITPNB', 'PLCH2', 'PLSCR1', 'PTDSS1', 'PISD', 'PITPNA', 'PLTP', 'PIGM', 'PTDSS2', 'PIGW', 'PIGX', 'PIGZ', 'INPPL1', 'INPP5D', 'PIK3C3', '…	['Q9NQ66', 'Q15147', 'Q00722', 'Q01970', 'P16885', 'P19174', 'P51178', 'Q9Y2B2', 'Q9BRB3', 'P37287', 'Q14442', 'Q92535', 'Q8NB49', 'P98196', 'O00329', 'O60312', 'O43520', 'P42338', 'O75110', 'P42336', 'Q9P241', 'Q9NTI2', 'Q9Y2Q0', 'P48736', 'Q8TF62', 'Q9Y2G3', 'O60423', 'P60484', 'P48739', 'O75038', 'O15162', 'P48651', 'Q9UG56', 'Q00169', 'P55058', 'Q9H3S5', 'Q9BVG9', 'Q7Z7B1', 'Q8TBF5', 'Q86VD9'…	['Unknown', 'Unknown', 'Unknown', 'Unknown', 'Unknown', 'Unknown', 'Unknown', 'Enzyme', 'Enzyme', 'Enzyme', 'Enzyme', 'Enzyme', 'Unknown', 'Unknown', 'Enzyme', 'Unknown', 'Unknown', 'Enzyme', 'Unknown', 'Enzyme', 'Unknown', 'Unknown', 'Unknown', 'Enzyme', 'Unknown', 'Unknown', 'Unknown', 'Unknown', 'Unknown', 'Unknown', 'Unknown', 'Enzyme', 'Enzyme', 'Unknown', 'Unknown', 'Enzyme', 'Enzyme', 'Enz…
HMDB0009815	PI(18:0/20:4(5Z,8Z,11Z,14Z))	['PLCB1', 'PLCB4', 'PLCB2', 'PLCB3', 'PLCG2', 'PLCG1', 'PLCD1', 'PIGL', 'PIGQ', 'PIGA', 'PIGH', 'PIGC', 'ATP11C', 'ATP11A', 'PIK3CD', 'ATP10A', 'ATP8B1', 'PIK3CB', 'ATP9A', 'PIK3CA', 'ATP10D', 'ATP8A2', 'ATP8A1', 'PIK3CG', 'ATP8B4', 'ATP11B', 'ATP8B3', 'PTEN', 'PITPNB', 'PLCH2', 'PLSCR1', 'PTDSS1', 'PISD', 'PITPNA', 'PLTP', 'PIGM', 'PTDSS2', 'PIGW', 'PIGX', 'PIGZ', 'INPPL1', 'INPP5D', 'PIK3C3', '…	['Q9NQ66', 'Q15147', 'Q00722', 'Q01970', 'P16885', 'P19174', 'P51178', 'Q9Y2B2', 'Q9BRB3', 'P37287', 'Q14442', 'Q92535', 'Q8NB49', 'P98196', 'O00329', 'O60312', 'O43520', 'P42338', 'O75110', 'P42336', 'Q9P241', 'Q9NTI2', 'Q9Y2Q0', 'P48736', 'Q8TF62', 'Q9Y2G3', 'O60423', 'P60484', 'P48739', 'O75038', 'O15162', 'P48651', 'Q9UG56', 'Q00169', 'P55058', 'Q9H3S5', 'Q9BVG9', 'Q7Z7B1', 'Q8TBF5', 'Q86VD9'…	['Unknown', 'Unknown', 'Unknown', 'Unknown', 'Unknown', 'Unknown', 'Unknown', 'Enzyme', 'Enzyme', 'Enzyme', 'Enzyme', 'Enzyme', 'Unknown', 'Unknown', 'Enzyme', 'Unknown', 'Unknown', 'Enzyme', 'Unknown', 'Enzyme', 'Unknown', 'Unknown', 'Unknown', 'Enzyme', 'Unknown', 'Unknown', 'Unknown', 'Unknown', 'Unknown', 'Unknown', 'Unknown', 'Enzyme', 'Enzyme', 'Unknown', 'Unknown', 'Enzyme', 'Enzyme', 'Enz…
HMDB0010163	PS(18:0/18:1(9Z))	['PLA2G10', 'DGKG', 'DGKA', 'DGKD', 'DGKB', 'PRKCA', 'ATP8A1', 'PLSCR1', 'PTDSS1', 'SCARB1', 'CXCL16', 'PISD', 'JMJD6', 'PTDSS2', 'MOGAT2', 'PIK3C2A', 'INPPL1', 'PLCD3', 'SMPD3', 'PLSCR2', 'PLSCR3', 'PLSCR4', 'PLSCR5', 'PLA1A', 'SDPR', 'ATRX', 'CPNE1', 'CPNE6', 'TRIP10', 'FNBP1L', 'FNBP1', 'SMPD4', 'SERINC1', 'PRKCDBP', 'ANXA9', 'JMJD6', 'SERINC5', 'SCIN', 'SERINC4', 'JMJD6', 'MFGE8']	['O15496', 'P49619', 'P23743', 'Q16760', 'Q9Y6T7', 'P17252', 'Q9Y2Q0', 'O15162', 'P48651', 'Q8WTV0', 'Q9H2A7', 'Q9UG56', 'Q6NYC1', 'Q9BVG9', 'Q3SYC2', 'O00443', 'O15357', 'Q8N3E9', 'Q9NY59', 'Q9NRY7', 'Q9NRY6', 'Q9NRQ2', 'A0PG75', 'Q53H76', 'O95810', 'P46100', 'Q99829', 'O95741', 'Q15642', 'Q5T0N5', 'Q96RU3', 'Q9NXE4', 'Q9NRX5', 'Q969G5', 'O76027', 'B2WTI4', 'Q86VE9', 'Q9Y6U3', 'A6NH21', 'B2WTI3'…	['Unknown', 'Unknown', 'Unknown', 'Unknown', 'Unknown', 'Unknown', 'Unknown', 'Unknown', 'Enzyme', 'Enzyme', 'Unknown', 'Enzyme', 'Unknown', 'Enzyme', 'Enzyme', 'Unknown', 'Enzyme', 'Unknown', 'Unknown', 'Unknown', 'Unknown', 'Unknown', 'Unknown', 'Enzyme', 'Unknown', 'Unknown', 'Unknown', 'Unknown', 'Unknown', 'Unknown', 'Unknown', 'Unknown', 'Unknown', 'Enzyme', 'Unknown', 'Unknown', 'Unknown',…
HMDB0010316	Acetaminophen glucuronide	['UGT2B4', 'UGT1A4', 'UGT2B7', 'UGT1A1', 'UGT1A9', 'UGT1A6', 'GUSB']	['P06133', 'P22310', 'P16662', 'P22309', 'O60656', 'P19224', 'P08236']	['Enzyme', 'Enzyme', 'Enzyme', 'Enzyme', 'Enzyme', 'Enzyme', 'Enzyme']
HMDB0010318	Pregnanediol 3-O-glucuronide	['UGT2B28', 'UGT2B4', 'UGT1A4', 'UGT2B7', 'UGT2B15', 'UGT2A1', 'UGT1A1', 'UGT1A9', 'UGT1A8', 'UGT1A3', 'UGT1A10', 'UGT2B17', 'UGT1A6', 'UGT1A5', 'UGT2B11', 'UGT1A7', 'GUSB', 'UGT2A3', 'UGT1A10', 'UGT1A8', 'UGT1A7']	['Q9BY64', 'P06133', 'P22310', 'P16662', 'P54855', 'Q9Y4X1', 'P22309', 'O60656', 'Q9HAW9', 'P35503', 'Q9HAW8', 'O75795', 'P19224', 'P35504', 'O75310', 'Q9HAW7', 'P08236', 'Q6UWM9', 'Q5DT02', 'Q5DSZ6', 'Q5DSZ7']	['Enzyme', 'Enzyme', 'Enzyme', 'Enzyme', 'Enzyme', 'Enzyme', 'Enzyme', 'Enzyme', 'Enzyme', 'Enzyme', 'Enzyme', 'Enzyme', 'Enzyme', 'Enzyme', 'Enzyme', 'Enzyme', 'Enzyme', 'Enzyme', 'Enzyme', 'Enzyme', 'Enzyme']
HMDB0010382	LysoPC(16:0/0:0)	['LYPLA1', 'PLA2G15', 'PLA2G5', 'PLA2G2F', 'PLA2G4A', 'PLA2G1B', 'PLA2G12B', 'PLA2G10', 'PLA2G2E', 'LYPLA2', 'PLA2G6', 'LCAT', 'CLC', 'PLA2G2D', 'PLA2G7', 'PAFAH1B3', 'PAFAH1B2', 'PLA2G3', 'PAFAH2', 'LPCAT3', 'LPCAT1', 'LPCAT2', 'ASPG', 'PLB1', 'PLA2G4B']	['O75608', 'Q8NCC3', 'P39877', 'Q9BZM2', 'P47712', 'P04054', 'Q9BX93', 'O15496', 'Q9NZK7', 'O95372', 'O60733', 'P04180', 'Q05315', 'Q9UNK4', 'Q13093', 'Q15102', 'P68402', 'Q9NZ20', 'Q99487', 'Q6P1A2', 'Q8NF37', 'Q7L5N7', 'Q86U10', 'Q6P1J6', 'P0C869']	['Enzyme', 'Unknown', 'Unknown', 'Unknown', 'Unknown', 'Unknown', 'Unknown', 'Unknown', 'Unknown', 'Enzyme', 'Unknown', 'Enzyme', 'Enzyme', 'Unknown', 'Enzyme', 'Enzyme', 'Enzyme', 'Unknown', 'Enzyme', 'Enzyme', 'Unknown', 'Enzyme', 'Enzyme', 'Unknown', 'Unknown']
HMDB0010383	LysoPC(16:1(9Z)/0:0)	['LYPLA1', 'PLA2G15', 'PLA2G5', 'PLA2G2F', 'PLA2G4A', 'PLA2G1B', 'PLA2G12B', 'PLA2G10', 'PLA2G2E', 'LYPLA2', 'PLA2G6', 'LCAT', 'CLC', 'PLA2G2D', 'PLA2G7', 'PAFAH1B3', 'PAFAH1B2', 'PLA2G3', 'PAFAH2', 'LPCAT3', 'LPCAT1', 'LPCAT2', 'ASPG', 'PLB1', 'PLA2G4B']	['O75608', 'Q8NCC3', 'P39877', 'Q9BZM2', 'P47712', 'P04054', 'Q9BX93', 'O15496', 'Q9NZK7', 'O95372', 'O60733', 'P04180', 'Q05315', 'Q9UNK4', 'Q13093', 'Q15102', 'P68402', 'Q9NZ20', 'Q99487', 'Q6P1A2', 'Q8NF37', 'Q7L5N7', 'Q86U10', 'Q6P1J6', 'P0C869']	['Enzyme', 'Unknown', 'Unknown', 'Unknown', 'Unknown', 'Unknown', 'Unknown', 'Unknown', 'Unknown', 'Enzyme', 'Unknown', 'Enzyme', 'Enzyme', 'Unknown', 'Enzyme', 'Enzyme', 'Enzyme', 'Unknown', 'Enzyme', 'Enzyme', 'Unknown', 'Enzyme', 'Enzyme', 'Unknown', 'Unknown']
HMDB0010384	LysoPC(18:0/0:0)	['LYPLA1', 'PLA2G15', 'PLA2G5', 'PLA2G2F', 'PLA2G4A', 'PLA2G1B', 'PLA2G12B', 'PLA2G10', 'PLA2G2E', 'LYPLA2', 'PLA2G6', 'LCAT', 'CLC', 'PLA2G2D', 'PLA2G7', 'PAFAH1B3', 'PAFAH1B2', 'PLA2G3', 'PAFAH2', 'LPCAT3', 'LPCAT1', 'LPCAT2', 'ASPG', 'PLB1', 'PLA2G4B']	['O75608', 'Q8NCC3', 'P39877', 'Q9BZM2', 'P47712', 'P04054', 'Q9BX93', 'O15496', 'Q9NZK7', 'O95372', 'O60733', 'P04180', 'Q05315', 'Q9UNK4', 'Q13093', 'Q15102', 'P68402', 'Q9NZ20', 'Q99487', 'Q6P1A2', 'Q8NF37', 'Q7L5N7', 'Q86U10', 'Q6P1J6', 'P0C869']	['Enzyme', 'Unknown', 'Unknown', 'Unknown', 'Unknown', 'Unknown', 'Unknown', 'Unknown', 'Unknown', 'Enzyme', 'Unknown', 'Enzyme', 'Enzyme', 'Unknown', 'Enzyme', 'Enzyme', 'Enzyme', 'Unknown', 'Enzyme', 'Enzyme', 'Unknown', 'Enzyme', 'Enzyme', 'Unknown', 'Unknown']
HMDB0010386	LysoPC(18:2(9Z,12Z)/0:0)	['LYPLA1', 'PLA2G15', 'PLA2G5', 'PLA2G2F', 'PLA2G4A', 'PLA2G1B', 'PLA2G12B', 'PLA2G10', 'PLA2G2E', 'LYPLA2', 'PLA2G6', 'LCAT', 'CLC', 'PLA2G2D', 'PLA2G7', 'PAFAH1B3', 'PAFAH1B2', 'PLA2G3', 'PAFAH2', 'LPCAT3', 'LPCAT1', 'LPCAT2', 'ASPG', 'PLB1', 'PLA2G4B']	['O75608', 'Q8NCC3', 'P39877', 'Q9BZM2', 'P47712', 'P04054', 'Q9BX93', 'O15496', 'Q9NZK7', 'O95372', 'O60733', 'P04180', 'Q05315', 'Q9UNK4', 'Q13093', 'Q15102', 'P68402', 'Q9NZ20', 'Q99487', 'Q6P1A2', 'Q8NF37', 'Q7L5N7', 'Q86U10', 'Q6P1J6', 'P0C869']	['Enzyme', 'Unknown', 'Unknown', 'Unknown', 'Unknown', 'Unknown', 'Unknown', 'Unknown', 'Unknown', 'Enzyme', 'Unknown', 'Enzyme', 'Enzyme', 'Unknown', 'Enzyme', 'Enzyme', 'Enzyme', 'Unknown', 'Enzyme', 'Enzyme', 'Unknown', 'Enzyme', 'Enzyme', 'Unknown', 'Unknown']
HMDB0010388	LysoPC(18:3(9Z,12Z,15Z)/0:0)	['LYPLA1', 'PLA2G15', 'PLA2G5', 'PLA2G2F', 'PLA2G4A', 'PLA2G1B', 'PLA2G12B', 'PLA2G10', 'PLA2G2E', 'LYPLA2', 'PLA2G6', 'LCAT', 'CLC', 'PLA2G2D', 'PLA2G7', 'PAFAH1B3', 'PAFAH1B2', 'PLA2G3', 'PAFAH2', 'LPCAT3', 'LPCAT1', 'LPCAT2', 'ASPG', 'PLB1', 'PLA2G4B']	['O75608', 'Q8NCC3', 'P39877', 'Q9BZM2', 'P47712', 'P04054', 'Q9BX93', 'O15496', 'Q9NZK7', 'O95372', 'O60733', 'P04180', 'Q05315', 'Q9UNK4', 'Q13093', 'Q15102', 'P68402', 'Q9NZ20', 'Q99487', 'Q6P1A2', 'Q8NF37', 'Q7L5N7', 'Q86U10', 'Q6P1J6', 'P0C869']	['Enzyme', 'Unknown', 'Unknown', 'Unknown', 'Unknown', 'Unknown', 'Unknown', 'Unknown', 'Unknown', 'Enzyme', 'Unknown', 'Enzyme', 'Enzyme', 'Unknown', 'Enzyme', 'Enzyme', 'Enzyme', 'Unknown', 'Enzyme', 'Enzyme', 'Unknown', 'Enzyme', 'Enzyme', 'Unknown', 'Unknown']
HMDB0010395	LysoPC(20:4(5Z,8Z,11Z,14Z)/0:0)	['LYPLA1', 'PLA2G15', 'PLA2G5', 'PLA2G2F', 'PLA2G4A', 'PLA2G1B', 'PLA2G12B', 'PLA2G10', 'PLA2G2E', 'LYPLA2', 'PLA2G6', 'LCAT', 'CLC', 'PLA2G2D', 'PLA2G7', 'PAFAH1B3', 'PAFAH1B2', 'PLA2G3', 'PAFAH2', 'LPCAT3', 'LPCAT1', 'LPCAT2', 'ASPG', 'PLB1', 'PLA2G4B']	['O75608', 'Q8NCC3', 'P39877', 'Q9BZM2', 'P47712', 'P04054', 'Q9BX93', 'O15496', 'Q9NZK7', 'O95372', 'O60733', 'P04180', 'Q05315', 'Q9UNK4', 'Q13093', 'Q15102', 'P68402', 'Q9NZ20', 'Q99487', 'Q6P1A2', 'Q8NF37', 'Q7L5N7', 'Q86U10', 'Q6P1J6', 'P0C869']	['Enzyme', 'Unknown', 'Unknown', 'Unknown', 'Unknown', 'Unknown', 'Unknown', 'Unknown', 'Unknown', 'Enzyme', 'Unknown', 'Enzyme', 'Enzyme', 'Unknown', 'Enzyme', 'Enzyme', 'Enzyme', 'Unknown', 'Enzyme', 'Enzyme', 'Unknown', 'Enzyme', 'Enzyme', 'Unknown', 'Unknown']
HMDB0010405	LysoPC(24:0/0:0)	['LYPLA1', 'PLA2G15', 'PLA2G5', 'PLA2G2F', 'PLA2G4A', 'PLA2G1B', 'PLA2G12B', 'PLA2G10', 'PLA2G2E', 'LYPLA2', 'PLA2G6', 'LCAT', 'CLC', 'PLA2G2D', 'PLA2G7', 'PAFAH1B3', 'PAFAH1B2', 'PLA2G3', 'PAFAH2', 'LPCAT3', 'LPCAT1', 'LPCAT2', 'ASPG', 'PLB1', 'PLA2G4B']	['O75608', 'Q8NCC3', 'P39877', 'Q9BZM2', 'P47712', 'P04054', 'Q9BX93', 'O15496', 'Q9NZK7', 'O95372', 'O60733', 'P04180', 'Q05315', 'Q9UNK4', 'Q13093', 'Q15102', 'P68402', 'Q9NZ20', 'Q99487', 'Q6P1A2', 'Q8NF37', 'Q7L5N7', 'Q86U10', 'Q6P1J6', 'P0C869']	['Enzyme', 'Unknown', 'Unknown', 'Unknown', 'Unknown', 'Unknown', 'Unknown', 'Unknown', 'Unknown', 'Enzyme', 'Unknown', 'Enzyme', 'Enzyme', 'Unknown', 'Enzyme', 'Enzyme', 'Enzyme', 'Unknown', 'Enzyme', 'Enzyme', 'Unknown', 'Enzyme', 'Enzyme', 'Unknown', 'Unknown']
HMDB0010407	LysoPC(P-16:0/0:0)	['LYPLA1', 'PLA2G15', 'PLA2G5', 'PLA2G2F', 'PLA2G4A', 'PLA2G1B', 'PLA2G12B', 'PLA2G10', 'PLA2G2E', 'LYPLA2', 'PLA2G6', 'LCAT', 'CLC', 'PLA2G2D', 'PLA2G7', 'PAFAH1B3', 'PAFAH1B2', 'PLA2G3', 'PAFAH2', 'LPCAT3', 'LPCAT1', 'LPCAT2', 'ASPG', 'PLB1', 'PLA2G4B']	['O75608', 'Q8NCC3', 'P39877', 'Q9BZM2', 'P47712', 'P04054', 'Q9BX93', 'O15496', 'Q9NZK7', 'O95372', 'O60733', 'P04180', 'Q05315', 'Q9UNK4', 'Q13093', 'Q15102', 'P68402', 'Q9NZ20', 'Q99487', 'Q6P1A2', 'Q8NF37', 'Q7L5N7', 'Q86U10', 'Q6P1J6', 'P0C869']	['Enzyme', 'Unknown', 'Unknown', 'Unknown', 'Unknown', 'Unknown', 'Unknown', 'Unknown', 'Unknown', 'Enzyme', 'Unknown', 'Enzyme', 'Enzyme', 'Unknown', 'Enzyme', 'Enzyme', 'Enzyme', 'Unknown', 'Enzyme', 'Enzyme', 'Unknown', 'Enzyme', 'Enzyme', 'Unknown', 'Unknown']
HMDB0010738	1-Methylxanthine	['XDH', 'CYP1A2']	['P47989', 'P05177']	['Unknown', 'Unknown']
HMDB0011103	1,7-Dimethyluric acid	['XDH', 'CYP1A2']	['P47989', 'P05177']	['Unknown', 'Unknown']
HMDB0011129	LysoPE(0:0/18:0)	['ENPP2']	['Q13822']	['Unknown']
HMDB0011130	LysoPE(18:0/0:0)	['ENPP2']	['Q13822']	['Unknown']
HMDB0011134	5-HETE	['GPX7', 'GPX5', 'GPX6', 'GPX1', 'GPX4', 'GPX3', 'GPX2']	['Q96SL4', 'O75715', 'P59796', 'P07203', 'P36969', 'P22352', 'P18283']	['Enzyme', 'Enzyme', 'Enzyme', 'Enzyme', 'Enzyme', 'Enzyme', 'Enzyme']
HMDB0011206	PC(P-16:0/16:0)	['PLA2G5', 'PLA2G2F', 'PLA2G4A', 'PLA2G1B', 'PLA2G10', 'PLA2G2E', 'PLA2G12A', 'PLA2G6', 'LCAT', 'PLA2G2A', 'PLA2G2D', 'PLD2', 'PEMT', 'PLD1', 'PLA2G4C', 'PLA2G3', 'BDH1', 'PCYT1B', 'PCYT1A', 'SGMS2', 'SGMS1', 'CHKA', 'ATP11C', 'ATP11A', 'ATP10A', 'ATP8B1', 'ATP9A', 'ATP10D', 'ATP8A2', 'ATP8A1', 'ATP8B4', 'ATP11B', 'ATP8B3', 'PITPNB', 'ABCB4', 'LRAT', 'PLSCR1', 'PTDSS1', 'PITPNA', 'PLTP', 'CHPT1',…	['P39877', 'Q9BZM2', 'P47712', 'P04054', 'O15496', 'Q9NZK7', 'Q9BZM1', 'O60733', 'P04180', 'P14555', 'Q9UNK4', 'O14939', 'Q9UBM1', 'Q13393', 'Q9UP65', 'Q9NZ20', 'Q02338', 'Q9Y5K3', 'P49585', 'Q8NHU3', 'Q86VZ5', 'P35790', 'Q8NB49', 'P98196', 'O60312', 'O43520', 'O75110', 'Q9P241', 'Q9NTI2', 'Q9Y2Q0', 'Q8TF62', 'Q9Y2G3', 'O60423', 'P48739', 'P21439', 'O95237', 'O15162', 'P48651', 'Q00169', 'P55058'…	['Unknown', 'Unknown', 'Unknown', 'Unknown', 'Unknown', 'Unknown', 'Unknown', 'Unknown', 'Enzyme', 'Unknown', 'Unknown', 'Enzyme', 'Unknown', 'Unknown', 'Unknown', 'Unknown', 'Unknown', 'Enzyme', 'Enzyme', 'Enzyme', 'Enzyme', 'Enzyme', 'Unknown', 'Unknown', 'Unknown', 'Unknown', 'Unknown', 'Unknown', 'Unknown', 'Unknown', 'Unknown', 'Unknown', 'Unknown', 'Unknown', 'Transporter', 'Enzyme', 'Unkno…
HMDB0011207	PC(P-16:0/16:1(9Z))	['PLA2G5', 'PLA2G2F', 'PLA2G4A', 'PLA2G1B', 'PLA2G10', 'PLA2G2E', 'PLA2G12A', 'PLA2G6', 'LCAT', 'PLA2G2A', 'PLA2G2D', 'PLD2', 'PEMT', 'PLD1', 'PLA2G4C', 'PLA2G3', 'BDH1', 'PCYT1B', 'PCYT1A', 'SGMS2', 'SGMS1', 'CHKA', 'ATP11C', 'ATP11A', 'ATP10A', 'ATP8B1', 'ATP9A', 'ATP10D', 'ATP8A2', 'ATP8A1', 'ATP8B4', 'ATP11B', 'ATP8B3', 'PITPNB', 'ABCB4', 'LRAT', 'PLSCR1', 'PTDSS1', 'PITPNA', 'PLTP', 'CHPT1',…	['P39877', 'Q9BZM2', 'P47712', 'P04054', 'O15496', 'Q9NZK7', 'Q9BZM1', 'O60733', 'P04180', 'P14555', 'Q9UNK4', 'O14939', 'Q9UBM1', 'Q13393', 'Q9UP65', 'Q9NZ20', 'Q02338', 'Q9Y5K3', 'P49585', 'Q8NHU3', 'Q86VZ5', 'P35790', 'Q8NB49', 'P98196', 'O60312', 'O43520', 'O75110', 'Q9P241', 'Q9NTI2', 'Q9Y2Q0', 'Q8TF62', 'Q9Y2G3', 'O60423', 'P48739', 'P21439', 'O95237', 'O15162', 'P48651', 'Q00169', 'P55058'…	['Unknown', 'Unknown', 'Unknown', 'Unknown', 'Unknown', 'Unknown', 'Unknown', 'Unknown', 'Enzyme', 'Unknown', 'Unknown', 'Enzyme', 'Unknown', 'Unknown', 'Unknown', 'Unknown', 'Unknown', 'Enzyme', 'Enzyme', 'Enzyme', 'Enzyme', 'Enzyme', 'Unknown', 'Unknown', 'Unknown', 'Unknown', 'Unknown', 'Unknown', 'Unknown', 'Unknown', 'Unknown', 'Unknown', 'Unknown', 'Unknown', 'Transporter', 'Enzyme', 'Unkno…
HMDB0011211	PC(P-16:0/18:2(9Z,12Z))	['PLA2G5', 'PLA2G2F', 'PLA2G4A', 'PLA2G1B', 'PLA2G10', 'PLA2G2E', 'PLA2G12A', 'PLA2G6', 'LCAT', 'PLA2G2A', 'PLA2G2D', 'PLD2', 'PEMT', 'PLD1', 'PLA2G4C', 'PLA2G3', 'BDH1', 'PCYT1B', 'PCYT1A', 'SGMS2', 'SGMS1', 'CHKA', 'ATP11C', 'ATP11A', 'ATP10A', 'ATP8B1', 'ATP9A', 'ATP10D', 'ATP8A2', 'ATP8A1', 'ATP8B4', 'ATP11B', 'ATP8B3', 'PITPNB', 'ABCB4', 'LRAT', 'PLSCR1', 'PTDSS1', 'PITPNA', 'PLTP', 'CHPT1',…	['P39877', 'Q9BZM2', 'P47712', 'P04054', 'O15496', 'Q9NZK7', 'Q9BZM1', 'O60733', 'P04180', 'P14555', 'Q9UNK4', 'O14939', 'Q9UBM1', 'Q13393', 'Q9UP65', 'Q9NZ20', 'Q02338', 'Q9Y5K3', 'P49585', 'Q8NHU3', 'Q86VZ5', 'P35790', 'Q8NB49', 'P98196', 'O60312', 'O43520', 'O75110', 'Q9P241', 'Q9NTI2', 'Q9Y2Q0', 'Q8TF62', 'Q9Y2G3', 'O60423', 'P48739', 'P21439', 'O95237', 'O15162', 'P48651', 'Q00169', 'P55058'…	['Unknown', 'Unknown', 'Unknown', 'Unknown', 'Unknown', 'Unknown', 'Unknown', 'Unknown', 'Enzyme', 'Unknown', 'Unknown', 'Enzyme', 'Unknown', 'Unknown', 'Unknown', 'Unknown', 'Unknown', 'Enzyme', 'Enzyme', 'Enzyme', 'Enzyme', 'Enzyme', 'Unknown', 'Unknown', 'Unknown', 'Unknown', 'Unknown', 'Unknown', 'Unknown', 'Unknown', 'Unknown', 'Unknown', 'Unknown', 'Unknown', 'Transporter', 'Enzyme', 'Unkno…
HMDB0011220	PC(P-16:0/20:4(5Z,8Z,11Z,14Z))	['PLA2G5', 'PLA2G2F', 'PLA2G4A', 'PLA2G1B', 'PLA2G10', 'PLA2G2E', 'PLA2G12A', 'PLA2G6', 'LCAT', 'PLA2G2A', 'PLA2G2D', 'PLD2', 'PEMT', 'PLD1', 'PLA2G4C', 'PLA2G3', 'BDH1', 'PCYT1B', 'PCYT1A', 'SGMS2', 'SGMS1', 'CHKA', 'ATP11C', 'ATP11A', 'ATP10A', 'ATP8B1', 'ATP9A', 'ATP10D', 'ATP8A2', 'ATP8A1', 'ATP8B4', 'ATP11B', 'ATP8B3', 'PITPNB', 'ABCB4', 'LRAT', 'PLSCR1', 'PTDSS1', 'PITPNA', 'PLTP', 'CHPT1',…	['P39877', 'Q9BZM2', 'P47712', 'P04054', 'O15496', 'Q9NZK7', 'Q9BZM1', 'O60733', 'P04180', 'P14555', 'Q9UNK4', 'O14939', 'Q9UBM1', 'Q13393', 'Q9UP65', 'Q9NZ20', 'Q02338', 'Q9Y5K3', 'P49585', 'Q8NHU3', 'Q86VZ5', 'P35790', 'Q8NB49', 'P98196', 'O60312', 'O43520', 'O75110', 'Q9P241', 'Q9NTI2', 'Q9Y2Q0', 'Q8TF62', 'Q9Y2G3', 'O60423', 'P48739', 'P21439', 'O95237', 'O15162', 'P48651', 'Q00169', 'P55058'…	['Unknown', 'Unknown', 'Unknown', 'Unknown', 'Unknown', 'Unknown', 'Unknown', 'Unknown', 'Enzyme', 'Unknown', 'Unknown', 'Enzyme', 'Unknown', 'Unknown', 'Unknown', 'Unknown', 'Unknown', 'Enzyme', 'Enzyme', 'Enzyme', 'Enzyme', 'Enzyme', 'Unknown', 'Unknown', 'Unknown', 'Unknown', 'Unknown', 'Unknown', 'Unknown', 'Unknown', 'Unknown', 'Unknown', 'Unknown', 'Unknown', 'Transporter', 'Enzyme', 'Unkno…
HMDB0011342	PE(P-16:0/18:1(9Z))	['PLD2', 'PLD1', 'ATP11C', 'ATP11A', 'ATP10A', 'ATP8B1', 'ATP9A', 'ATP10D', 'ATP8A2', 'ATP8A1', 'ATP8B4', 'ATP11B', 'ATP8B3', 'PLSCR1', 'PISD', 'PLTP', 'CEPT1', 'PLD3', 'PLD4', 'PLSCR2', 'PLSCR3', 'PLSCR4', 'PLSCR5', 'ATP10B', 'ATP8B2', 'ABHD4', 'NAPEPLD', 'PEBP1', 'PEBP4', 'EPT1']	['O14939', 'Q13393', 'Q8NB49', 'P98196', 'O60312', 'O43520', 'O75110', 'Q9P241', 'Q9NTI2', 'Q9Y2Q0', 'Q8TF62', 'Q9Y2G3', 'O60423', 'O15162', 'Q9UG56', 'P55058', 'Q9Y6K0', 'Q8IV08', 'Q96BZ4', 'Q9NRY7', 'Q9NRY6', 'Q9NRQ2', 'A0PG75', 'O94823', 'P98198', 'Q8TB40', 'Q6IQ20', 'P30086', 'Q96S96', 'Q9C0D9']	['Enzyme', 'Unknown', 'Unknown', 'Unknown', 'Unknown', 'Unknown', 'Unknown', 'Unknown', 'Unknown', 'Unknown', 'Unknown', 'Unknown', 'Unknown', 'Unknown', 'Enzyme', 'Unknown', 'Unknown', 'Enzyme', 'Enzyme', 'Unknown', 'Unknown', 'Unknown', 'Unknown', 'Unknown', 'Unknown', 'Enzyme', 'Unknown', 'Enzyme', 'Enzyme', 'Unknown']
HMDB0011343	PE(P-16:0/18:2(9Z,12Z))	['PLD2', 'PLD1', 'ATP11C', 'ATP11A', 'ATP10A', 'ATP8B1', 'ATP9A', 'ATP10D', 'ATP8A2', 'ATP8A1', 'ATP8B4', 'ATP11B', 'ATP8B3', 'PLSCR1', 'PISD', 'PLTP', 'CEPT1', 'PLD3', 'PLD4', 'PLSCR2', 'PLSCR3', 'PLSCR4', 'PLSCR5', 'ATP10B', 'ATP8B2', 'ABHD4', 'NAPEPLD', 'PEBP1', 'PEBP4', 'EPT1']	['O14939', 'Q13393', 'Q8NB49', 'P98196', 'O60312', 'O43520', 'O75110', 'Q9P241', 'Q9NTI2', 'Q9Y2Q0', 'Q8TF62', 'Q9Y2G3', 'O60423', 'O15162', 'Q9UG56', 'P55058', 'Q9Y6K0', 'Q8IV08', 'Q96BZ4', 'Q9NRY7', 'Q9NRY6', 'Q9NRQ2', 'A0PG75', 'O94823', 'P98198', 'Q8TB40', 'Q6IQ20', 'P30086', 'Q96S96', 'Q9C0D9']	['Enzyme', 'Unknown', 'Unknown', 'Unknown', 'Unknown', 'Unknown', 'Unknown', 'Unknown', 'Unknown', 'Unknown', 'Unknown', 'Unknown', 'Unknown', 'Unknown', 'Enzyme', 'Unknown', 'Unknown', 'Enzyme', 'Enzyme', 'Unknown', 'Unknown', 'Unknown', 'Unknown', 'Unknown', 'Unknown', 'Enzyme', 'Unknown', 'Enzyme', 'Enzyme', 'Unknown']
HMDB0011352	PE(P-16:0/20:4(5Z,8Z,11Z,14Z))	['PLD2', 'PLD1', 'ATP11C', 'ATP11A', 'ATP10A', 'ATP8B1', 'ATP9A', 'ATP10D', 'ATP8A2', 'ATP8A1', 'ATP8B4', 'ATP11B', 'ATP8B3', 'PLSCR1', 'PISD', 'PLTP', 'CEPT1', 'PLD3', 'PLD4', 'PLSCR2', 'PLSCR3', 'PLSCR4', 'PLSCR5', 'ATP10B', 'ATP8B2', 'ABHD4', 'NAPEPLD', 'PEBP1', 'PEBP4', 'EPT1']	['O14939', 'Q13393', 'Q8NB49', 'P98196', 'O60312', 'O43520', 'O75110', 'Q9P241', 'Q9NTI2', 'Q9Y2Q0', 'Q8TF62', 'Q9Y2G3', 'O60423', 'O15162', 'Q9UG56', 'P55058', 'Q9Y6K0', 'Q8IV08', 'Q96BZ4', 'Q9NRY7', 'Q9NRY6', 'Q9NRQ2', 'A0PG75', 'O94823', 'P98198', 'Q8TB40', 'Q6IQ20', 'P30086', 'Q96S96', 'Q9C0D9']	['Enzyme', 'Unknown', 'Unknown', 'Unknown', 'Unknown', 'Unknown', 'Unknown', 'Unknown', 'Unknown', 'Unknown', 'Unknown', 'Unknown', 'Unknown', 'Unknown', 'Enzyme', 'Unknown', 'Unknown', 'Enzyme', 'Enzyme', 'Unknown', 'Unknown', 'Unknown', 'Unknown', 'Unknown', 'Unknown', 'Enzyme', 'Unknown', 'Enzyme', 'Enzyme', 'Unknown']
HMDB0011375	PE(P-18:0/18:1(9Z))	['PLD2', 'PLD1', 'ATP11C', 'ATP11A', 'ATP10A', 'ATP8B1', 'ATP9A', 'ATP10D', 'ATP8A2', 'ATP8A1', 'ATP8B4', 'ATP11B', 'ATP8B3', 'PLSCR1', 'PISD', 'PLTP', 'CEPT1', 'PLD3', 'PLD4', 'PLSCR2', 'PLSCR3', 'PLSCR4', 'PLSCR5', 'ATP10B', 'ATP8B2', 'ABHD4', 'NAPEPLD', 'PEBP1', 'PEBP4', 'EPT1']	['O14939', 'Q13393', 'Q8NB49', 'P98196', 'O60312', 'O43520', 'O75110', 'Q9P241', 'Q9NTI2', 'Q9Y2Q0', 'Q8TF62', 'Q9Y2G3', 'O60423', 'O15162', 'Q9UG56', 'P55058', 'Q9Y6K0', 'Q8IV08', 'Q96BZ4', 'Q9NRY7', 'Q9NRY6', 'Q9NRQ2', 'A0PG75', 'O94823', 'P98198', 'Q8TB40', 'Q6IQ20', 'P30086', 'Q96S96', 'Q9C0D9']	['Enzyme', 'Unknown', 'Unknown', 'Unknown', 'Unknown', 'Unknown', 'Unknown', 'Unknown', 'Unknown', 'Unknown', 'Unknown', 'Unknown', 'Unknown', 'Unknown', 'Enzyme', 'Unknown', 'Unknown', 'Enzyme', 'Enzyme', 'Unknown', 'Unknown', 'Unknown', 'Unknown', 'Unknown', 'Unknown', 'Enzyme', 'Unknown', 'Enzyme', 'Enzyme', 'Unknown']
HMDB0011376	PE(P-18:0/18:2(9Z,12Z))	['PLD2', 'PLD1', 'ATP11C', 'ATP11A', 'ATP10A', 'ATP8B1', 'ATP9A', 'ATP10D', 'ATP8A2', 'ATP8A1', 'ATP8B4', 'ATP11B', 'ATP8B3', 'PLSCR1', 'PISD', 'PLTP', 'CEPT1', 'PLD3', 'PLD4', 'PLSCR2', 'PLSCR3', 'PLSCR4', 'PLSCR5', 'ATP10B', 'ATP8B2', 'ABHD4', 'NAPEPLD', 'PEBP1', 'PEBP4', 'EPT1']	['O14939', 'Q13393', 'Q8NB49', 'P98196', 'O60312', 'O43520', 'O75110', 'Q9P241', 'Q9NTI2', 'Q9Y2Q0', 'Q8TF62', 'Q9Y2G3', 'O60423', 'O15162', 'Q9UG56', 'P55058', 'Q9Y6K0', 'Q8IV08', 'Q96BZ4', 'Q9NRY7', 'Q9NRY6', 'Q9NRQ2', 'A0PG75', 'O94823', 'P98198', 'Q8TB40', 'Q6IQ20', 'P30086', 'Q96S96', 'Q9C0D9']	['Enzyme', 'Unknown', 'Unknown', 'Unknown', 'Unknown', 'Unknown', 'Unknown', 'Unknown', 'Unknown', 'Unknown', 'Unknown', 'Unknown', 'Unknown', 'Unknown', 'Enzyme', 'Unknown', 'Unknown', 'Enzyme', 'Enzyme', 'Unknown', 'Unknown', 'Unknown', 'Unknown', 'Unknown', 'Unknown', 'Enzyme', 'Unknown', 'Enzyme', 'Enzyme', 'Unknown']
HMDB0011503	LysoPE(16:0/0:0)	['ENPP2']	['Q13822']	['Unknown']
HMDB0011506	LysoPE(18:1(9Z)/0:0)	['ENPP2']	['Q13822']	['Unknown']
HMDB0011507	LysoPE(18:2(9Z,12Z)/0:0)	['ENPP2']	['Q13822']	['Unknown']
HMDB0011517	LysoPE(20:4(5Z,8Z,11Z,14Z)/0:0)	['ENPP2']	['Q13822']	['Unknown']
HMDB0011538	MG(0:0/18:2(9Z,12Z)/0:0)	['MGLL', 'LIPE', 'MOGAT2', 'MOGAT1', 'MOGAT3', 'ACP6', 'AGK', 'ENPP6']	['Q99685', 'Q05469', 'Q3SYC2', 'Q96PD6', 'Q86VF5', 'Q9NPH0', 'Q53H12', 'Q6UWR7']	['Enzyme', 'Unknown', 'Enzyme', 'Enzyme', 'Enzyme', 'Enzyme', 'Unknown', 'Enzyme']
HMDB0011549	MG(0:0/20:4(8Z,11Z,14Z,17Z)/0:0)	['MGLL', 'LIPE', 'MOGAT2', 'MOGAT1', 'MOGAT3', 'ACP6', 'AGK', 'ENPP6']	['Q99685', 'Q05469', 'Q3SYC2', 'Q96PD6', 'Q86VF5', 'Q9NPH0', 'Q53H12', 'Q6UWR7']	['Enzyme', 'Unknown', 'Enzyme', 'Enzyme', 'Enzyme', 'Enzyme', 'Unknown', 'Enzyme']
HMDB0011569	MG(18:3(6Z,9Z,12Z)/0:0/0:0)	['MGLL', 'LIPE', 'MOGAT2', 'MOGAT1', 'MOGAT3', 'ACP6', 'AGK', 'ENPP6']	['Q99685', 'Q05469', 'Q3SYC2', 'Q96PD6', 'Q86VF5', 'Q9NPH0', 'Q53H12', 'Q6UWR7']	['Enzyme', 'Unknown', 'Enzyme', 'Enzyme', 'Enzyme', 'Enzyme', 'Unknown', 'Enzyme']
HMDB0011686	p-Cresol glucuronide	['UGT2B4', 'UGT1A4', 'UGT2B7', 'UGT1A1', 'UGT1A9', 'UGT1A6']	['P06133', 'P22310', 'P16662', 'P22309', 'O60656', 'P19224']	['Enzyme', 'Enzyme', 'Enzyme', 'Enzyme', 'Enzyme', 'Enzyme']
HMDB0011745	N-Acetyl-L-methionine	['RHO']	['P08100']	['Enzyme']
HMDB0011760	Cer(d18:0/16:0)	['GALC', 'GBGT1', 'PIGL', 'SGMS2', 'SGMS1', 'SMPD1', 'UGCG', 'PIGQ', 'PIGA', 'PIGH', 'PIGP', 'PIGC', 'SGPL1', 'SPHK1', 'ASAH1', 'ENPP7', 'SMPD2', 'UGT8', 'COL4A3BP', 'CERK', 'GM2A', 'GBA', 'CD1E', 'NPC2', 'CERS1', 'CD1D', 'PIGM', 'PIGW', 'PIGX', 'PIGZ', 'B3GNT5', 'SMPD3', 'B3GALT5', 'PIGB', 'PIGF', 'PIGG', 'PIGN', 'PIGO', 'PIGS', 'PIGT', 'PIGU', 'PIGV', 'PIGY', 'PLEKHA8', 'SMPD4', 'ASAH2C', 'ACER…	['P54803', 'Q8N5D6', 'Q9Y2B2', 'Q8NHU3', 'Q86VZ5', 'P17405', 'Q16739', 'Q9BRB3', 'P37287', 'Q14442', 'P57054', 'Q92535', 'O95470', 'Q9NYA1', 'Q13510', 'Q6UWV6', 'O60906', 'Q16880', 'Q9Y5P4', 'Q8TCT0', 'P17900', 'P04062', 'P15812', 'P61916', 'P27544', 'P15813', 'Q9H3S5', 'Q7Z7B1', 'Q8TBF5', 'Q86VD9', 'Q9BYG0', 'Q9NY59', 'Q9Y2C3', 'Q92521', 'Q07326', 'Q5H8A4', 'O95427', 'Q8TEQ8', 'Q96S52', 'Q969N2'…	['Enzyme', 'Unknown', 'Enzyme', 'Enzyme', 'Enzyme', 'Enzyme', 'Enzyme', 'Enzyme', 'Enzyme', 'Enzyme', 'Enzyme', 'Enzyme', 'Enzyme', 'Unknown', 'Enzyme', 'Unknown', 'Unknown', 'Enzyme', 'Enzyme', 'Unknown', 'Enzyme', 'Enzyme', 'Enzyme', 'Enzyme', 'Enzyme', 'Enzyme', 'Enzyme', 'Enzyme', 'Enzyme', 'Enzyme', 'Enzyme', 'Unknown', 'Enzyme', 'Enzyme', 'Enzyme', 'Enzyme', 'Enzyme', 'Enzyme', 'Enzyme', 'E…
HMDB0012085	SM(d18:0/14:0)	['GBGT1', 'PIGL', 'SMPD1', 'B3GAT1', 'PIGQ', 'PIGA', 'PIGH', 'PIGP', 'PIGC', 'ENPP7', 'SMPD2', 'PSAP', 'GM2A', 'CD1E', 'NPC2', 'CD1D', 'PIGM', 'PIGW', 'PIGX', 'PIGZ', 'PLCD3', 'B3GNT5', 'SMPD3', 'B3GALT5', 'PIGB', 'PIGF', 'PIGG', 'PIGN', 'PIGO', 'PIGS', 'PIGT', 'PIGU', 'PIGV', 'PIGY', 'PLEKHA8', 'SMPD4', 'GBA2', 'SAMD8', 'PIGK', 'GPAA1', 'PLEKHA9', 'GLTPD2', 'PLEKHA8', 'CD1A', 'GLTPD1', 'CD1C', '…	['Q8N5D6', 'Q9Y2B2', 'P17405', 'Q9P2W7', 'Q9BRB3', 'P37287', 'Q14442', 'P57054', 'Q92535', 'Q6UWV6', 'O60906', 'P07602', 'P17900', 'P15812', 'P61916', 'P15813', 'Q9H3S5', 'Q7Z7B1', 'Q8TBF5', 'Q86VD9', 'Q8N3E9', 'Q9BYG0', 'Q9NY59', 'Q9Y2C3', 'Q92521', 'Q07326', 'Q5H8A4', 'O95427', 'Q8TEQ8', 'Q96S52', 'Q969N2', 'Q9H490', 'Q9NUD9', 'Q3MUY2', 'Q96JA3', 'Q9NXE4', 'Q9HCG7', 'Q96LT4', 'Q92643', 'O43292'…	['Unknown', 'Enzyme', 'Enzyme', 'Unknown', 'Enzyme', 'Enzyme', 'Enzyme', 'Enzyme', 'Enzyme', 'Unknown', 'Unknown', 'Enzyme', 'Enzyme', 'Enzyme', 'Enzyme', 'Enzyme', 'Enzyme', 'Enzyme', 'Enzyme', 'Enzyme', 'Unknown', 'Enzyme', 'Unknown', 'Enzyme', 'Enzyme', 'Enzyme', 'Enzyme', 'Enzyme', 'Enzyme', 'Enzyme', 'Enzyme', 'Enzyme', 'Enzyme', 'Enzyme', 'Unknown', 'Unknown', 'Enzyme', 'Unknown', 'Enzyme',…
HMDB0012087	SM(d18:0/18:0)	['GBGT1', 'PIGL', 'SMPD1', 'B3GAT1', 'PIGQ', 'PIGA', 'PIGH', 'PIGP', 'PIGC', 'ENPP7', 'SMPD2', 'PSAP', 'GM2A', 'CD1E', 'NPC2', 'CD1D', 'PIGM', 'PIGW', 'PIGX', 'PIGZ', 'PLCD3', 'B3GNT5', 'SMPD3', 'B3GALT5', 'PIGB', 'PIGF', 'PIGG', 'PIGN', 'PIGO', 'PIGS', 'PIGT', 'PIGU', 'PIGV', 'PIGY', 'PLEKHA8', 'SMPD4', 'GBA2', 'SAMD8', 'PIGK', 'GPAA1', 'PLEKHA9', 'GLTPD2', 'PLEKHA8', 'CD1A', 'GLTPD1', 'CD1C', '…	['Q8N5D6', 'Q9Y2B2', 'P17405', 'Q9P2W7', 'Q9BRB3', 'P37287', 'Q14442', 'P57054', 'Q92535', 'Q6UWV6', 'O60906', 'P07602', 'P17900', 'P15812', 'P61916', 'P15813', 'Q9H3S5', 'Q7Z7B1', 'Q8TBF5', 'Q86VD9', 'Q8N3E9', 'Q9BYG0', 'Q9NY59', 'Q9Y2C3', 'Q92521', 'Q07326', 'Q5H8A4', 'O95427', 'Q8TEQ8', 'Q96S52', 'Q969N2', 'Q9H490', 'Q9NUD9', 'Q3MUY2', 'Q96JA3', 'Q9NXE4', 'Q9HCG7', 'Q96LT4', 'Q92643', 'O43292'…	['Unknown', 'Enzyme', 'Enzyme', 'Unknown', 'Enzyme', 'Enzyme', 'Enzyme', 'Enzyme', 'Enzyme', 'Unknown', 'Unknown', 'Enzyme', 'Enzyme', 'Enzyme', 'Enzyme', 'Enzyme', 'Enzyme', 'Enzyme', 'Enzyme', 'Enzyme', 'Unknown', 'Enzyme', 'Unknown', 'Enzyme', 'Enzyme', 'Enzyme', 'Enzyme', 'Enzyme', 'Enzyme', 'Enzyme', 'Enzyme', 'Enzyme', 'Enzyme', 'Enzyme', 'Unknown', 'Unknown', 'Enzyme', 'Unknown', 'Enzyme',…
HMDB0012097	SM(d18:1/14:0)	['GBGT1', 'PIGL', 'SMPD1', 'B3GAT1', 'PIGQ', 'PIGA', 'PIGH', 'PIGP', 'PIGC', 'ENPP7', 'SMPD2', 'PSAP', 'GM2A', 'CD1E', 'NPC2', 'CD1D', 'PIGM', 'PIGW', 'PIGX', 'PIGZ', 'PLCD3', 'B3GNT5', 'SMPD3', 'B3GALT5', 'PIGB', 'PIGF', 'PIGG', 'PIGN', 'PIGO', 'PIGS', 'PIGT', 'PIGU', 'PIGV', 'PIGY', 'PLEKHA8', 'SMPD4', 'GBA2', 'SAMD8', 'PIGK', 'GPAA1', 'PLEKHA9', 'GLTPD2', 'PLEKHA8', 'CD1A', 'GLTPD1', 'CD1C', '…	['Q8N5D6', 'Q9Y2B2', 'P17405', 'Q9P2W7', 'Q9BRB3', 'P37287', 'Q14442', 'P57054', 'Q92535', 'Q6UWV6', 'O60906', 'P07602', 'P17900', 'P15812', 'P61916', 'P15813', 'Q9H3S5', 'Q7Z7B1', 'Q8TBF5', 'Q86VD9', 'Q8N3E9', 'Q9BYG0', 'Q9NY59', 'Q9Y2C3', 'Q92521', 'Q07326', 'Q5H8A4', 'O95427', 'Q8TEQ8', 'Q96S52', 'Q969N2', 'Q9H490', 'Q9NUD9', 'Q3MUY2', 'Q96JA3', 'Q9NXE4', 'Q9HCG7', 'Q96LT4', 'Q92643', 'O43292'…	['Unknown', 'Enzyme', 'Enzyme', 'Unknown', 'Enzyme', 'Enzyme', 'Enzyme', 'Enzyme', 'Enzyme', 'Unknown', 'Unknown', 'Enzyme', 'Enzyme', 'Enzyme', 'Enzyme', 'Enzyme', 'Enzyme', 'Enzyme', 'Enzyme', 'Enzyme', 'Unknown', 'Enzyme', 'Unknown', 'Enzyme', 'Enzyme', 'Enzyme', 'Enzyme', 'Enzyme', 'Enzyme', 'Enzyme', 'Enzyme', 'Enzyme', 'Enzyme', 'Enzyme', 'Unknown', 'Unknown', 'Enzyme', 'Unknown', 'Enzyme',…
HMDB0012101	SM(d18:1/18:1(9Z))	['GBGT1', 'PIGL', 'SMPD1', 'B3GAT1', 'PIGQ', 'PIGA', 'PIGH', 'PIGP', 'PIGC', 'ENPP7', 'SMPD2', 'PSAP', 'GM2A', 'CD1E', 'NPC2', 'CD1D', 'PIGM', 'PIGW', 'PIGX', 'PIGZ', 'PLCD3', 'B3GNT5', 'SMPD3', 'B3GALT5', 'PIGB', 'PIGF', 'PIGG', 'PIGN', 'PIGO', 'PIGS', 'PIGT', 'PIGU', 'PIGV', 'PIGY', 'PLEKHA8', 'SMPD4', 'GBA2', 'SAMD8', 'PIGK', 'GPAA1', 'PLEKHA9', 'GLTPD2', 'PLEKHA8', 'CD1A', 'GLTPD1', 'CD1C', '…	['Q8N5D6', 'Q9Y2B2', 'P17405', 'Q9P2W7', 'Q9BRB3', 'P37287', 'Q14442', 'P57054', 'Q92535', 'Q6UWV6', 'O60906', 'P07602', 'P17900', 'P15812', 'P61916', 'P15813', 'Q9H3S5', 'Q7Z7B1', 'Q8TBF5', 'Q86VD9', 'Q8N3E9', 'Q9BYG0', 'Q9NY59', 'Q9Y2C3', 'Q92521', 'Q07326', 'Q5H8A4', 'O95427', 'Q8TEQ8', 'Q96S52', 'Q969N2', 'Q9H490', 'Q9NUD9', 'Q3MUY2', 'Q96JA3', 'Q9NXE4', 'Q9HCG7', 'Q96LT4', 'Q92643', 'O43292'…	['Unknown', 'Enzyme', 'Enzyme', 'Unknown', 'Enzyme', 'Enzyme', 'Enzyme', 'Enzyme', 'Enzyme', 'Unknown', 'Unknown', 'Enzyme', 'Enzyme', 'Enzyme', 'Enzyme', 'Enzyme', 'Enzyme', 'Enzyme', 'Enzyme', 'Enzyme', 'Unknown', 'Enzyme', 'Unknown', 'Enzyme', 'Enzyme', 'Enzyme', 'Enzyme', 'Enzyme', 'Enzyme', 'Enzyme', 'Enzyme', 'Enzyme', 'Enzyme', 'Enzyme', 'Unknown', 'Unknown', 'Enzyme', 'Unknown', 'Enzyme',…
HMDB0012102	SM(d18:1/20:0)	['GBGT1', 'PIGL', 'SMPD1', 'B3GAT1', 'PIGQ', 'PIGA', 'PIGH', 'PIGP', 'PIGC', 'ENPP7', 'SMPD2', 'PSAP', 'GM2A', 'CD1E', 'NPC2', 'CD1D', 'PIGM', 'PIGW', 'PIGX', 'PIGZ', 'PLCD3', 'B3GNT5', 'SMPD3', 'B3GALT5', 'PIGB', 'PIGF', 'PIGG', 'PIGN', 'PIGO', 'PIGS', 'PIGT', 'PIGU', 'PIGV', 'PIGY', 'PLEKHA8', 'SMPD4', 'GBA2', 'SAMD8', 'PIGK', 'GPAA1', 'PLEKHA9', 'GLTPD2', 'PLEKHA8', 'CD1A', 'GLTPD1', 'CD1C', '…	['Q8N5D6', 'Q9Y2B2', 'P17405', 'Q9P2W7', 'Q9BRB3', 'P37287', 'Q14442', 'P57054', 'Q92535', 'Q6UWV6', 'O60906', 'P07602', 'P17900', 'P15812', 'P61916', 'P15813', 'Q9H3S5', 'Q7Z7B1', 'Q8TBF5', 'Q86VD9', 'Q8N3E9', 'Q9BYG0', 'Q9NY59', 'Q9Y2C3', 'Q92521', 'Q07326', 'Q5H8A4', 'O95427', 'Q8TEQ8', 'Q96S52', 'Q969N2', 'Q9H490', 'Q9NUD9', 'Q3MUY2', 'Q96JA3', 'Q9NXE4', 'Q9HCG7', 'Q96LT4', 'Q92643', 'O43292'…	['Unknown', 'Enzyme', 'Enzyme', 'Unknown', 'Enzyme', 'Enzyme', 'Enzyme', 'Enzyme', 'Enzyme', 'Unknown', 'Unknown', 'Enzyme', 'Enzyme', 'Enzyme', 'Enzyme', 'Enzyme', 'Enzyme', 'Enzyme', 'Enzyme', 'Enzyme', 'Unknown', 'Enzyme', 'Unknown', 'Enzyme', 'Enzyme', 'Enzyme', 'Enzyme', 'Enzyme', 'Enzyme', 'Enzyme', 'Enzyme', 'Enzyme', 'Enzyme', 'Enzyme', 'Unknown', 'Unknown', 'Enzyme', 'Unknown', 'Enzyme',…
HMDB0012103	SM(d18:1/22:0)	['GBGT1', 'PIGL', 'SMPD1', 'B3GAT1', 'PIGQ', 'PIGA', 'PIGH', 'PIGP', 'PIGC', 'ENPP7', 'SMPD2', 'PSAP', 'GM2A', 'CD1E', 'NPC2', 'CD1D', 'PIGM', 'PIGW', 'PIGX', 'PIGZ', 'PLCD3', 'B3GNT5', 'SMPD3', 'B3GALT5', 'PIGB', 'PIGF', 'PIGG', 'PIGN', 'PIGO', 'PIGS', 'PIGT', 'PIGU', 'PIGV', 'PIGY', 'PLEKHA8', 'SMPD4', 'GBA2', 'SAMD8', 'PIGK', 'GPAA1', 'PLEKHA9', 'GLTPD2', 'PLEKHA8', 'CD1A', 'GLTPD1', 'CD1C', '…	['Q8N5D6', 'Q9Y2B2', 'P17405', 'Q9P2W7', 'Q9BRB3', 'P37287', 'Q14442', 'P57054', 'Q92535', 'Q6UWV6', 'O60906', 'P07602', 'P17900', 'P15812', 'P61916', 'P15813', 'Q9H3S5', 'Q7Z7B1', 'Q8TBF5', 'Q86VD9', 'Q8N3E9', 'Q9BYG0', 'Q9NY59', 'Q9Y2C3', 'Q92521', 'Q07326', 'Q5H8A4', 'O95427', 'Q8TEQ8', 'Q96S52', 'Q969N2', 'Q9H490', 'Q9NUD9', 'Q3MUY2', 'Q96JA3', 'Q9NXE4', 'Q9HCG7', 'Q96LT4', 'Q92643', 'O43292'…	['Unknown', 'Enzyme', 'Enzyme', 'Unknown', 'Enzyme', 'Enzyme', 'Enzyme', 'Enzyme', 'Enzyme', 'Unknown', 'Unknown', 'Enzyme', 'Enzyme', 'Enzyme', 'Enzyme', 'Enzyme', 'Enzyme', 'Enzyme', 'Enzyme', 'Enzyme', 'Unknown', 'Enzyme', 'Unknown', 'Enzyme', 'Enzyme', 'Enzyme', 'Enzyme', 'Enzyme', 'Enzyme', 'Enzyme', 'Enzyme', 'Enzyme', 'Enzyme', 'Enzyme', 'Unknown', 'Unknown', 'Enzyme', 'Unknown', 'Enzyme',…
HMDB0012104	SM(d18:1/22:1(13Z))	['GBGT1', 'PIGL', 'SMPD1', 'B3GAT1', 'PIGQ', 'PIGA', 'PIGH', 'PIGP', 'PIGC', 'ENPP7', 'SMPD2', 'PSAP', 'GM2A', 'CD1E', 'NPC2', 'CD1D', 'PIGM', 'PIGW', 'PIGX', 'PIGZ', 'PLCD3', 'B3GNT5', 'SMPD3', 'B3GALT5', 'PIGB', 'PIGF', 'PIGG', 'PIGN', 'PIGO', 'PIGS', 'PIGT', 'PIGU', 'PIGV', 'PIGY', 'PLEKHA8', 'SMPD4', 'GBA2', 'SAMD8', 'PIGK', 'GPAA1', 'PLEKHA9', 'GLTPD2', 'PLEKHA8', 'CD1A', 'GLTPD1', 'CD1C', '…	['Q8N5D6', 'Q9Y2B2', 'P17405', 'Q9P2W7', 'Q9BRB3', 'P37287', 'Q14442', 'P57054', 'Q92535', 'Q6UWV6', 'O60906', 'P07602', 'P17900', 'P15812', 'P61916', 'P15813', 'Q9H3S5', 'Q7Z7B1', 'Q8TBF5', 'Q86VD9', 'Q8N3E9', 'Q9BYG0', 'Q9NY59', 'Q9Y2C3', 'Q92521', 'Q07326', 'Q5H8A4', 'O95427', 'Q8TEQ8', 'Q96S52', 'Q969N2', 'Q9H490', 'Q9NUD9', 'Q3MUY2', 'Q96JA3', 'Q9NXE4', 'Q9HCG7', 'Q96LT4', 'Q92643', 'O43292'…	['Unknown', 'Enzyme', 'Enzyme', 'Unknown', 'Enzyme', 'Enzyme', 'Enzyme', 'Enzyme', 'Enzyme', 'Unknown', 'Unknown', 'Enzyme', 'Enzyme', 'Enzyme', 'Enzyme', 'Enzyme', 'Enzyme', 'Enzyme', 'Enzyme', 'Enzyme', 'Unknown', 'Enzyme', 'Unknown', 'Enzyme', 'Enzyme', 'Enzyme', 'Enzyme', 'Enzyme', 'Enzyme', 'Enzyme', 'Enzyme', 'Enzyme', 'Enzyme', 'Enzyme', 'Unknown', 'Unknown', 'Enzyme', 'Unknown', 'Enzyme',…
HMDB0012105	SM(d18:1/23:0)	['GBGT1', 'PIGL', 'SMPD1', 'B3GAT1', 'PIGQ', 'PIGA', 'PIGH', 'PIGP', 'PIGC', 'ENPP7', 'SMPD2', 'PSAP', 'GM2A', 'CD1E', 'NPC2', 'CD1D', 'PIGM', 'PIGW', 'PIGX', 'PIGZ', 'PLCD3', 'B3GNT5', 'SMPD3', 'B3GALT5', 'PIGB', 'PIGF', 'PIGG', 'PIGN', 'PIGO', 'PIGS', 'PIGT', 'PIGU', 'PIGV', 'PIGY', 'PLEKHA8', 'SMPD4', 'GBA2', 'SAMD8', 'PIGK', 'GPAA1', 'PLEKHA9', 'GLTPD2', 'PLEKHA8', 'CD1A', 'GLTPD1', 'CD1C', '…	['Q8N5D6', 'Q9Y2B2', 'P17405', 'Q9P2W7', 'Q9BRB3', 'P37287', 'Q14442', 'P57054', 'Q92535', 'Q6UWV6', 'O60906', 'P07602', 'P17900', 'P15812', 'P61916', 'P15813', 'Q9H3S5', 'Q7Z7B1', 'Q8TBF5', 'Q86VD9', 'Q8N3E9', 'Q9BYG0', 'Q9NY59', 'Q9Y2C3', 'Q92521', 'Q07326', 'Q5H8A4', 'O95427', 'Q8TEQ8', 'Q96S52', 'Q969N2', 'Q9H490', 'Q9NUD9', 'Q3MUY2', 'Q96JA3', 'Q9NXE4', 'Q9HCG7', 'Q96LT4', 'Q92643', 'O43292'…	['Unknown', 'Enzyme', 'Enzyme', 'Unknown', 'Enzyme', 'Enzyme', 'Enzyme', 'Enzyme', 'Enzyme', 'Unknown', 'Unknown', 'Enzyme', 'Enzyme', 'Enzyme', 'Enzyme', 'Enzyme', 'Enzyme', 'Enzyme', 'Enzyme', 'Enzyme', 'Unknown', 'Enzyme', 'Unknown', 'Enzyme', 'Enzyme', 'Enzyme', 'Enzyme', 'Enzyme', 'Enzyme', 'Enzyme', 'Enzyme', 'Enzyme', 'Enzyme', 'Enzyme', 'Unknown', 'Unknown', 'Enzyme', 'Unknown', 'Enzyme',…
HMDB0012107	SM(d18:1/24:1(15Z))	['GBGT1', 'PIGL', 'SMPD1', 'B3GAT1', 'PIGQ', 'PIGA', 'PIGH', 'PIGP', 'PIGC', 'ENPP7', 'SMPD2', 'PSAP', 'GM2A', 'CD1E', 'NPC2', 'CD1D', 'PIGM', 'PIGW', 'PIGX', 'PIGZ', 'PLCD3', 'B3GNT5', 'SMPD3', 'B3GALT5', 'PIGB', 'PIGF', 'PIGG', 'PIGN', 'PIGO', 'PIGS', 'PIGT', 'PIGU', 'PIGV', 'PIGY', 'PLEKHA8', 'SMPD4', 'GBA2', 'SAMD8', 'PIGK', 'GPAA1', 'PLEKHA9', 'GLTPD2', 'PLEKHA8', 'CD1A', 'GLTPD1', 'CD1C', '…	['Q8N5D6', 'Q9Y2B2', 'P17405', 'Q9P2W7', 'Q9BRB3', 'P37287', 'Q14442', 'P57054', 'Q92535', 'Q6UWV6', 'O60906', 'P07602', 'P17900', 'P15812', 'P61916', 'P15813', 'Q9H3S5', 'Q7Z7B1', 'Q8TBF5', 'Q86VD9', 'Q8N3E9', 'Q9BYG0', 'Q9NY59', 'Q9Y2C3', 'Q92521', 'Q07326', 'Q5H8A4', 'O95427', 'Q8TEQ8', 'Q96S52', 'Q969N2', 'Q9H490', 'Q9NUD9', 'Q3MUY2', 'Q96JA3', 'Q9NXE4', 'Q9HCG7', 'Q96LT4', 'Q92643', 'O43292'…	['Unknown', 'Enzyme', 'Enzyme', 'Unknown', 'Enzyme', 'Enzyme', 'Enzyme', 'Enzyme', 'Enzyme', 'Unknown', 'Unknown', 'Enzyme', 'Enzyme', 'Enzyme', 'Enzyme', 'Enzyme', 'Enzyme', 'Enzyme', 'Enzyme', 'Enzyme', 'Unknown', 'Enzyme', 'Unknown', 'Enzyme', 'Enzyme', 'Enzyme', 'Enzyme', 'Enzyme', 'Enzyme', 'Enzyme', 'Enzyme', 'Enzyme', 'Enzyme', 'Enzyme', 'Unknown', 'Unknown', 'Enzyme', 'Unknown', 'Enzyme',…
HMDB0012383	PS(18:0/20:4(5Z,8Z,11Z,14Z))	['PLA2G10', 'DGKG', 'DGKA', 'DGKD', 'DGKB', 'PRKCA', 'ATP8A1', 'PLSCR1', 'PTDSS1', 'SCARB1', 'CXCL16', 'PISD', 'JMJD6', 'PTDSS2', 'MOGAT2', 'PIK3C2A', 'INPPL1', 'PLCD3', 'SMPD3', 'PLSCR2', 'PLSCR3', 'PLSCR4', 'PLSCR5', 'PLA1A', 'SDPR', 'ATRX', 'CPNE1', 'CPNE6', 'TRIP10', 'FNBP1L', 'FNBP1', 'SMPD4', 'SERINC1', 'PRKCDBP', 'ANXA9', 'JMJD6', 'SERINC5', 'SCIN', 'SERINC4', 'JMJD6', 'MFGE8']	['O15496', 'P49619', 'P23743', 'Q16760', 'Q9Y6T7', 'P17252', 'Q9Y2Q0', 'O15162', 'P48651', 'Q8WTV0', 'Q9H2A7', 'Q9UG56', 'Q6NYC1', 'Q9BVG9', 'Q3SYC2', 'O00443', 'O15357', 'Q8N3E9', 'Q9NY59', 'Q9NRY7', 'Q9NRY6', 'Q9NRQ2', 'A0PG75', 'Q53H76', 'O95810', 'P46100', 'Q99829', 'O95741', 'Q15642', 'Q5T0N5', 'Q96RU3', 'Q9NXE4', 'Q9NRX5', 'Q969G5', 'O76027', 'B2WTI4', 'Q86VE9', 'Q9Y6U3', 'A6NH21', 'B2WTI3'…	['Unknown', 'Unknown', 'Unknown', 'Unknown', 'Unknown', 'Unknown', 'Unknown', 'Unknown', 'Enzyme', 'Enzyme', 'Unknown', 'Enzyme', 'Unknown', 'Enzyme', 'Enzyme', 'Unknown', 'Enzyme', 'Unknown', 'Unknown', 'Unknown', 'Unknown', 'Unknown', 'Unknown', 'Enzyme', 'Unknown', 'Unknown', 'Unknown', 'Unknown', 'Unknown', 'Unknown', 'Unknown', 'Unknown', 'Unknown', 'Enzyme', 'Unknown', 'Unknown', 'Unknown',…
HMDB0012453	3beta-Hydroxy-5-cholestenoic acid	['CYP27A1', 'CYP7B1']	['Q02318', 'O75881']	['Unknown', 'Unknown']
HMDB0012454	3beta,7alpha-Dihydroxy-5-cholestenoate	['CYP7B1', 'HSD3B7']	['O75881', 'Q9H2F3']	['Unknown', 'Unknown']
HMDB0012458	7alpha-Hydroxy-3-oxo-4-cholestenoate	['CYP27A1', 'HSD3B7']	['Q02318', 'Q9H2F3']	['Unknown', 'Unknown']
HMDB0013253	N-Acetylhistamine	['QPCT']	['Q16769']	['Unknown']
HMDB0013989	O-Desmethylnaproxen	['UGT2B7', 'UGT1A1', 'PTGS2', 'PTGS1', 'CYP2C9', 'CYP1A2', 'CYP2C8', 'SLCO1A2', 'SLC22A6']	['P16662', 'P22309', 'P35354', 'P23219', 'P11712', 'P05177', 'P10632', 'P46721', 'Q4U2R8']	['Enzyme', 'Enzyme', 'Unknown', 'Unknown', 'Unknown', 'Unknown', 'Unknown', 'Transporter', 'Transporter']
HMDB0014021	N-Desmethylcitalopram	['MAOB', 'MAOA', 'CYP3A4', 'CYP2C19', 'CYP2E1', 'CYP2D6', 'CYP2B6', 'CYP1A2', 'ABCB1', 'SLC6A4']	['P27338', 'P21397', 'P08684', 'P33261', 'P05181', 'P10635', 'P20813', 'P05177', 'P08183', 'P31645']	['Unknown', 'Unknown', 'Unknown', 'Unknown', 'Unknown', 'Unknown', 'Unknown', 'Unknown', 'Transporter', 'Transporter']
HMDB0014339	Tramadol	['CYP3A4', 'CYP2D6', 'CYP2B6', 'SLC6A2', 'SLC6A4', 'OPRD1', 'OPRM1', 'HTR2C', 'GRIN3A', 'OPRK1', 'CHRM3']	['P08684', 'P10635', 'P20813', 'P23975', 'P31645', 'P41143', 'P35372', 'P28335', 'Q8TCU5', 'P41145', 'P20309']	['Unknown', 'Unknown', 'Unknown', 'Transporter', 'Transporter', 'Unknown', 'Unknown', 'Unknown', 'Unknown', 'Unknown', 'Unknown']
HMDB0014342	Fluconazole	['CYP11B1', 'CYP3A4', 'CYP2C9', 'CYP2C19', 'CYP3A5', 'CYP3A7', 'ABCB1']	['P15538', 'P08684', 'P11712', 'P33261', 'P20815', 'P24462', 'P08183']	['Unknown', 'Unknown', 'Unknown', 'Unknown', 'Unknown', 'Unknown', 'Transporter']
HMDB0014359	Torasemide	['PTGS1', 'CYP2C9', 'CYP2C19', 'CYP2C8', 'SLC12A1']	['P23219', 'P11712', 'P33261', 'P10632', 'Q13621']	['Unknown', 'Unknown', 'Unknown', 'Unknown', 'Transporter']
HMDB0014363	Moxifloxacin	['TOP2A']	['P11388']	['Enzyme']
HMDB0014367	Glimepiride	['CYP2C9', 'KCNJ1', 'KCNJ11', 'ABCC8']	['P11712', 'P48048', 'Q14654', 'Q09428']	['Unknown', 'Unknown', 'Unknown', 'Unknown']
HMDB0014375	Pregabalin	['CACNA1A']	['O00555']	['Unknown']
HMDB0014420	Olmesartan	['SLCO1B3', 'SLCO1B1', 'ABCC2', 'AGTR1']	['Q9NPD5', 'Q9Y6L6', 'Q92887', 'P30556']	['Transporter', 'Transporter', 'Transporter', 'Unknown']
HMDB0014426	Lidocaine	['CYP3A4', 'CYP2C9', 'EGFR', 'CYP2D6', 'CYP2C18', 'CYP2B6', 'CYP3A5', 'CYP3A7', 'CYP1A2', 'CYP2C8', 'CYP2A6', 'SLC22A5', 'ABCB1', 'SCN5A', 'SCN9A', 'SCN10A']	['P08684', 'P11712', 'P00533', 'P10635', 'P33260', 'P20813', 'P20815', 'P24462', 'P05177', 'P10632', 'P11509', 'O76082', 'P08183', 'Q14524', 'Q15858', 'Q9Y5Y9']	['Unknown', 'Unknown', 'Enzyme', 'Unknown', 'Unknown', 'Unknown', 'Unknown', 'Unknown', 'Unknown', 'Unknown', 'Unknown', 'Transporter', 'Transporter', 'Unknown', 'Unknown', 'Unknown']
HMDB0014455	Chlorthalidone	['SLC12A1']	['Q13621']	['Transporter']
HMDB0014514	Mirtazapine	['CYP3A4', 'CYP2C9', 'CYP2D6', 'CYP1A2', 'CYP2C8', 'ADRA2A', 'HTR2A', 'HTR2C', 'HRH1', 'HTR3A', 'OPRK1']	['P08684', 'P11712', 'P10635', 'P05177', 'P10632', 'P08913', 'P28223', 'P28335', 'P35367', 'P46098', 'P41145']	['Unknown', 'Unknown', 'Unknown', 'Unknown', 'Unknown', 'Enzyme', 'Unknown', 'Unknown', 'Enzyme', 'Enzyme', 'Unknown']
HMDB0014614	Montelukast	['ALOX5', 'PTGS1', 'CYP3A4', 'CYP2C9', 'CYP2C8', 'CYP2A6', 'SLCO2B1', 'CYSLTR1']	['P09917', 'P23219', 'P08684', 'P11712', 'P10632', 'P11509', 'O94956', 'Q9Y271']	['Unknown', 'Unknown', 'Unknown', 'Unknown', 'Unknown', 'Unknown', 'Transporter', 'Unknown']
HMDB0014677	Ciprofloxacin	['CYP3A4', 'CYP3A5', 'CYP3A7', 'CYP1A2', 'ABCB1', 'TOP2A']	['P08684', 'P20815', 'P24462', 'P05177', 'P08183', 'P11388']	['Unknown', 'Unknown', 'Unknown', 'Unknown', 'Transporter', 'Enzyme']
HMDB0014704	Carbamazepine	['CYP3A4', 'CYP2C9', 'CYP2C19', 'CYP2B6', 'CYP3A5', 'CYP3A7', 'CYP1A2', 'CYP2C8', 'ABCB1', 'SCN5A']	['P08684', 'P11712', 'P33261', 'P20813', 'P20815', 'P24462', 'P05177', 'P10632', 'P08183', 'Q14524']	['Unknown', 'Unknown', 'Unknown', 'Unknown', 'Unknown', 'Unknown', 'Unknown', 'Unknown', 'Transporter', 'Unknown']
HMDB0014722	Enalapril	['CYP3A4', 'ACE', 'ABCB1', 'SLCO1A2', 'SLC15A1', 'SLC22A6', 'SLC22A7']	['P08684', 'P12821', 'P08183', 'P46721', 'P46059', 'Q4U2R8', 'Q9Y694']	['Unknown', 'Unknown', 'Transporter', 'Transporter', 'Transporter', 'Transporter', 'Transporter']
HMDB0014813	Tamoxifen	['FMO5', 'FMO2', 'FMO4', 'FMO3', 'FMO1']	['P49326', 'Q99518', 'P31512', 'P31513', 'Q01740']	['Unknown', 'Unknown', 'Unknown', 'Unknown', 'Unknown']
HMDB0014821	Midazolam	['CYP3A4', 'CYP2B6', 'CYP3A5', 'CYP3A7', 'CYP4B1', 'ABCB1', 'GABRG2', 'SLC22A1', 'GABRA1', 'GABRA2', 'GABRA3', 'GABRA4', 'GABRA5', 'GABRA6', 'GABRB1', 'GABRB2', 'GABRB3', 'GABRD', 'GABRE', 'GABRG1', 'GABRG3', 'GABRP', 'GABRR1', 'GABRR2', 'GABRR3', 'GABRQ']	['P08684', 'P20813', 'P20815', 'P24462', 'P13584', 'P08183', 'P18507', 'O15245', 'P14867', 'P47869', 'P34903', 'P48169', 'P31644', 'Q16445', 'P18505', 'P47870', 'P28472', 'O14764', 'P78334', 'Q8N1C3', 'Q99928', 'O00591', 'P24046', 'P28476', 'A8MPY1', 'Q9UN88']	['Unknown', 'Unknown', 'Unknown', 'Unknown', 'Unknown', 'Transporter', 'Unknown', 'Transporter', 'Unknown', 'Unknown', 'Unknown', 'Unknown', 'Unknown', 'Unknown', 'Unknown', 'Unknown', 'Unknown', 'Unknown', 'Unknown', 'Unknown', 'Unknown', 'Unknown', 'Unknown', 'Unknown', 'Unknown', 'Unknown']
HMDB0014928	Perindopril	['BCHE', 'ACE', 'ABCB1', 'SLC15A1', 'SLC15A2']	['P06276', 'P12821', 'P08183', 'P46059', 'Q16348']	['Enzyme', 'Unknown', 'Transporter', 'Transporter', 'Transporter']
HMDB0014946	Indapamide	['CYP3A4', 'KCNQ1', 'KCNE1']	['P08684', 'P51787', 'P15382']	['Unknown', 'Unknown', 'Unknown']
HMDB0014952	Meloxicam	['PTGS2', 'PTGS1', 'CYP3A4', 'CYP2C9', 'PGD', 'CYP2C8', 'ABCC4']	['P35354', 'P23219', 'P08684', 'P11712', 'P52209', 'P10632', 'O15439']	['Unknown', 'Unknown', 'Unknown', 'Unknown', 'Enzyme', 'Unknown', 'Transporter']
HMDB0014958	Tadalafil	['PDE5A', 'CYP3A4', 'PDE11A']	['O76074', 'P08684', 'Q9HCR9']	['Unknown', 'Unknown', 'Unknown']
HMDB0015048	Repaglinide	['CYP3A4', 'CYP2C8', 'PPARG', 'ABCC8']	['P08684', 'P10632', 'P37231', 'Q09428']	['Unknown', 'Unknown', 'Enzyme', 'Unknown']
HMDB0015052	Metronidazole	['CYP3A4', 'CYP2C9', 'CYP2C8']	['P08684', 'P11712', 'P10632']	['Unknown', 'Unknown', 'Unknown']
HMDB0015109	Edetic Acid	['PON3', 'ADA', 'CYP1A2', 'CYP19A1']	['Q15166', 'P00813', 'P05177', 'P11511']	['Enzyme', 'Enzyme', 'Unknown', 'Unknown']
HMDB0015151	Glyburide	['CYP3A4', 'CYP2C9', 'CYP2C19', 'ABCA1', 'ABCC2', 'ABCC1', 'SLCO2B1', 'ABCC3', 'ABCB11', 'ABCB1', 'CFTR', 'ABCG2', 'KCNJ1', 'SLCO1A2', 'SLC15A1', 'SLC15A2', 'KCNJ11', 'SLC22A6', 'KCNJ5', 'SLC22A7', 'ABCC8']	['P08684', 'P11712', 'P33261', 'O95477', 'Q92887', 'P33527', 'O94956', 'O15438', 'O95342', 'P08183', 'P13569', 'Q9UNQ0', 'P48048', 'P46721', 'P46059', 'Q16348', 'Q14654', 'Q4U2R8', 'P48544', 'Q9Y694', 'Q09428']	['Unknown', 'Unknown', 'Unknown', 'Unknown', 'Transporter', 'Transporter', 'Transporter', 'Transporter', 'Transporter', 'Transporter', 'Unknown', 'Transporter', 'Unknown', 'Transporter', 'Transporter', 'Transporter', 'Unknown', 'Transporter', 'Unknown', 'Transporter', 'Unknown']
HMDB0015159	Mycophenolic acid	['UGT2B7', 'UGT1A1', 'UGT1A9', 'UGT1A6', 'UGT1A7', 'IMPDH2', 'IMPDH1', 'ABHD10']	['P16662', 'P22309', 'O60656', 'P19224', 'Q9HAW7', 'P12268', 'P20839', 'Q9NUJ1']	['Enzyme', 'Enzyme', 'Enzyme', 'Enzyme', 'Enzyme', 'Unknown', 'Unknown', 'Unknown']
HMDB0015193	Amoxicillin	['CYP2C19', 'SLC15A1', 'SLC15A2', 'SLC22A6']	['P33261', 'P46059', 'Q16348', 'Q4U2R8']	['Unknown', 'Transporter', 'Transporter', 'Transporter']
HMDB0015247	Nifedipine	['CYP3A4', 'CYP2C9', 'CYP2E1', 'CYP2D6', 'CYP2B6', 'CYP3A5', 'CYP1A1', 'CYP3A7', 'CYP1A2', 'CYP2C8', 'CYP2A6', 'ABCC2', 'CALM1', 'CACNA1D', 'ABCC3', 'ABCB1', 'CACNA1C', 'CACNA2D1', 'CACNA1H', 'CACNA1S', 'CACNB2', 'KCNA1']	['P08684', 'P11712', 'P05181', 'P10635', 'P20813', 'P20815', 'P04798', 'P24462', 'P05177', 'P10632', 'P11509', 'Q92887', 'P62158', 'Q01668', 'O15438', 'P08183', 'Q13936', 'P54289', 'O95180', 'Q13698', 'Q08289', 'Q09470']	['Unknown', 'Unknown', 'Unknown', 'Unknown', 'Unknown', 'Unknown', 'Unknown', 'Unknown', 'Unknown', 'Unknown', 'Unknown', 'Transporter', 'Unknown', 'Unknown', 'Transporter', 'Transporter', 'Unknown', 'Unknown', 'Unknown', 'Unknown', 'Unknown', 'Unknown']
HMDB0015264	Pioglitazone	['SLCO1B3', 'SLCO1B1', 'PTGS1', 'CYP3A4', 'CYP2C9', 'CYP2C19', 'CYP2D6', 'CYP2C8', 'PPARG']	['Q9NPD5', 'Q9Y6L6', 'P23219', 'P08684', 'P11712', 'P33261', 'P10635', 'P10632', 'P37231']	['Transporter', 'Transporter', 'Unknown', 'Unknown', 'Unknown', 'Unknown', 'Unknown', 'Unknown', 'Enzyme']
HMDB0015333	Levetiracetam	['ABCC2', 'ABCB1', 'CACNA1B', 'SV2A']	['Q92887', 'P08183', 'Q00975', 'Q7L0J3']	['Transporter', 'Transporter', 'Unknown', 'Unknown']
HMDB0015342	Clarithromycin	['CYP3A4', 'CYP2C19', 'CYP3A5', 'CYP3A7', 'CYP1A2', 'ABCB1', 'SLC22A7']	['P08684', 'P33261', 'P20815', 'P24462', 'P05177', 'P08183', 'Q9Y694']	['Unknown', 'Unknown', 'Unknown', 'Unknown', 'Unknown', 'Transporter', 'Transporter']
HMDB0015390	Sitagliptin	['CYP3A4', 'CYP2C8', 'DPP4', 'ABCB1']	['P08684', 'P10632', 'P27487', 'P08183']	['Unknown', 'Unknown', 'Enzyme', 'Transporter']
HMDB0035227	Hydroxypropanedioic acid	['SULT2B1', 'UGT1A1', 'ME3', 'ME2']	['O00204', 'P22309', 'Q16798', 'P23368']	['Enzyme', 'Enzyme', 'Unknown', 'Unknown']
HMDB0059655	2-Hydroxyglutarate	['PHGDH', 'D2HGDH', 'L2HGDH', 'ADHFE1']	['O43175', 'Q8N465', 'Q9H9P8', 'Q8IWW8']	['Unknown', 'Unknown', 'Unknown', 'Unknown']
HMDB0060015	Phenol sulphate	['SULT1A1', 'SULT1A2', 'SULT1A3']	['P50225', 'P50226', 'P50224']	['Enzyme', 'Enzyme', 'Enzyme']
HMDB0060426	8-Methoxykynurenate	['HEMK1', 'METTL2B', 'METTL6', 'WBSCR22']	['Q9Y5R4', 'Q6P1Q9', 'Q8TCB7', 'O43709']	['Unknown', 'Unknown', 'Unknown', 'Unknown']
HMDB0060463	Citalopram propionic acid	['AOX1']	['Q06278']	['Unknown']
HMDB0060920	2-Hydroxyibuprofen	['UGT1A1']	['P22309']	['Enzyme']
HMDB0062121	Dihydroferulic acid	['UGT1A1', 'SULT1A3']	['P22309', 'P0DMM9']	['Enzyme', 'Enzyme']
